# Supplementary material for: Effects of Dietary Koumine on Growth Performance, Intestinal Morphology, Microbiota, and Intestinal Transcriptional Responses of Cyprinus carpio
Source: Int J Mol Sci. 2022 Oct 6;23(19):11860. doi: 10.3390/ijms231911860 (PMC9570066; doi:10.3390/ijms231911860)
Supplement: Supplementary file 1 [file ijms-23-11860-s001.zip]

Archive with 13 entries (13 files):
- Supplemental Figure S1.tif
- Supplemental Figure S2.tif
- Supplemental Figure S3.TIF
- Supplemental Table S1 Validation of gene primers sequences..pdf
- Supplemental Table S10. KEGG enrichment analysis statistics.xlsx
- Supplemental Table S2 Primers sequences for qRT-PCR..pdf
- Supplemental Table S3 Statistics of trimed sequences.pdf
- Supplemental Table S4_OTU and Taxonomy information.xlsx
- Supplemental Table S5 Transcriptome sequencing quality.pdf
- Supplemental Table S6 Database comment information..pdf
- Supplemental Table S7. Expression values of genes.xlsx
- Supplemental Table S8 Expression quantities.xlsx
- Supplemental Table S9 DEGs.xls.xlsx
