# Supplementary material for: Effects of Dietary Koumine on Growth Performance, Intestinal Morphology, Microbiota, and Intestinal Transcriptional Responses of Cyprinus carpio
Source: Int J Mol Sci. 2022 Oct 6;23(19):11860. doi: 10.3390/ijms231911860 (PMC9570066; doi:10.3390/ijms231911860)
Supplement: Supplementary file 1 [file ijms-23-11860-s001.zip › Supplemental Table S10. KEGG enrichment analysis statistics.xlsx]

## Sheet: Supplemental Table 10. KEGG enr
Num	Pathway id	Description	Database	Ratio_in_study	Ratio_in_pop	Pvalue	Padjust	First Category	Second Category
3	map04341	Hedgehog signaling pathway - fly	KEGG PATHWAY	3/250	83/38844	0.0165884	0.693948	Environmental Information Processing	Signal transduction
3	map00260	Glycine, serine and threonine metabolism	KEGG PATHWAY	3/250	106/38844	0.0313023	0.714262	Metabolism	Amino acid metabolism
2	map00340	Histidine metabolism	KEGG PATHWAY	2/250	41/38844	0.0286935	0.720208	Metabolism	Amino acid metabolism
8	map05206	MicroRNAs in cancer	KEGG PATHWAY	8/250	636/38844	0.0547654	0.723479	Human Diseases	Cancer: overview
6	map04380	Osteoclast differentiation	KEGG PATHWAY	6/250	349/38844	0.0261059	0.728064	Organismal Systems	Development and regeneration
4	map04214	Apoptosis - fly	KEGG PATHWAY	4/250	145/38844	0.0146071	0.733278	Cellular Processes	Cell growth and death
6	map04350	TGF-beta signaling pathway	KEGG PATHWAY	6/250	330/38844	0.0205422	0.736584	Environmental Information Processing	Signal transduction
7	map04218	Cellular senescence	KEGG PATHWAY	7/250	524/38844	0.0540632	0.753881	Cellular Processes	Cell growth and death
4	map04620	Toll-like receptor signaling pathway	KEGG PATHWAY	4/250	284/38844	0.111891	0.759045	Organismal Systems	Immune system
4	map04142	Lysosome	KEGG PATHWAY	4/250	362/38844	0.205646	0.759075	Cellular Processes	Transport and catabolism
6	map04061	Viral protein interaction with cytokine and cytokine receptor	KEGG PATHWAY	6/250	343/38844	0.0242518	0.760899	Environmental Information Processing	Signaling molecules and interaction
8	map04060	Cytokine-cytokine receptor interaction	KEGG PATHWAY	8/250	744/38844	0.109495	0.763421	Environmental Information Processing	Signaling molecules and interaction
7	map05167	Kaposi sarcoma-associated herpesvirus infection	KEGG PATHWAY	7/250	605/38844	0.0975973	0.765529	Human Diseases	Infectious disease: viral
16	map05200	Pathways in cancer	KEGG PATHWAY	16/250	1756/38844	0.103802	0.766299	Human Diseases	Cancer: overview
7	map04120	Ubiquitin mediated proteolysis	KEGG PATHWAY	7/250	744/38844	0.205372	0.769378	Genetic Information Processing	Folding, sorting and degradation
4	map04722	Neurotrophin signaling pathway	KEGG PATHWAY	4/250	361/38844	0.20432	0.777037	Organismal Systems	Nervous system
8	map05164	Influenza A	KEGG PATHWAY	8/250	732/38844	0.102304	0.77813	Human Diseases	Infectious disease: viral
5	map05162	Measles	KEGG PATHWAY	5/250	483/38844	0.201817	0.779323	Human Diseases	Infectious disease: viral
1	map00981	Insect hormone biosynthesis	KEGG PATHWAY	1/250	11/38844	0.0685698	0.782319	Metabolism	Metabolism of terpenoids and polyketides
6	map04310	Wnt signaling pathway	KEGG PATHWAY	6/250	505/38844	0.109197	0.783101	Environmental Information Processing	Signal transduction
8	map04217	Necroptosis	KEGG PATHWAY	8/250	723/38844	0.0970907	0.786122	Cellular Processes	Cell growth and death
12	map05165	Human papillomavirus infection	KEGG PATHWAY	12/250	1129/38844	0.0628215	0.78841	Human Diseases	Infectious disease: viral
4	map05212	Pancreatic cancer	KEGG PATHWAY	4/250	257/38844	0.0851634	0.791704	Human Diseases	Cancer: specific types
6	map05133	Pertussis	KEGG PATHWAY	6/250	476/38844	0.0885444	0.793737	Human Diseases	Infectious disease: bacterial
5	map01522	Endocrine resistance	KEGG PATHWAY	5/250	315/38844	0.0538208	0.794649	Human Diseases	Drug resistance: antineoplastic
4	map00330	Arginine and proline metabolism	KEGG PATHWAY	4/250	139/38844	0.0126829	0.795854	Metabolism	Amino acid metabolism
7	map04625	C-type lectin receptor signaling pathway	KEGG PATHWAY	7/250	551/38844	0.0668877	0.799467	Organismal Systems	Immune system
5	map00310	Lysine degradation	KEGG PATHWAY	5/250	199/38844	0.00956732	0.800465	Metabolism	Amino acid metabolism
7	map05152	Tuberculosis	KEGG PATHWAY	7/250	645/38844	0.124607	0.801955	Human Diseases	Infectious disease: bacterial
4	map04110	Cell cycle	KEGG PATHWAY	4/250	339/38844	0.175854	0.802535	Cellular Processes	Cell growth and death
4	map04658	Th1 and Th2 cell differentiation	KEGG PATHWAY	4/250	359/38844	0.201677	0.803508	Organismal Systems	Immune system
4	map04668	TNF signaling pathway	KEGG PATHWAY	4/250	359/38844	0.201677	0.803508	Environmental Information Processing	Signal transduction
7	map04062	Chemokine signaling pathway	KEGG PATHWAY	7/250	603/38844	0.0963405	0.806048	Organismal Systems	Immune system
9	map04144	Endocytosis	KEGG PATHWAY	9/250	837/38844	0.093322	0.807718	Cellular Processes	Transport and catabolism
3	map04330	Notch signaling pathway	KEGG PATHWAY	3/250	223/38844	0.174224	0.809821	Environmental Information Processing	Signal transduction
1	map00360	Phenylalanine metabolism	KEGG PATHWAY	1/250	39/38844	0.222708	0.81014	Metabolism	Amino acid metabolism
5	map04933	AGE-RAGE signaling pathway in diabetic complications	KEGG PATHWAY	5/250	455/38844	0.171235	0.810941	Human Diseases	Endocrine and metabolic disease
4	map04931	Insulin resistance	KEGG PATHWAY	4/250	358/38844	0.20036	0.811133	Human Diseases	Endocrine and metabolic disease
4	map04012	ErbB signaling pathway	KEGG PATHWAY	4/250	256/38844	0.0842406	0.813246	Environmental Information Processing	Signal transduction
6	map04390	Hippo signaling pathway	KEGG PATHWAY	6/250	523/38844	0.123157	0.813485	Environmental Information Processing	Signal transduction
3	map05219	Bladder cancer	KEGG PATHWAY	3/250	130/38844	0.0519746	0.815351	Human Diseases	Cancer: specific types
3	map05223	Non-small cell lung cancer	KEGG PATHWAY	3/250	201/38844	0.140474	0.819974	Human Diseases	Cancer: specific types
8	map04514	Cell adhesion molecules	KEGG PATHWAY	8/250	832/38844	0.170189	0.821488	Environmental Information Processing	Signaling molecules and interaction
9	map04010	MAPK signaling pathway	KEGG PATHWAY	9/250	1003/38844	0.200149	0.823566	Environmental Information Processing	Signal transduction
10	map05166	Human T-cell leukemia virus 1 infection	KEGG PATHWAY	10/250	815/38844	0.0393772	0.823641	Human Diseases	Infectious disease: viral
3	map05144	Malaria	KEGG PATHWAY	3/250	257/38844	0.230097	0.825064	Human Diseases	Infectious disease: parasitic
3	map04340	Hedgehog signaling pathway	KEGG PATHWAY	3/250	155/38844	0.0788919	0.825078	Environmental Information Processing	Signal transduction
5	map05224	Breast cancer	KEGG PATHWAY	5/250	476/38844	0.194	0.825323	Human Diseases	Cancer: specific types
5	map05226	Gastric cancer	KEGG PATHWAY	5/250	476/38844	0.194	0.825323	Human Diseases	Cancer: specific types
5	map04659	Th17 cell differentiation	KEGG PATHWAY	5/250	423/38844	0.138765	0.829287	Organismal Systems	Immune system
6	map04013	MAPK signaling pathway - fly	KEGG PATHWAY	6/250	257/38844	0.00662576	0.831533	Environmental Information Processing	Signal transduction
3	map04146	Peroxisome	KEGG PATHWAY	3/250	220/38844	0.169492	0.834167	Cellular Processes	Transport and catabolism
5	map04141	Protein processing in endoplasmic reticulum	KEGG PATHWAY	5/250	475/38844	0.192892	0.834759	Genetic Information Processing	Folding, sorting and degradation
5	map05235	PD-L1 expression and PD-1 checkpoint pathway in cancer	KEGG PATHWAY	5/250	359/38844	0.0834165	0.837501	Human Diseases	Cancer: overview
3	map05220	Chronic myeloid leukemia	KEGG PATHWAY	3/250	233/38844	0.190258	0.837801	Human Diseases	Cancer: specific types
2	map00380	Tryptophan metabolism	KEGG PATHWAY	2/250	105/38844	0.146914	0.83808	Metabolism	Amino acid metabolism
4	map05215	Prostate cancer	KEGG PATHWAY	4/250	304/38844	0.133796	0.839569	Human Diseases	Cancer: specific types
1	map00670	One carbon pool by folate	KEGG PATHWAY	1/250	42/38844	0.237635	0.840089	Metabolism	Metabolism of cofactors and vitamins
3	map04961	Endocrine and other factor-regulated calcium reabsorption	KEGG PATHWAY	3/250	199/38844	0.137524	0.841915	Organismal Systems	Excretory system
3	map04650	Natural killer cell mediated cytotoxicity	KEGG PATHWAY	3/250	384/38844	0.449826	0.842584	Organismal Systems	Immune system
3	map04917	Prolactin signaling pathway	KEGG PATHWAY	3/250	232/38844	0.188637	0.8455	Organismal Systems	Endocrine system
7	map05203	Viral carcinogenesis	KEGG PATHWAY	7/250	681/38844	0.151831	0.846877	Human Diseases	Cancer: overview
2	map00562	Inositol phosphate metabolism	KEGG PATHWAY	2/250	236/38844	0.449557	0.848412	Metabolism	Carbohydrate metabolism
7	map05130	Pathogenic Escherichia coli infection	KEGG PATHWAY	7/250	1090/38844	0.55519	0.849712	Human Diseases	Infectious disease: bacterial
7	map04145	Phagosome	KEGG PATHWAY	7/250	572/38844	0.0780297	0.851542	Cellular Processes	Transport and catabolism
2	map00564	Glycerophospholipid metabolism	KEGG PATHWAY	2/250	291/38844	0.560246	0.852252	Metabolism	Lipid metabolism
1	map01523	Antifolate resistance	KEGG PATHWAY	1/250	92/38844	0.448286	0.852422	Human Diseases	Drug resistance: antineoplastic
1	map05020	Prion disease	KEGG PATHWAY	1/250	95/38844	0.458895	0.853205	Human Diseases	Neurodegenerative disease
1	map00514	Other types of O-glycan biosynthesis	KEGG PATHWAY	1/250	124/38844	0.551532	0.854534	Metabolism	Glycan biosynthesis and metabolism
3	map04550	Signaling pathways regulating pluripotency of stem cells	KEGG PATHWAY	3/250	450/38844	0.555033	0.854682	Cellular Processes	Cellular community - eukaryotes
2	map05230	Central carbon metabolism in cancer	KEGG PATHWAY	2/250	219/38844	0.412286	0.855237	Human Diseases	Cancer: overview
3	map04137	Mitophagy - animal	KEGG PATHWAY	3/250	214/38844	0.160144	0.855238	Cellular Processes	Transport and catabolism
1	map00510	N-Glycan biosynthesis	KEGG PATHWAY	1/250	129/38844	0.565825	0.855554	Metabolism	Glycan biosynthesis and metabolism
1	map04320	Dorso-ventral axis formation	KEGG PATHWAY	1/250	87/38844	0.430141	0.856868	Organismal Systems	Development and regeneration
5	map04919	Thyroid hormone signaling pathway	KEGG PATHWAY	5/250	448/38844	0.163891	0.857014	Organismal Systems	Endocrine system
5	map04510	Focal adhesion	KEGG PATHWAY	5/250	682/38844	0.447666	0.857742	Cellular Processes	Cellular community - eukaryotes
5	map05169	Epstein-Barr virus infection	KEGG PATHWAY	5/250	767/38844	0.550471	0.858187	Human Diseases	Infectious disease: viral
1	map00620	Pyruvate metabolism	KEGG PATHWAY	1/250	91/38844	0.444703	0.85862	Metabolism	Carbohydrate metabolism
1	map00020	Citrate cycle (TCA cycle)	KEGG PATHWAY	1/250	80/38844	0.403736	0.858794	Metabolism	Carbohydrate metabolism
1	map00140	Steroid hormone biosynthesis	KEGG PATHWAY	1/250	131/38844	0.571414	0.858832	Metabolism	Lipid metabolism
2	map05134	Legionellosis	KEGG PATHWAY	2/250	226/38844	0.427788	0.858999	Human Diseases	Infectious disease: bacterial
9	map05135	Yersinia infection	KEGG PATHWAY	9/250	740/38844	0.0513758	0.859688	Human Diseases	Infectious disease: bacterial
1	map04136	Autophagy - other	KEGG PATHWAY	1/250	81/38844	0.407581	0.859689	Cellular Processes	Transport and catabolism
1	map00512	Mucin type O-glycan biosynthesis	KEGG PATHWAY	1/250	101/38844	0.479508	0.859689	Metabolism	Glycan biosynthesis and metabolism
1	map03420	Nucleotide excision repair	KEGG PATHWAY	1/250	101/38844	0.479508	0.859689	Genetic Information Processing	Replication and repair
1	map00071	Fatty acid degradation	KEGG PATHWAY	1/250	97/38844	0.465855	0.859776	Metabolism	Lipid metabolism
1	map00860	Porphyrin and chlorophyll metabolism	KEGG PATHWAY	1/250	97/38844	0.465855	0.859776	Metabolism	Metabolism of cofactors and vitamins
3	map05142	Chagas disease	KEGG PATHWAY	3/250	441/38844	0.541382	0.860043	Human Diseases	Infectious disease: parasitic
7	map05132	Salmonella infection	KEGG PATHWAY	7/250	972/38844	0.435344	0.860403	Human Diseases	Infectious disease: bacterial
1	map00630	Glyoxylate and dicarboxylate metabolism	KEGG PATHWAY	1/250	82/38844	0.411402	0.860516	Metabolism	Carbohydrate metabolism
2	map05222	Small cell lung cancer	KEGG PATHWAY	2/250	285/38844	0.548964	0.861188	Human Diseases	Cancer: specific types
5	map05170	Human immunodeficiency virus 1 infection	KEGG PATHWAY	5/250	763/38844	0.545827	0.861652	Human Diseases	Infectious disease: viral
2	map04721	Synaptic vesicle cycle	KEGG PATHWAY	2/250	278/38844	0.53555	0.861686	Organismal Systems	Nervous system
1	map00760	Nicotinate and nicotinamide metabolism	KEGG PATHWAY	1/250	133/38844	0.576932	0.861963	Metabolism	Metabolism of cofactors and vitamins
1	map04973	Carbohydrate digestion and absorption	KEGG PATHWAY	1/250	133/38844	0.576932	0.861963	Organismal Systems	Digestive system
2	map04975	Fat digestion and absorption	KEGG PATHWAY	2/250	110/38844	0.158097	0.862661	Organismal Systems	Digestive system
3	map04935	Growth hormone synthesis, secretion and action	KEGG PATHWAY	3/250	440/38844	0.53985	0.863073	Organismal Systems	Endocrine system
1	map00500	Starch and sucrose metabolism	KEGG PATHWAY	1/250	86/38844	0.426441	0.8632	Metabolism	Carbohydrate metabolism
3	map04660	T cell receptor signaling pathway	KEGG PATHWAY	3/250	414/38844	0.499046	0.863865	Organismal Systems	Immune system
8	map04151	PI3K-Akt signaling pathway	KEGG PATHWAY	8/250	1218/38844	0.526636	0.863959	Environmental Information Processing	Signal transduction
1	map04960	Aldosterone-regulated sodium reabsorption	KEGG PATHWAY	1/250	118/38844	0.533761	0.864348	Organismal Systems	Excretory system
1	map04964	Proximal tubule bicarbonate reclamation	KEGG PATHWAY	1/250	105/38844	0.492813	0.865008	Organismal Systems	Excretory system
1	map00982	Drug metabolism - cytochrome P450	KEGG PATHWAY	1/250	117/38844	0.530731	0.865023	Metabolism	Xenobiotics biodegradation and metabolism
2	map05031	Amphetamine addiction	KEGG PATHWAY	2/250	215/38844	0.403334	0.865273	Human Diseases	Substance dependence
3	map04640	Hematopoietic cell lineage	KEGG PATHWAY	3/250	421/38844	0.510213	0.865293	Organismal Systems	Immune system
2	map01521	EGFR tyrosine kinase inhibitor resistance	KEGG PATHWAY	2/250	255/38844	0.489593	0.865408	Human Diseases	Drug resistance: antineoplastic
1	map00280	Valine, leucine and isoleucine degradation	KEGG PATHWAY	1/250	115/38844	0.524614	0.866303	Metabolism	Amino acid metabolism
3	map04928	Parathyroid hormone synthesis, secretion and action	KEGG PATHWAY	3/250	400/38844	0.476338	0.866382	Organismal Systems	Endocrine system
3	map04662	B cell receptor signaling pathway	KEGG PATHWAY	3/250	400/38844	0.476338	0.866382	Organismal Systems	Immune system
1	map00250	Alanine, aspartate and glutamate metabolism	KEGG PATHWAY	1/250	114/38844	0.521525	0.866906	Metabolism	Amino acid metabolism
2	map00190	Oxidative phosphorylation	KEGG PATHWAY	2/250	306/38844	0.587563	0.867519	Metabolism	Energy metabolism
2	map04610	Complement and coagulation cascades	KEGG PATHWAY	2/250	308/38844	0.591109	0.867651	Organismal Systems	Immune system
2	map05221	Acute myeloid leukemia	KEGG PATHWAY	2/250	259/38844	0.497788	0.867673	Human Diseases	Cancer: specific types
2	map04624	Toll and Imd signaling pathway	KEGG PATHWAY	2/250	115/38844	0.169433	0.867911	Organismal Systems	Immune system
2	map00601	Glycosphingolipid biosynthesis - lacto and neolacto series	KEGG PATHWAY	2/250	115/38844	0.169433	0.867911	Metabolism	Glycan biosynthesis and metabolism
2	map05120	Epithelial cell signaling in Helicobacter pylori infection	KEGG PATHWAY	2/250	225/38844	0.425587	0.868473	Human Diseases	Infectious disease: bacterial
2	map04720	Long-term potentiation	KEGG PATHWAY	2/250	233/38844	0.443075	0.868842	Organismal Systems	Nervous system
2	map04918	Thyroid hormone synthesis	KEGG PATHWAY	2/250	233/38844	0.443075	0.868842	Organismal Systems	Endocrine system
1	map04710	Circadian rhythm	KEGG PATHWAY	1/250	110/38844	0.50897	0.869057	Organismal Systems	Environmental adaptation
1	map05110	Vibrio cholerae infection	KEGG PATHWAY	1/250	140/38844	0.595692	0.869295	Human Diseases	Infectious disease: bacterial
1	map00600	Sphingolipid metabolism	KEGG PATHWAY	1/250	140/38844	0.595692	0.869295	Metabolism	Lipid metabolism
1	map00350	Tyrosine metabolism	KEGG PATHWAY	1/250	85/38844	0.422718	0.86969	Metabolism	Amino acid metabolism
3	map05146	Amoebiasis	KEGG PATHWAY	3/250	419/38844	0.507035	0.871684	Human Diseases	Infectious disease: parasitic
5	map04520	Adherens junction	KEGG PATHWAY	5/250	306/38844	0.048663	0.872459	Cellular Processes	Cellular community - eukaryotes
1	map00410	beta-Alanine metabolism	KEGG PATHWAY	1/250	79/38844	0.399866	0.87275	Metabolism	Metabolism of other amino acids
1	map04392	Hippo signaling pathway - multiple species	KEGG PATHWAY	1/250	79/38844	0.399866	0.87275	Environmental Information Processing	Signal transduction
1	map00513	Various types of N-glycan biosynthesis	KEGG PATHWAY	1/250	113/38844	0.518417	0.873306	Metabolism	Glycan biosynthesis and metabolism
1	map00270	Cysteine and methionine metabolism	KEGG PATHWAY	1/250	113/38844	0.518417	0.873306	Metabolism	Amino acid metabolism
1	map00520	Amino sugar and nucleotide sugar metabolism	KEGG PATHWAY	1/250	144/38844	0.606038	0.874227	Metabolism	Carbohydrate metabolism
4	map04974	Protein digestion and absorption	KEGG PATHWAY	4/250	398/38844	0.254846	0.876252	Organismal Systems	Digestive system
2	map04115	p53 signaling pathway	KEGG PATHWAY	2/250	213/38844	0.398835	0.878136	Cellular Processes	Cell growth and death
6	map05163	Human cytomegalovirus infection	KEGG PATHWAY	6/250	784/38844	0.39217	0.878881	Human Diseases	Infectious disease: viral
1	map00565	Ether lipid metabolism	KEGG PATHWAY	1/250	154/38844	0.630763	0.879564	Metabolism	Lipid metabolism
3	map05225	Hepatocellular carcinoma	KEGG PATHWAY	3/250	491/38844	0.614055	0.88073	Human Diseases	Cancer: specific types
6	map04360	Axon guidance	KEGG PATHWAY	6/250	679/38844	0.273748	0.880906	Organismal Systems	Development and regeneration
6	map05202	Transcriptional misregulation in cancer	KEGG PATHWAY	6/250	788/38844	0.396747	0.88127	Human Diseases	Cancer: overview
2	map05140	Leishmaniasis	KEGG PATHWAY	2/250	325/38844	0.620337	0.884686	Human Diseases	Infectious disease: parasitic
2	map00561	Glycerolipid metabolism	KEGG PATHWAY	2/250	151/38844	0.253821	0.88485	Metabolism	Lipid metabolism
5	map04530	Tight junction	KEGG PATHWAY	5/250	638/38844	0.39212	0.886685	Cellular Processes	Cellular community - eukaryotes
2	map05231	Choline metabolism in cancer	KEGG PATHWAY	2/250	329/38844	0.626977	0.889103	Human Diseases	Cancer: overview
2	map04912	GnRH signaling pathway	KEGG PATHWAY	2/250	329/38844	0.626977	0.889103	Organismal Systems	Endocrine system
2	map04114	Oocyte meiosis	KEGG PATHWAY	2/250	329/38844	0.626977	0.889103	Cellular Processes	Cell growth and death
2	map00010	Glycolysis / Gluconeogenesis	KEGG PATHWAY	2/250	159/38844	0.27286	0.889451	Metabolism	Carbohydrate metabolism
2	map04922	Glucagon signaling pathway	KEGG PATHWAY	2/250	338/38844	0.641588	0.889716	Organismal Systems	Endocrine system
1	map00061	Fatty acid biosynthesis	KEGG PATHWAY	1/250	51/38844	0.280724	0.891919	Metabolism	Lipid metabolism
1	map03060	Protein export	KEGG PATHWAY	1/250	48/38844	0.266637	0.892346	Genetic Information Processing	Folding, sorting and degradation
2	map00240	Pyrimidine metabolism	KEGG PATHWAY	2/250	158/38844	0.27048	0.893295	Metabolism	Nucleotide metabolism
2	map05217	Basal cell carcinoma	KEGG PATHWAY	2/250	210/38844	0.392056	0.894601	Human Diseases	Cancer: specific types
1	map00531	Glycosaminoglycan degradation	KEGG PATHWAY	1/250	52/38844	0.285359	0.895314	Metabolism	Glycan biosynthesis and metabolism
1	map00053	Ascorbate and aldarate metabolism	KEGG PATHWAY	1/250	66/38844	0.347215	0.898463	Metabolism	Carbohydrate metabolism
1	map04966	Collecting duct acid secretion	KEGG PATHWAY	1/250	67/38844	0.351423	0.900074	Organismal Systems	Excretory system
5	map04024	cAMP signaling pathway	KEGG PATHWAY	5/250	862/38844	0.653324	0.901013	Environmental Information Processing	Signal transduction
2	map04916	Melanogenesis	KEGG PATHWAY	2/250	348/38844	0.657291	0.90153	Organismal Systems	Endocrine system
3	map05160	Hepatitis C	KEGG PATHWAY	3/250	530/38844	0.665125	0.902413	Human Diseases	Infectious disease: viral
3	map04657	IL-17 signaling pathway	KEGG PATHWAY	3/250	278/38844	0.266097	0.902571	Organismal Systems	Immune system
1	map01040	Biosynthesis of unsaturated fatty acids	KEGG PATHWAY	1/250	77/38844	0.39205	0.902793	Metabolism	Lipid metabolism
1	map00590	Arachidonic acid metabolism	KEGG PATHWAY	1/250	171/38844	0.6693	0.903195	Metabolism	Lipid metabolism
2	map05213	Endometrial cancer	KEGG PATHWAY	2/250	190/38844	0.346061	0.904806	Human Diseases	Cancer: specific types
2	map04391	Hippo signaling pathway - fly	KEGG PATHWAY	2/250	209/38844	0.389789	0.905899	Environmental Information Processing	Signal transduction
2	map04672	Intestinal immune network for IgA production	KEGG PATHWAY	2/250	360/38844	0.675405	0.90656	Organismal Systems	Immune system
1	map00830	Retinol metabolism	KEGG PATHWAY	1/250	169/38844	0.664983	0.907123	Metabolism	Metabolism of cofactors and vitamins
6	map05016	Huntington disease	KEGG PATHWAY	6/250	754/38844	0.357864	0.907312	Human Diseases	Neurodegenerative disease
4	map04932	Non-alcoholic fatty liver disease	KEGG PATHWAY	4/250	461/38844	0.345294	0.912303	Human Diseases	Endocrine and metabolic disease
1	map04979	Cholesterol metabolism	KEGG PATHWAY	1/250	183/38844	0.694064	0.916895	Organismal Systems	Digestive system
4	map04150	mTOR signaling pathway	KEGG PATHWAY	4/250	460/38844	0.343839	0.918124	Environmental Information Processing	Signal transduction
1	map00062	Fatty acid elongation	KEGG PATHWAY	1/250	75/38844	0.384132	0.91826	Metabolism	Lipid metabolism
2	map04978	Mineral absorption	KEGG PATHWAY	2/250	205/38844	0.380684	0.918765	Organismal Systems	Digestive system
1	map00515	Mannose type O-glycan biosynthesis	KEGG PATHWAY	1/250	76/38844	0.388104	0.919001	Metabolism	Glycan biosynthesis and metabolism
1	map00534	Glycosaminoglycan biosynthesis - heparan sulfate / heparin	KEGG PATHWAY	1/250	76/38844	0.388104	0.919001	Metabolism	Glycan biosynthesis and metabolism
2	map04972	Pancreatic secretion	KEGG PATHWAY	2/250	372/38844	0.692737	0.919984	Organismal Systems	Digestive system
2	map05030	Cocaine addiction	KEGG PATHWAY	2/250	174/38844	0.308471	0.92174	Human Diseases	Substance dependence
4	map04068	FoxO signaling pathway	KEGG PATHWAY	4/250	428/38844	0.297491	0.921855	Environmental Information Processing	Signal transduction
4	map04810	Regulation of actin cytoskeleton	KEGG PATHWAY	4/250	728/38844	0.691394	0.923085	Cellular Processes	Cell motility
4	map04064	NF-kappa B signaling pathway	KEGG PATHWAY	4/250	479/38844	0.371485	0.923195	Environmental Information Processing	Signal transduction
2	map04622	RIG-I-like receptor signaling pathway	KEGG PATHWAY	2/250	184/38844	0.332031	0.925998	Organismal Systems	Immune system
1	map00603	Glycosphingolipid biosynthesis - globo and isoglobo series	KEGG PATHWAY	1/250	74/38844	0.380135	0.926349	Metabolism	Glycan biosynthesis and metabolism
3	map04070	Phosphatidylinositol signaling system	KEGG PATHWAY	3/250	299/38844	0.302707	0.926577	Environmental Information Processing	Signal transduction
3	map05210	Colorectal cancer	KEGG PATHWAY	3/250	299/38844	0.302707	0.926577	Human Diseases	Cancer: specific types
6	map05205	Proteoglycans in cancer	KEGG PATHWAY	6/250	765/38844	0.37043	0.92978	Human Diseases	Cancer: overview
3	map04066	HIF-1 signaling pathway	KEGG PATHWAY	3/250	342/38844	0.377988	0.930148	Environmental Information Processing	Signal transduction
4	map05323	Rheumatoid arthritis	KEGG PATHWAY	4/250	451/38844	0.330756	0.932806	Human Diseases	Immune disease
2	map04152	AMPK signaling pathway	KEGG PATHWAY	2/250	385/38844	0.710647	0.933887	Environmental Information Processing	Signal transduction
10	map04621	NOD-like receptor signaling pathway	KEGG PATHWAY	10/250	846/38844	0.0484525	0.935506	Organismal Systems	Immune system
3	map04512	ECM-receptor interaction	KEGG PATHWAY	3/250	310/38844	0.321995	0.939775	Environmental Information Processing	Signaling molecules and interaction
4	map04926	Relaxin signaling pathway	KEGG PATHWAY	4/250	443/38844	0.31915	0.942432	Organismal Systems	Endocrine system
4	map04630	JAK-STAT signaling pathway	KEGG PATHWAY	4/250	459/38844	0.342384	0.944379	Environmental Information Processing	Signal transduction
4	map05418	Fluid shear stress and atherosclerosis	KEGG PATHWAY	4/250	459/38844	0.342384	0.944379	Human Diseases	Cardiovascular disease
4	map04371	Apelin signaling pathway	KEGG PATHWAY	4/250	459/38844	0.342384	0.944379	Environmental Information Processing	Signal transduction
2	map00983	Drug metabolism - other enzymes	KEGG PATHWAY	2/250	183/38844	0.329684	0.951159	Metabolism	Xenobiotics biodegradation and metabolism
2	map01524	Platinum drug resistance	KEGG PATHWAY	2/250	183/38844	0.329684	0.951159	Human Diseases	Drug resistance: antineoplastic
1	map05014	Amyotrophic lateral sclerosis	KEGG PATHWAY	1/250	214/38844	0.749819	0.960227	Human Diseases	Neurodegenerative disease
2	map00230	Purine metabolism	KEGG PATHWAY	2/250	408/38844	0.740198	0.962641	Metabolism	Nucleotide metabolism
1	map04370	VEGF signaling pathway	KEGG PATHWAY	1/250	207/38844	0.738187	0.965026	Environmental Information Processing	Signal transduction
1	map03015	mRNA surveillance pathway	KEGG PATHWAY	1/250	212/38844	0.746549	0.965896	Genetic Information Processing	Translation
1	map03320	PPAR signaling pathway	KEGG PATHWAY	1/250	212/38844	0.746549	0.965896	Organismal Systems	Endocrine system
1	map04976	Bile secretion	KEGG PATHWAY	1/250	258/38844	0.812018	0.970555	Organismal Systems	Digestive system
1	map05332	Graft-versus-host disease	KEGG PATHWAY	1/250	255/38844	0.808316	0.970753	Human Diseases	Immune disease
2	map04910	Insulin signaling pathway	KEGG PATHWAY	2/250	431/38844	0.767142	0.972488	Organismal Systems	Endocrine system
3	map04020	Calcium signaling pathway	KEGG PATHWAY	3/250	909/38844	0.933832	0.972581	Environmental Information Processing	Signal transduction
5	map05131	Shigellosis	KEGG PATHWAY	5/250	1047/38844	0.806479	0.973203	Human Diseases	Infectious disease: bacterial
3	map05168	Herpes simplex virus 1 infection	KEGG PATHWAY	3/250	1024/38844	0.961977	0.973613	Human Diseases	Infectious disease: viral
1	map04970	Salivary secretion	KEGG PATHWAY	1/250	413/38844	0.931502	0.974196	Organismal Systems	Digestive system
1	map04210	Apoptosis	KEGG PATHWAY	1/250	493/38844	0.959384	0.974921	Cellular Processes	Cell growth and death
1	map05310	Asthma	KEGG PATHWAY	1/250	224/38844	0.765548	0.975394	Human Diseases	Immune disease
1	map05414	Dilated cardiomyopathy	KEGG PATHWAY	1/250	458/38844	0.948943	0.976166	Human Diseases	Cardiovascular disease
2	map04140	Autophagy - animal	KEGG PATHWAY	2/250	452/38844	0.789595	0.976297	Cellular Processes	Transport and catabolism
1	map04725	Cholinergic synapse	KEGG PATHWAY	1/250	409/38844	0.92969	0.976369	Organismal Systems	Nervous system
1	map05100	Bacterial invasion of epithelial cells	KEGG PATHWAY	1/250	253/38844	0.805808	0.977091	Human Diseases	Infectious disease: bacterial
1	map04670	Leukocyte transendothelial migration	KEGG PATHWAY	1/250	450/38844	0.946203	0.977354	Organismal Systems	Immune system
1	map04934	Cushing syndrome	KEGG PATHWAY	1/250	489/38844	0.958308	0.977786	Human Diseases	Endocrine and metabolic disease
1	map04611	Platelet activation	KEGG PATHWAY	1/250	476/38844	0.954609	0.977987	Organismal Systems	Immune system
1	map04270	Vascular smooth muscle contraction	KEGG PATHWAY	1/250	442/38844	0.943317	0.978399	Organismal Systems	Circulatory system
1	map04666	Fc gamma R-mediated phagocytosis	KEGG PATHWAY	1/250	405/38844	0.927831	0.978511	Organismal Systems	Immune system
2	map04728	Dopaminergic synapse	KEGG PATHWAY	2/250	466/38844	0.803488	0.979007	Organismal Systems	Nervous system
4	map04014	Ras signaling pathway	KEGG PATHWAY	4/250	826/38844	0.780553	0.979594	Environmental Information Processing	Signal transduction
1	map05211	Renal cell carcinoma	KEGG PATHWAY	1/250	240/38844	0.788691	0.980007	Human Diseases	Cancer: specific types
1	map04920	Adipocytokine signaling pathway	KEGG PATHWAY	1/250	246/38844	0.796771	0.98034	Organismal Systems	Endocrine system
1	map04914	Progesterone-mediated oocyte maturation	KEGG PATHWAY	1/250	246/38844	0.796771	0.98034	Organismal Systems	Endocrine system
1	map05150	Staphylococcus aureus infection	KEGG PATHWAY	1/250	401/38844	0.925923	0.980618	Human Diseases	Infectious disease: bacterial
1	map04923	Regulation of lipolysis in adipocytes	KEGG PATHWAY	1/250	238/38844	0.785928	0.981432	Organismal Systems	Endocrine system
2	map04022	cGMP-PKG signaling pathway	KEGG PATHWAY	2/250	650/38844	0.923318	0.982004	Environmental Information Processing	Signal transduction
2	map05416	Viral myocarditis	KEGG PATHWAY	2/250	442/38844	0.77915	0.982747	Human Diseases	Cardiovascular disease
2	map04072	Phospholipase D signaling pathway	KEGG PATHWAY	2/250	648/38844	0.922502	0.98531	Environmental Information Processing	Signal transduction
1	map04915	Estrogen signaling pathway	KEGG PATHWAY	1/250	388/38844	0.919367	0.986158	Organismal Systems	Endocrine system
1	map04261	Adrenergic signaling in cardiomyocytes	KEGG PATHWAY	1/250	594/38844	0.979037	0.986901	Organismal Systems	Circulatory system
2	map04714	Thermogenesis	KEGG PATHWAY	2/250	627/38844	0.91342	0.988226	Organismal Systems	Environmental adaptation
1	map04713	Circadian entrainment	KEGG PATHWAY	1/250	385/38844	0.917773	0.988674	Organismal Systems	Environmental adaptation
1	map05145	Toxoplasmosis	KEGG PATHWAY	1/250	360/38844	0.903218	0.98999	Human Diseases	Infectious disease: parasitic
1	map05012	Parkinson disease	KEGG PATHWAY	1/250	367/38844	0.907534	0.990396	Human Diseases	Neurodegenerative disease
1	map05412	Arrhythmogenic right ventricular cardiomyopathy	KEGG PATHWAY	1/250	276/38844	0.832778	0.990651	Human Diseases	Cardiovascular disease
1	map04664	Fc epsilon RI signaling pathway	KEGG PATHWAY	1/250	284/38844	0.841257	0.99134	Organismal Systems	Immune system
1	map04925	Aldosterone synthesis and secretion	KEGG PATHWAY	1/250	350/38844	0.896701	0.991506	Organismal Systems	Endocrine system
1	map05320	Autoimmune thyroid disease	KEGG PATHWAY	1/250	350/38844	0.896701	0.991506	Human Diseases	Immune disease
1	map04971	Gastric acid secretion	KEGG PATHWAY	1/250	281/38844	0.838129	0.992313	Organismal Systems	Digestive system
1	map04726	Serotonergic synapse	KEGG PATHWAY	1/250	377/38844	0.91337	0.99245	Organismal Systems	Nervous system
1	map05410	Hypertrophic cardiomyopathy	KEGG PATHWAY	1/250	348/38844	0.895346	0.994389	Human Diseases	Cardiovascular disease
1	map05330	Allograft rejection	KEGG PATHWAY	1/250	345/38844	0.89328	0.996504	Human Diseases	Immune disease
1	map04015	Rap1 signaling pathway	KEGG PATHWAY	1/250	883/38844	0.996872	0.996872	Environmental Information Processing	Signal transduction
1	map04260	Cardiac muscle contraction	KEGG PATHWAY	1/250	342/38844	0.891174	0.998593	Organismal Systems	Circulatory system
2	map04921	Oxytocin signaling pathway	KEGG PATHWAY	2/250	577/38844	0.887651	0.999105	Organismal Systems	Endocrine system
3	map04080	Neuroactive ligand-receptor interaction	KEGG PATHWAY	3/250	1422/38844	0.995144	0.999125	Environmental Information Processing	Signaling molecules and interaction
1	map04940	Type I diabetes mellitus	KEGG PATHWAY	1/250	299/38844	0.856016	0.999349	Human Diseases	Endocrine and metabolic disease
9	map05161	Hepatitis B	KEGG PATHWAY	9/250	501/38844	0.00547143	1	Human Diseases	Infectious disease: viral
2	map05034	Alcoholism	KEGG PATHWAY	2/250	528/38844	0.855685	1	Human Diseases	Substance dependence
1	map04211	Longevity regulating pathway	KEGG PATHWAY	1/250	310/38844	0.865963	1	Organismal Systems	Aging
1	map04361	Axon regeneration	KEGG PATHWAY	1/250	318/38844	0.872764	1	Organismal Systems	Development and regeneration
1	map05032	Morphine addiction	KEGG PATHWAY	1/250	320/38844	0.87441	1	Human Diseases	Substance dependence
1	map04911	Insulin secretion	KEGG PATHWAY	1/250	322/38844	0.876035	1	Organismal Systems	Endocrine system
1	map04612	Antigen processing and presentation	KEGG PATHWAY	1/250	324/38844	0.877639	1	Organismal Systems	Immune system
1	map05017	Spinocerebellar ataxia	KEGG PATHWAY	1/250	328/38844	0.880785	1	Human Diseases	Neurodegenerative disease
4	map05010	Alzheimer disease	KEGG PATHWAY	4/250	1000/38844	0.887617	1	Human Diseases	Neurodegenerative disease
