# Supplementary material for: Effects of Dietary Koumine on Growth Performance, Intestinal Morphology, Microbiota, and Intestinal Transcriptional Responses of Cyprinus carpio
Source: Int J Mol Sci. 2022 Oct 6;23(19):11860. doi: 10.3390/ijms231911860 (PMC9570066; doi:10.3390/ijms231911860)
Supplement: Supplementary file 1 [file ijms-23-11860-s001.zip › Supplemental Table S4_OTU and Taxonomy information.xlsx]

## Sheet: otu_taxa_table
OTU ID	A1	A2	A3	B1	B2	B3	C1	C2	C3	D1	D2	D3	taxonomy
OTU1	9594	12614	10499	7960	11821	10760	11492	4321	9973	10190	10612	12987	d__Bacteria; p__Proteobacteria; c__Alphaproteobacteria; o__Rhizobiales; f__Xanthobacteraceae; g__Bradyrhizobium
OTU2	3758	3922	3582	3466	4656	4191	3233	3691	4723	3468	3890	4349	d__Bacteria; p__Proteobacteria; c__Alphaproteobacteria; o__Rhizobiales; f__Beijerinckiaceae; g__Methylovirgula; s__uncultured bacterium
OTU3	3862	3177	3007	1995	2967	2984	1613	2273	3965	1709	2562	3463	d__Bacteria; p__Bacteroidota; c__Bacteroidia; o__Chitinophagales; f__Chitinophagaceae; g__Vibrionimonas
OTU4	1946	474	307	1308	1120	1518	266	744	335	162	453	256	d__Bacteria; p__Proteobacteria; c__Alphaproteobacteria; o__Rhizobiales; f__Rhizobiaceae; g__Phyllobacterium
OTU5	828	614	646	582	793	868	441	586	874	869	507	657	d__Bacteria; p__Bacteroidota; c__Bacteroidia; o__Chitinophagales; f__Chitinophagaceae; g__Vibrionimonas
OTU6	480	1000	795	422	419	423	708	345	1020	700	738	988	d__Bacteria; p__Bacteroidota; c__Bacteroidia; o__Chitinophagales; f__Chitinophagaceae; g__Chitinophaga; s__uncultured Chitinophaga sp.
OTU7	694	415	330	724	992	774	302	1649	520	281	246	209	d__Bacteria; p__Proteobacteria; c__Alphaproteobacteria; o__Rhizobiales; f__Rhizobiaceae; g__Mesorhizobium
OTU8	55	160	0	190	0	26	1489	2580	11	849	152	0	d__Bacteria; p__Fusobacteriota; c__Fusobacteriia; o__Fusobacteriales; f__Fusobacteriaceae; g__Cetobacterium; s__uncultured bacterium
OTU9	18	0	2	52	0	15	782	1921	0	1071	1643	43	d__Bacteria; p__Proteobacteria; c__Gammaproteobacteria; o__Enterobacterales; f__Vibrionaceae; g__Vibrio
OTU10	610	404	267	547	805	642	263	1394	397	122	307	218	d__Bacteria; p__Proteobacteria; c__Alphaproteobacteria; o__Rhizobiales; f__Rhizobiaceae; g__Mesorhizobium; s__uncultured bacterium
OTU11	388	450	471	353	359	486	469	262	452	394	531	590	d__Bacteria; p__Proteobacteria; c__Alphaproteobacteria; o__Rhizobiales; f__Xanthobacteraceae; g__uncultured; s__uncultured bacterium
OTU12	785	466	474	320	582	577	201	149	405	288	494	508	d__Bacteria; p__Bacteroidota; c__Bacteroidia; o__Chitinophagales; f__Chitinophagaceae; g__Asinibacterium; s__uncultured bacterium
OTU13	891	741	1554	450	125	220	194	374	358	220	116	321	d__Bacteria; p__Proteobacteria; c__Alphaproteobacteria; o__Rhizobiales; f__Beijerinckiaceae; g__Methylobacterium-Methylorubrum
OTU14	622	111	176	531	446	488	141	1073	239	259	249	263	d__Bacteria; p__Actinobacteriota; c__Actinobacteria; o__Corynebacteriales; f__Mycobacteriaceae; g__Mycobacterium
OTU15	0	25	0	27	0	0	371	1030	0	1978	106	0	d__Bacteria; p__Bacteroidota; c__Bacteroidia; o__Bacteroidales; f__Bacteroidaceae; g__Bacteroides; s__Bacteroides paurosaccharolyticus
OTU16	464	25	358	51	768	466	120	434	156	13	515	0	d__Bacteria; p__Desulfobacterota; c__Desulfovibrionia; o__Desulfovibrionales; f__Desulfovibrionaceae; g__uncultured; s__uncultured bacterium
OTU17	27	165	0	11	0	30	1626	266	4	18	204	0	d__Bacteria; p__Proteobacteria; c__Gammaproteobacteria; o__Enterobacterales; f__Aeromonadaceae; g__Aeromonas
OTU18	218	214	198	141	150	115	204	544	318	162	182	187	d__Bacteria; p__Proteobacteria; c__Alphaproteobacteria; o__Rhizobiales; f__Xanthobacteraceae; g__Afipia
OTU19	6	37	0	49	0	3	448	727	0	492	21	0	d__Bacteria; p__Fusobacteriota; c__Fusobacteriia; o__Fusobacteriales; f__Fusobacteriaceae; g__Cetobacterium; s__uncultured bacterium
OTU20	175	300	256	204	149	150	108	72	86	122	114	176	d__Bacteria; p__Proteobacteria; c__Gammaproteobacteria; o__Burkholderiales; f__Burkholderiaceae; g__Burkholderia-Caballeronia-Paraburkholderia
OTU21	0	38	0	7	1	32	358	238	0	354	176	1	d__Bacteria; p__Firmicutes; c__Bacilli; o__Erysipelotrichales; f__Erysipelotrichaceae; g__ZOR0006; s__uncultured bacterium
OTU22	66	172	130	59	116	75	110	50	152	210	114	139	d__Bacteria; p__Bacteroidota; c__Bacteroidia; o__Chitinophagales; f__Chitinophagaceae; g__Chitinophaga; s__uncultured Chitinophaga sp.
OTU23	73	142	139	41	111	153	145	23	129	129	105	97	d__Bacteria; p__Proteobacteria; c__Alphaproteobacteria; o__Reyranellales; f__Reyranellaceae; g__Reyranella; s__uncultured bacterium
OTU24	25	31	41	24	56	342	173	15	43	210	16	25	d__Bacteria; p__Proteobacteria; c__Alphaproteobacteria; o__Rhizobiales; f__Xanthobacteraceae; g__Bradyrhizobium
OTU25	135	72	75	100	91	87	90	62	137	80	89	137	d__Bacteria; p__Proteobacteria; c__Alphaproteobacteria; o__Rhizobiales; f__Xanthobacteraceae; g__Pseudolabrys; s__Pseudolabrys taiwanensis
OTU26	89	117	64	62	64	112	81	25	145	70	106	136	d__Bacteria; p__Deinococcota; c__Deinococci; o__Thermales; f__Thermaceae; g__Meiothermus
OTU27	45	86	80	64	56	68	86	121	59	156	81	53	d__Bacteria; p__Proteobacteria; c__Gammaproteobacteria; o__Burkholderiales; f__Comamonadaceae; g__Variovorax
OTU28	0	22	0	9	0	6	227	0	0	376	20	0	d__Bacteria; p__Bacteroidota; c__Bacteroidia; o__Bacteroidales; f__Barnesiellaceae; g__uncultured; s__uncultured bacterium
OTU29	12	26	0	8	0	22	449	68	0	11	52	0	d__Bacteria; p__Proteobacteria; c__Gammaproteobacteria; o__Enterobacterales; f__Aeromonadaceae; g__Aeromonas; s__Aeromonas sp.
OTU30	65	61	88	36	84	83	64	24	40	149	67	95	d__Bacteria; p__Firmicutes; c__Symbiobacteriia; o__Symbiobacteriales; f__Symbiobacteraceae; g__uncultured; s__uncultured bacterium
OTU31	74	74	69	48	31	76	47	57	180	65	86	62	d__Bacteria; p__Bacteroidota; c__Bacteroidia; o__Chitinophagales; f__Chitinophagaceae; g__Hydrotalea; s__Hydrotalea flava
OTU32	28	68	58	42	168	135	44	128	63	24	31	48	d__Bacteria; p__Proteobacteria; c__Gammaproteobacteria; o__Xanthomonadales; f__Rhodanobacteraceae; g__Rhodanobacter; s__Rhodanobacter denitrificans
OTU33	82	45	55	62	93	124	81	82	34	46	27	45	d__Bacteria; p__Proteobacteria; c__Alphaproteobacteria; o__Rhizobiales; f__Rhizobiaceae; g__Aminobacter
OTU34	63	58	73	32	61	69	39	39	89	56	116	66	d__Bacteria; p__Proteobacteria; c__Alphaproteobacteria; o__Rhizobiales; f__Xanthobacteraceae; g__uncultured
OTU35	3	24	686	3	1	0	1	54	1	0	5	0	d__Bacteria; p__Cyanobacteria; c__Cyanobacteriia; o__Chloroplast; f__norank; g__norank
OTU36	0	14	2	10	0	0	4	7	0	0	722	1	d__Bacteria; p__Proteobacteria; c__Gammaproteobacteria; o__Burkholderiales; f__Oxalobacteraceae; g__Massilia; s__uncultured bacterium
OTU37	27	60	88	90	44	41	29	67	64	75	47	34	d__Bacteria; p__Proteobacteria; c__Alphaproteobacteria; o__Rhizobiales; f__Xanthobacteraceae; g__Bradyrhizobium
OTU38	43	34	70	45	43	40	60	70	43	86	38	11	d__Bacteria; p__Myxococcota; c__Polyangia; o__Polyangiales; f__Polyangiaceae; g__Pajaroellobacter
OTU39	35	28	67	53	39	31	76	47	47	85	49	15	d__Bacteria; p__Proteobacteria; c__Gammaproteobacteria; o__Burkholderiales; f__Comamonadaceae; g__Acidovorax
OTU40	0	8	0	0	0	0	192	190	0	56	29	0	d__Bacteria; p__Proteobacteria; c__Gammaproteobacteria; o__Enterobacterales; f__Shewanellaceae; g__Shewanella
OTU41	0	0	0	10	0	0	0	0	0	392	1	0	d__Bacteria; p__Firmicutes; c__Bacilli; o__Erysipelotrichales; f__Erysipelotrichaceae; g__Dielma; s__uncultured bacterium
OTU42	20	66	66	19	41	47	27	12	64	48	54	96	d__Bacteria; p__Proteobacteria; c__Alphaproteobacteria; o__Rhizobiales; f__Rhizobiales Incertae Sedis; g__Nordella; s__uncultured bacterium
OTU43	61	32	62	28	22	55	31	34	49	53	42	67	d__Bacteria; p__Proteobacteria; c__Gammaproteobacteria; o__Burkholderiales; f__Comamonadaceae; g__Variovorax
OTU44	45	53	49	20	51	27	47	10	52	42	25	43	d__Bacteria; p__Proteobacteria; c__Alphaproteobacteria; o__Rhizobiales; f__Xanthobacteraceae; g__Bradyrhizobium
OTU45	27	43	37	33	46	29	32	15	22	47	63	42	d__Bacteria; p__Proteobacteria; c__Alphaproteobacteria; o__Rhizobiales; f__Xanthobacteraceae; g__Bradyrhizobium; s__Bradyrhizobium sp. ORS 278
OTU46	50	32	37	37	47	47	16	82	60	17	19	3	d__Bacteria; p__Proteobacteria; c__Alphaproteobacteria; o__Rhizobiales; f__Labraceae; g__Labrys; s__Labrys neptuniae
OTU47	26	36	28	49	31	52	29	7	20	68	33	27	d__Bacteria; p__Proteobacteria; c__Alphaproteobacteria; o__Rhizobiales; f__Xanthobacteraceae; g__uncultured
OTU48	31	29	49	22	34	30	56	15	35	35	44	33	d__Bacteria; p__Proteobacteria; c__Alphaproteobacteria; o__Rhizobiales; f__Xanthobacteraceae; g__Afipia
OTU49	29	37	36	34	50	55	34	37	9	29	22	19	d__Bacteria; p__Proteobacteria; c__Alphaproteobacteria; o__Rhizobiales; f__Xanthobacteraceae; g__Pseudolabrys; s__metagenome
OTU50	14	42	72	52	37	64	19	57	21	19	28	6	d__Bacteria; p__Proteobacteria; c__Gammaproteobacteria; o__Xanthomonadales; f__Rhodanobacteraceae; g__Rhodanobacter
OTU51	25	41	33	27	44	34	38	13	32	49	48	27	d__Bacteria; p__Proteobacteria; c__Alphaproteobacteria; o__Rhizobiales; f__Xanthobacteraceae; g__Bradyrhizobium
OTU52	81	22	25	29	20	68	22	25	55	23	4	27	d__Bacteria; p__Proteobacteria; c__Alphaproteobacteria; o__Rhizobiales; f__Rhizobiaceae; g__Mesorhizobium
OTU53	37	34	41	44	36	31	18	9	43	34	35	29	d__Bacteria; p__Proteobacteria; c__Alphaproteobacteria; o__Rhizobiales; f__Xanthobacteraceae; g__Bradyrhizobium
OTU54	31	36	38	20	43	27	24	18	27	42	36	40	d__Bacteria; p__Proteobacteria; c__Alphaproteobacteria; o__Rhizobiales; f__Xanthobacteraceae; g__Bradyrhizobium
OTU55	1	6	99	13	0	0	4	0	134	26	114	23	d__Bacteria; p__Proteobacteria; c__Gammaproteobacteria; o__Pseudomonadales; f__Moraxellaceae; g__Acinetobacter
OTU56	30	28	26	21	46	49	35	6	20	46	31	35	d__Bacteria; p__Proteobacteria; c__Alphaproteobacteria; o__Rhizobiales; f__Xanthobacteraceae; g__Bradyrhizobium
OTU57	37	39	24	15	27	43	19	8	28	36	46	43	d__Bacteria; p__Proteobacteria; c__Alphaproteobacteria; o__Rhizobiales; f__Xanthobacteraceae; g__Bradyrhizobium
OTU58	0	3	0	10	0	0	63	109	0	88	11	0	d__Bacteria; p__Fusobacteriota; c__Fusobacteriia; o__Fusobacteriales; f__Fusobacteriaceae; g__Cetobacterium; s__uncultured bacterium
OTU59	36	41	16	16	22	34	28	8	35	46	45	25	d__Bacteria; p__Proteobacteria; c__Alphaproteobacteria; o__Rhizobiales; f__Xanthobacteraceae; g__Bradyrhizobium
OTU60	38	29	44	11	33	34	29	18	14	36	35	24	d__Bacteria; p__Proteobacteria; c__Alphaproteobacteria; o__Rhizobiales; f__Xanthobacteraceae; g__Bradyrhizobium; s__uncultured bacterium
OTU61	25	29	20	23	31	49	21	20	36	26	34	24	d__Bacteria; p__Proteobacteria; c__Alphaproteobacteria; o__Rhizobiales; f__Beijerinckiaceae; g__Methylovirgula; s__uncultured bacterium
OTU62	16	45	38	33	31	36	18	9	32	35	23	29	d__Bacteria; p__Proteobacteria; c__Alphaproteobacteria; o__Rhizobiales; f__Xanthobacteraceae; g__Bradyrhizobium
OTU63	56	27	21	20	46	37	8	33	39	28	15	21	d__Bacteria; p__Bacteroidota; c__Bacteroidia; o__Chitinophagales; f__Chitinophagaceae; g__Asinibacterium; s__uncultured bacterium
OTU64	15	12	54	7	20	11	58	4	25	38	28	38	d__Bacteria; p__Proteobacteria; c__Alphaproteobacteria; o__Reyranellales; f__Reyranellaceae; g__Reyranella
OTU65	22	20	32	34	32	33	31	11	23	19	19	49	d__Bacteria; p__Proteobacteria; c__Alphaproteobacteria; o__Rhizobiales; f__Xanthobacteraceae; g__Bradyrhizobium
OTU66	22	30	41	37	39	29	28	5	24	26	25	12	d__Bacteria; p__Proteobacteria; c__Alphaproteobacteria; o__Rhizobiales; f__Xanthobacteraceae; g__Bradyrhizobium
OTU67	25	20	6	19	32	51	21	12	21	46	23	35	d__Bacteria; p__Proteobacteria; c__Alphaproteobacteria; o__Rhizobiales; f__Xanthobacteraceae; g__Bradyrhizobium
OTU68	34	33	28	13	22	25	33	3	26	32	33	28	d__Bacteria; p__Proteobacteria; c__Alphaproteobacteria; o__Rhizobiales; f__Xanthobacteraceae; g__Bradyrhizobium
OTU69	45	26	27	23	48	36	21	10	13	18	30	8	d__Bacteria; p__Proteobacteria; c__Alphaproteobacteria; o__Rhizobiales; f__Xanthobacteraceae; g__uncultured
OTU70	21	30	46	22	23	19	23	14	25	40	21	21	d__Bacteria; p__Proteobacteria; c__Alphaproteobacteria; o__Rhizobiales; f__Xanthobacteraceae; g__Bradyrhizobium
OTU71	22	27	32	16	32	27	32	20	20	30	12	23	d__Bacteria; p__Proteobacteria; c__Alphaproteobacteria; o__Rhizobiales; f__Xanthobacteraceae; g__Bradyrhizobium
OTU72	21	26	33	28	26	26	24	26	19	38	24	17	d__Bacteria; p__Proteobacteria; c__Alphaproteobacteria; o__Rhizobiales; f__Xanthobacteraceae; g__Bradyrhizobium; s__Bradyrhizobium sp.
OTU73	4	2	14	284	0	2	4	22	0	3	9	1	d__Bacteria; p__Proteobacteria; c__Alphaproteobacteria; o__Rhizobiales; f__Devosiaceae; g__Devosia; s__uncultured bacterium
OTU74	15	6	6	15	4	8	0	57	56	89	5	25	d__Bacteria; p__Proteobacteria; c__Alphaproteobacteria; o__Sphingomonadales; f__Sphingomonadaceae; g__Sphingomonas
OTU75	6	44	36	20	25	17	22	1	23	38	29	22	d__Bacteria; p__Proteobacteria; c__Alphaproteobacteria; o__Rhizobiales; f__Xanthobacteraceae; g__Bradyrhizobium
OTU76	16	24	38	18	17	29	21	25	9	31	25	24	d__Bacteria; p__Proteobacteria; c__Alphaproteobacteria; o__Rhizobiales; f__Xanthobacteraceae; g__Bradyrhizobium
OTU77	24	13	34	16	21	31	15	25	52	18	23	25	d__Bacteria; p__Bacteroidota; c__Bacteroidia; o__Chitinophagales; f__Chitinophagaceae; g__Hydrotalea; s__Hydrotalea flava
OTU78	10	15	24	30	28	34	21	14	11	30	24	25	d__Bacteria; p__Proteobacteria; c__Alphaproteobacteria; o__Rhizobiales; f__Xanthobacteraceae; g__Bradyrhizobium
OTU79	39	12	27	26	6	21	9	67	38	2	34	13	d__Bacteria; p__Proteobacteria; c__Alphaproteobacteria; o__Rhizobiales; f__Rhizobiaceae; g__Mesorhizobium
OTU80	1	1	10	0	7	0	23	0	2	5	238	1	d__Bacteria; p__Proteobacteria; c__Gammaproteobacteria; o__Pseudomonadales; f__Moraxellaceae; g__Acinetobacter; s__Acinetobacter radioresistens
OTU81	21	17	27	15	19	36	17	16	26	16	29	12	d__Bacteria; p__Proteobacteria; c__Alphaproteobacteria; o__Rhizobiales; f__Xanthobacteraceae; g__Bradyrhizobium
OTU82	8	24	5	15	8	14	24	13	20	49	25	18	d__Bacteria; p__Bacteroidota; c__Bacteroidia; o__Chitinophagales; f__Chitinophagaceae; g__Chitinophaga; s__uncultured Chitinophaga sp.
OTU83	25	19	13	21	22	14	15	8	22	27	29	28	d__Bacteria; p__Proteobacteria; c__Alphaproteobacteria; o__Rhizobiales; f__Xanthobacteraceae; g__Bradyrhizobium
OTU84	10	33	16	14	21	24	20	6	41	21	16	21	d__Bacteria; p__Proteobacteria; c__Alphaproteobacteria; o__Rhizobiales; f__Xanthobacteraceae; g__Bradyrhizobium
OTU85	45	3	19	6	23	18	43	13	4	11	21	6	d__Bacteria; p__Actinobacteriota; c__Actinobacteria; o__Pseudonocardiales; f__Pseudonocardiaceae; g__Pseudonocardia
OTU86	5	5	7	19	19	16	26	34	37	17	18	20	d__Bacteria; p__Firmicutes; c__Bacilli; o__Bacillales; f__Bacillaceae; g__Bacillus; s__Bacillus subtilis
OTU87	13	20	15	13	23	14	14	7	11	29	24	23	d__Bacteria; p__Proteobacteria; c__Alphaproteobacteria; o__Rhizobiales; f__Xanthobacteraceae; g__Bradyrhizobium
OTU88	11	18	62	101	1	6	3	19	21	2	0	2	d__Bacteria; p__Proteobacteria; c__Gammaproteobacteria; o__Xanthomonadales; f__Rhodanobacteraceae; g__Rhodanobacter; s__uncultured Xanthomonadaceae bacterium
OTU89	13	18	17	10	26	15	4	14	30	18	33	30	d__Bacteria; p__Proteobacteria; c__Alphaproteobacteria; o__Rhizobiales; f__Xanthobacteraceae; g__Bradyrhizobium
OTU90	28	41	42	27	7	11	6	13	15	17	0	16	d__Bacteria; p__Proteobacteria; c__Alphaproteobacteria; o__Rhizobiales; f__Beijerinckiaceae; g__Methylobacterium-Methylorubrum
OTU91	10	21	18	10	9	17	15	8	31	14	18	39	d__Bacteria; p__Proteobacteria; c__Alphaproteobacteria; o__Sphingomonadales; f__Sphingomonadaceae; g__Sphingomonas
OTU92	8	11	23	10	20	48	15	47	8	8	8	8	d__Bacteria; p__Proteobacteria; c__Alphaproteobacteria; o__Rhizobiales; f__Rhizobiaceae; g__Mesorhizobium; s__uncultured bacterium
OTU93	23	11	18	13	18	10	19	0	19	24	21	16	d__Bacteria; p__Proteobacteria; c__Alphaproteobacteria; o__Rhizobiales; f__Xanthobacteraceae; g__Bradyrhizobium
OTU94	6	8	2	5	6	33	22	4	11	54	5	4	d__Bacteria; p__Proteobacteria; c__Alphaproteobacteria; o__Rhizobiales; f__Xanthobacteraceae; g__Bradyrhizobium
OTU95	18	25	21	15	17	10	20	9	31	12	10	18	d__Bacteria; p__Proteobacteria; c__Alphaproteobacteria; o__Rhizobiales; f__Xanthobacteraceae; g__Bradyrhizobium
OTU96	4	1	3	179	0	4	2	16	10	0	1	12	d__Bacteria; p__Proteobacteria; c__Gammaproteobacteria; o__Xanthomonadales; f__Rhodanobacteraceae; g__Dokdonella; s__uncultured bacterium
OTU97	10	19	7	92	1	7	5	25	23	8	21	4	d__Bacteria; p__Proteobacteria; c__Gammaproteobacteria; o__Burkholderiales; f__Nitrosomonadaceae; g__Ellin6067; s__uncultured bacterium
OTU98	0	0	0	1	0	0	98	12	0	37	0	0	d__Bacteria; p__Fusobacteriota; c__Fusobacteriia; o__Fusobacteriales; f__Fusobacteriaceae; g__Cetobacterium; s__uncultured bacterium
OTU99	1	1	10	4	21	48	23	3	3	18	4	18	d__Bacteria; p__Proteobacteria; c__Alphaproteobacteria; o__Rhizobiales; f__Beijerinckiaceae; g__Methylovirgula; s__uncultured bacterium
OTU100	18	4	7	22	15	18	13	16	10	31	20	11	d__Bacteria; p__Proteobacteria; c__Gammaproteobacteria; o__Burkholderiales; f__Comamonadaceae; g__Variovorax
OTU101	15	32	11	13	11	23	17	1	8	26	21	10	d__Bacteria; p__Proteobacteria; c__Alphaproteobacteria; o__Rhizobiales; f__Xanthobacteraceae; g__Bradyrhizobium
OTU102	9	14	22	15	14	12	17	14	20	18	10	15	d__Bacteria; p__Proteobacteria; c__Alphaproteobacteria; o__Rhizobiales; f__Xanthobacteraceae; g__uncultured
OTU103	0	0	0	214	0	0	0	0	0	0	0	0	d__Bacteria; p__Proteobacteria; c__Gammaproteobacteria; o__Xanthomonadales; f__Xanthomonadaceae; g__Pseudoxanthomonas
OTU104	30	15	2	21	18	4	24	5	17	19	11	13	d__Bacteria; p__Proteobacteria; c__Alphaproteobacteria; o__Rhizobiales; f__Xanthobacteraceae; g__Bradyrhizobium
OTU105	27	18	17	6	18	13	10	0	24	21	8	19	d__Bacteria; p__Proteobacteria; c__Alphaproteobacteria; o__Rhizobiales; f__Xanthobacteraceae; g__Bradyrhizobium
OTU106	24	0	11	9	38	22	7	22	5	0	28	0	d__Bacteria; p__Desulfobacterota; c__Desulfovibrionia; o__Desulfovibrionales; f__Desulfovibrionaceae; g__uncultured; s__uncultured bacterium
OTU107	15	16	6	8	9	11	21	3	3	21	30	16	d__Bacteria; p__Proteobacteria; c__Alphaproteobacteria; o__Rhizobiales; f__Xanthobacteraceae; g__Bradyrhizobium
OTU108	14	12	16	10	4	5	15	14	11	19	12	16	d__Bacteria; p__Proteobacteria; c__Alphaproteobacteria; o__Rhizobiales; f__Xanthobacteraceae; g__Bradyrhizobium
OTU109	10	6	13	5	16	9	9	5	7	42	4	12	d__Bacteria; p__Proteobacteria; c__Alphaproteobacteria; o__Rhizobiales; f__Xanthobacteraceae; g__Bradyrhizobium
OTU110	13	14	22	62	0	11	4	13	21	5	3	5	d__Bacteria; p__Proteobacteria; c__Gammaproteobacteria; o__Xanthomonadales; f__Rhodanobacteraceae; g__Rhodanobacter; s__uncultured Xanthomonadaceae bacterium
OTU111	4	0	3	100	0	2	6	29	21	3	0	2	d__Bacteria; p__Proteobacteria; c__Gammaproteobacteria; o__Gammaproteobacteria Incertae Sedis; f__Unknown Family; g__Acidibacter; s__uncultured bacterium
OTU112	8	15	13	14	5	21	11	15	11	15	8	11	d__Bacteria; p__Bacteroidota; c__Bacteroidia; o__Chitinophagales; f__Chitinophagaceae; g__Vibrionimonas
OTU113	9	14	13	10	12	5	13	4	13	13	20	21	d__Bacteria; p__Proteobacteria; c__Alphaproteobacteria; o__Rhizobiales; f__Xanthobacteraceae; g__Bradyrhizobium; s__uncultured bacterium
OTU114	5	12	15	20	14	5	17	10	4	11	13	20	d__Bacteria; p__Proteobacteria; c__Alphaproteobacteria; o__Rhizobiales; f__Xanthobacteraceae; g__Bradyrhizobium
OTU115	3	11	11	22	17	7	6	6	14	8	24	26	d__Bacteria; p__Proteobacteria; c__Alphaproteobacteria; o__Rhizobiales; f__Xanthobacteraceae; g__Rhodopseudomonas; s__Rhodopseudomonas pseudopalustris
OTU116	4	12	16	3	0	0	5	22	18	27	30	8	d__Bacteria; p__Proteobacteria; c__Gammaproteobacteria; o__Enterobacterales; f__Enterobacteriaceae; g__Kluyvera
OTU117	0	0	1	165	0	0	0	0	3	1	0	0	d__Bacteria; p__Acidobacteriota; c__Thermoanaerobaculia; o__Thermoanaerobaculales; f__Thermoanaerobaculaceae; g__Subgroup 10; s__uncultured bacterium
OTU118	27	22	6	10	14	1	6	9	13	7	18	15	d__Bacteria; p__Bacteroidota; c__Bacteroidia; o__Chitinophagales; f__Chitinophagaceae; g__Vibrionimonas
OTU119	12	14	4	9	14	9	7	13	11	11	18	20	d__Bacteria; p__Proteobacteria; c__Alphaproteobacteria; o__Rhizobiales; f__Xanthobacteraceae; g__Bradyrhizobium
OTU120	5	6	6	3	10	31	24	5	5	17	8	3	d__Bacteria; p__Proteobacteria; c__Alphaproteobacteria; o__Rhizobiales; f__Xanthobacteraceae; g__Bradyrhizobium; s__Bradyrhizobium elkanii
OTU121	21	25	6	9	16	11	5	0	5	13	20	11	d__Bacteria; p__Proteobacteria; c__Alphaproteobacteria; o__Rhizobiales; f__Xanthobacteraceae; g__Bradyrhizobium
OTU122	10	11	14	4	18	13	12	3	9	10	13	20	d__Bacteria; p__Proteobacteria; c__Alphaproteobacteria; o__Rhizobiales; f__Xanthobacteraceae; g__Bradyrhizobium; s__Bradyrhizobium sp. CCBAU 23174
OTU123	6	3	0	4	0	0	31	46	0	19	9	0	d__Bacteria; p__Fusobacteriota; c__Fusobacteriia; o__Fusobacteriales; f__Fusobacteriaceae; g__Cetobacterium; s__uncultured bacterium
OTU124	7	5	14	11	12	3	7	3	29	12	14	14	d__Bacteria; p__Proteobacteria; c__Alphaproteobacteria; o__Rhizobiales; f__Xanthobacteraceae; g__Bradyrhizobium
OTU125	4	12	1	12	4	17	16	21	1	24	0	2	d__Bacteria; p__Proteobacteria; c__Alphaproteobacteria; o__Rhizobiales; f__Beijerinckiaceae; g__Methylovirgula; s__uncultured bacterium
OTU126	0	6	0	7	0	0	12	59	0	25	5	0	d__Bacteria; p__Fusobacteriota; c__Fusobacteriia; o__Fusobacteriales; f__Fusobacteriaceae; g__Cetobacterium; s__uncultured bacterium
OTU127	14	8	4	26	9	0	7	2	17	19	8	14	d__Bacteria; p__Proteobacteria; c__Gammaproteobacteria; o__Burkholderiales; f__Burkholderiaceae; g__Ralstonia
OTU128	5	16	16	4	13	5	11	2	13	18	5	10	d__Bacteria; p__Proteobacteria; c__Alphaproteobacteria; o__Rhizobiales; f__Xanthobacteraceae; g__Bradyrhizobium
OTU129	2	3	8	6	10	9	10	29	5	12	6	16	d__Bacteria; p__Proteobacteria; c__Alphaproteobacteria; o__Rhizobiales; f__Beijerinckiaceae; g__Methylobacterium-Methylorubrum; s__uncultured bacterium
OTU130	10	25	26	12	1	4	3	9	16	11	3	6	d__Bacteria; p__Proteobacteria; c__Alphaproteobacteria; o__Rhizobiales; f__Beijerinckiaceae; g__Methylobacterium-Methylorubrum
OTU131	6	10	12	7	11	8	10	3	3	15	9	16	d__Bacteria; p__Proteobacteria; c__Alphaproteobacteria; o__Rhizobiales; f__Xanthobacteraceae; g__Bradyrhizobium
OTU132	4	6	12	20	8	8	9	14	12	12	5	5	d__Bacteria; p__Proteobacteria; c__Alphaproteobacteria; o__Rhizobiales; f__Rhizobiaceae; g__Allorhizobium-Neorhizobium-Pararhizobium-Rhizobium
OTU133	4	24	38	10	0	11	4	14	16	0	11	0	d__Bacteria; p__Proteobacteria; c__Gammaproteobacteria; o__Xanthomonadales; f__Rhodanobacteraceae; g__Rhodanobacter; s__uncultured bacterium
OTU134	8	0	16	9	0	1	12	4	15	4	52	4	d__Bacteria; p__Proteobacteria; c__Gammaproteobacteria; o__Burkholderiales; f__Oxalobacteraceae; g__Massilia
OTU135	28	8	8	0	6	16	13	0	10	6	12	5	d__Bacteria; p__Actinobacteriota; c__Actinobacteria; o__Pseudonocardiales; f__Pseudonocardiaceae; g__Pseudonocardia
OTU136	3	6	3	5	6	10	33	2	3	14	8	10	d__Bacteria; p__Proteobacteria; c__Alphaproteobacteria; o__Rhizobiales; f__Xanthobacteraceae; g__Bradyrhizobium; s__Bradyrhizobium japonicum
OTU137	5	10	43	21	3	13	5	10	13	0	4	0	d__Bacteria; p__Proteobacteria; c__Gammaproteobacteria; o__Xanthomonadales; f__Rhodanobacteraceae; g__Chujaibacter; s__uncultured bacterium
OTU138	6	11	4	16	6	7	3	1	10	20	18	15	d__Bacteria; p__Proteobacteria; c__Alphaproteobacteria; o__Rhizobiales; f__Xanthobacteraceae; g__Bradyrhizobium
OTU139	3	7	2	8	0	0	2	0	22	17	49	7	d__Bacteria; p__Proteobacteria; c__Gammaproteobacteria; o__Pseudomonadales; f__Moraxellaceae; g__Acinetobacter
OTU140	2	0	14	4	0	16	1	29	41	0	15	0	d__Bacteria; p__Actinobacteriota; c__Actinobacteria; o__Corynebacteriales; f__Nocardiaceae; g__Rhodococcus; s__Rhodococcus rhodochrous
OTU141	17	5	4	3	12	5	6	4	13	16	12	18	d__Bacteria; p__Bacteroidota; c__Bacteroidia; o__Chitinophagales; f__Chitinophagaceae; g__Vibrionimonas
OTU142	9	7	7	12	6	15	3	13	12	7	5	10	d__Bacteria; p__Proteobacteria; c__Alphaproteobacteria; o__Rhizobiales; f__Xanthobacteraceae; g__Bradyrhizobium
OTU143	4	7	5	3	9	12	19	2	9	13	9	9	d__Bacteria; p__Proteobacteria; c__Alphaproteobacteria; o__Rhizobiales; f__Xanthobacteraceae; g__Bradyrhizobium; s__Bradyrhizobium elkanii
OTU144	6	2	9	7	22	5	15	3	5	10	8	5	d__Bacteria; p__Proteobacteria; c__Alphaproteobacteria; o__Rhizobiales; f__Xanthobacteraceae; g__Bradyrhizobium
OTU145	9	19	9	9	7	10	11	4	3	12	6	7	d__Bacteria; p__Proteobacteria; c__Alphaproteobacteria; o__Rhizobiales; f__Xanthobacteraceae; g__Bradyrhizobium
OTU146	14	10	8	7	7	2	2	2	21	9	13	17	d__Bacteria; p__Proteobacteria; c__Alphaproteobacteria; o__Rhizobiales; f__Xanthobacteraceae; g__Bradyrhizobium
OTU147	18	4	8	7	12	14	8	0	10	5	13	4	d__Bacteria; p__Proteobacteria; c__Alphaproteobacteria; o__Rhizobiales; f__Xanthobacteraceae; g__Bradyrhizobium
OTU148	5	7	10	2	7	5	6	6	8	22	6	8	d__Bacteria; p__Proteobacteria; c__Alphaproteobacteria; o__Rhizobiales; f__Xanthobacteraceae; g__Bradyrhizobium; s__Bradyrhizobium japonicum
OTU149	3	0	1	0	6	29	18	0	0	18	3	2	d__Bacteria; p__Proteobacteria; c__Alphaproteobacteria; o__Rhizobiales; f__Xanthobacteraceae; g__Bradyrhizobium; s__uncultured bacterium
OTU150	2	13	14	5	4	6	12	0	32	8	5	3	d__Bacteria; p__Proteobacteria; c__Alphaproteobacteria; o__Rhizobiales; f__Xanthobacteraceae; g__Bradyrhizobium
OTU151	8	14	15	2	11	5	15	5	8	10	2	6	d__Bacteria; p__Proteobacteria; c__Alphaproteobacteria; o__Rhizobiales; f__Xanthobacteraceae; g__Bradyrhizobium
OTU152	6	6	5	8	20	8	7	6	7	14	1	11	d__Bacteria; p__Proteobacteria; c__Alphaproteobacteria; o__Rhizobiales; f__Xanthobacteraceae; g__Bradyrhizobium
OTU153	7	1	8	6	29	18	1	11	1	1	19	0	d__Bacteria; p__Desulfobacterota; c__Desulfovibrionia; o__Desulfovibrionales; f__Desulfovibrionaceae; g__uncultured; s__uncultured bacterium
OTU154	0	0	1	77	0	4	0	0	0	0	5	25	d__Bacteria; p__Proteobacteria; c__Alphaproteobacteria; o__Sphingomonadales; f__Sphingomonadaceae; g__Altererythrobacter
OTU155	10	6	30	28	0	0	0	8	7	6	10	8	d__Bacteria; p__Actinobacteriota; c__Thermoleophilia; o__Gaiellales; f__uncultured; g__norank; s__uncultured bacterium
OTU156	18	1	1	19	4	1	0	14	20	0	5	25	d__Bacteria; p__Actinobacteriota; c__Actinobacteria; o__Corynebacteriales; f__Mycobacteriaceae; g__Mycobacterium
OTU157	8	17	5	7	8	2	7	9	4	9	16	4	d__Bacteria; p__Proteobacteria; c__Alphaproteobacteria; o__Rhizobiales; f__Xanthobacteraceae; g__Bradyrhizobium
OTU158	3	4	5	0	2	17	10	2	4	25	3	1	d__Bacteria; p__Proteobacteria; c__Alphaproteobacteria; o__Rhizobiales; f__Xanthobacteraceae; g__Bradyrhizobium
OTU159	9	5	4	11	14	15	4	23	4	2	8	0	d__Bacteria; p__Proteobacteria; c__Alphaproteobacteria; o__Rhizobiales; f__Rhizobiaceae; g__Mesorhizobium; s__uncultured bacterium
OTU160	0	8	6	4	7	14	4	10	9	13	7	9	d__Bacteria; p__Proteobacteria; c__Alphaproteobacteria; o__Rhizobiales; f__Xanthobacteraceae; g__Bradyrhizobium
OTU161	2	5	10	7	8	13	11	0	5	8	10	14	d__Bacteria; p__Proteobacteria; c__Alphaproteobacteria; o__Rhizobiales; f__Xanthobacteraceae; g__Bradyrhizobium
OTU162	5	9	4	5	10	17	1	7	7	12	9	7	d__Bacteria; p__Proteobacteria; c__Alphaproteobacteria; o__Rhizobiales; f__Xanthobacteraceae; g__Bradyrhizobium
OTU163	0	3	3	0	5	0	1	6	14	14	4	27	d__Bacteria; p__Firmicutes; c__Bacilli; o__Staphylococcales; f__Staphylococcaceae; g__Staphylococcus
OTU164	2	4	3	8	10	2	8	4	14	14	20	9	d__Bacteria; p__Proteobacteria; c__Alphaproteobacteria; o__Rhizobiales; f__Xanthobacteraceae; g__Bradyrhizobium
OTU165	2	0	5	1	11	28	14	0	1	7	0	0	d__Bacteria; p__Proteobacteria; c__Alphaproteobacteria; o__Rhizobiales; f__Xanthobacteraceae; g__Bradyrhizobium
OTU166	1	15	10	12	5	3	5	5	8	8	10	6	d__Bacteria; p__Proteobacteria; c__Alphaproteobacteria; o__Rhizobiales; f__Xanthobacteraceae; g__Bradyrhizobium
OTU167	0	0	0	99	0	0	1	0	0	0	0	0	d__Bacteria; p__Myxococcota; c__Polyangia; o__Polyangiales; f__BIrii41; g__norank; s__uncultured bacterium
OTU168	1	2	17	50	0	3	4	12	2	3	2	0	d__Bacteria; p__Proteobacteria; c__Alphaproteobacteria; o__Micropepsales; f__Micropepsaceae; g__uncultured
OTU169	21	3	6	13	7	11	7	6	5	5	5	5	d__Bacteria; p__Proteobacteria; c__Alphaproteobacteria; o__Rhizobiales; f__Xanthobacteraceae; g__uncultured
OTU170	6	14	11	9	5	8	1	14	5	5	8	2	d__Bacteria; p__Bacteroidota; c__Bacteroidia; o__Chitinophagales; f__Chitinophagaceae; g__Vibrionimonas
OTU171	8	0	4	32	0	0	0	2	5	0	2	41	d__Bacteria; p__Proteobacteria; c__Gammaproteobacteria; o__Xanthomonadales; f__Xanthomonadaceae; g__Luteimonas
OTU172	12	7	10	13	1	8	3	2	4	5	6	11	d__Bacteria; p__Proteobacteria; c__Alphaproteobacteria; o__Rhizobiales; f__Xanthobacteraceae; g__Bradyrhizobium
OTU173	1	0	4	1	1	25	22	0	0	5	3	0	d__Bacteria; p__Proteobacteria; c__Alphaproteobacteria; o__Rhizobiales; f__Xanthobacteraceae; g__Bradyrhizobium; s__Bradyrhizobium elkanii
OTU174	9	5	14	38	1	0	0	0	8	1	13	7	d__Bacteria; p__Actinobacteriota; c__Actinobacteria; o__Micrococcales; f__Micrococcaceae; g__Pseudarthrobacter
OTU175	67	0	4	13	0	1	1	3	6	0	0	0	d__Bacteria; p__Proteobacteria; c__Gammaproteobacteria; o__Burkholderiales; f__Burkholderiaceae; g__Pandoraea; s__Pandoraea apista
OTU176	0	3	6	1	0	0	8	0	5	9	44	4	d__Bacteria; p__Proteobacteria; c__Gammaproteobacteria; o__Burkholderiales; f__Comamonadaceae; g__uncultured
OTU177	2	2	36	14	1	5	2	19	6	1	0	0	d__Bacteria; p__Proteobacteria; c__Gammaproteobacteria; o__Xanthomonadales; f__Rhodanobacteraceae; g__Chujaibacter
OTU178	8	8	3	6	10	3	5	2	2	12	11	6	d__Bacteria; p__Proteobacteria; c__Alphaproteobacteria; o__Rhizobiales; f__Xanthobacteraceae; g__Bradyrhizobium
OTU179	6	7	2	9	6	6	9	2	2	6	3	12	d__Bacteria; p__Proteobacteria; c__Alphaproteobacteria; o__Rhizobiales; f__Xanthobacteraceae; g__Bradyrhizobium
OTU180	6	13	1	4	5	7	0	5	10	21	5	1	d__Bacteria; p__Proteobacteria; c__Alphaproteobacteria; o__Rhizobiales; f__Xanthobacteraceae; g__Bradyrhizobium
OTU181	1	7	9	4	4	8	11	8	3	9	4	2	d__Bacteria; p__Proteobacteria; c__Alphaproteobacteria; o__Rhizobiales; f__Xanthobacteraceae; g__Bradyrhizobium
OTU182	5	7	6	36	0	0	0	16	12	1	4	0	d__Bacteria; p__Proteobacteria; c__Alphaproteobacteria; o__Rhizobiales; f__Xanthobacteraceae; g__Pseudolabrys; s__uncultured Pseudolabrys sp.
OTU183	0	0	73	4	0	7	0	0	0	0	0	0	d__Bacteria; p__Proteobacteria; c__Gammaproteobacteria; o__KF-JG30-C25; f__norank; g__norank
OTU184	7	2	6	17	2	1	5	5	16	3	2	4	d__Bacteria; p__Proteobacteria; c__Alphaproteobacteria; o__Reyranellales; f__Reyranellaceae; g__Reyranella
OTU185	7	1	6	6	0	12	2	12	9	6	4	3	d__Bacteria; p__Proteobacteria; c__Alphaproteobacteria; o__Rhizobiales; f__Amb-16S-1323; g__norank; s__uncultured bacterium
OTU186	3	10	2	27	1	7	7	6	6	0	4	3	d__Bacteria; p__Actinobacteriota; c__Actinobacteria; o__Micrococcales; f__Microbacteriaceae; g__Microbacterium
OTU187	0	0	0	81	0	0	2	0	0	0	1	0	d__Bacteria; p__Proteobacteria; c__Gammaproteobacteria; o__Pseudomonadales; f__Pseudomonadaceae; g__Pseudomonas; s__Pseudomonas otitidis
OTU188	8	2	0	28	0	8	7	6	6	4	3	1	d__Bacteria; p__Proteobacteria; c__Gammaproteobacteria; o__Burkholderiales; f__Comamonadaceae
OTU189	4	6	0	12	4	7	6	4	10	2	4	12	d__Bacteria; p__Proteobacteria; c__Alphaproteobacteria; o__Rhizobiales; f__Xanthobacteraceae; g__Bradyrhizobium
OTU190	15	4	33	1	8	1	3	2	9	0	2	0	d__Bacteria; p__Chloroflexi; c__TK10; o__norank; f__norank; g__norank; s__uncultured bacterium
OTU191	8	0	4	26	0	2	0	6	9	6	7	9	d__Bacteria; p__Proteobacteria; c__Gammaproteobacteria; o__Burkholderiales; f__Comamonadaceae; g__Ramlibacter; s__uncultured bacterium
OTU192	6	6	4	10	0	3	0	11	1	0	15	22	d__Bacteria; p__Actinobacteriota; c__Actinobacteria; o__Micrococcales; f__Intrasporangiaceae; g__Terrabacter
OTU193	3	3	5	0	2	10	8	2	3	16	9	3	d__Bacteria; p__Proteobacteria; c__Alphaproteobacteria; o__Rhizobiales; f__Xanthobacteraceae; g__Bradyrhizobium
OTU194	2	4	19	3	7	0	6	3	8	13	0	4	d__Bacteria; p__Proteobacteria; c__Alphaproteobacteria; o__Rhizobiales; f__Xanthobacteraceae; g__Bradyrhizobium
OTU195	4	9	1	7	2	2	3	20	6	4	6	5	d__Bacteria; p__Proteobacteria; c__Alphaproteobacteria; o__Rhizobiales; f__Beijerinckiaceae; g__Methylovirgula; s__uncultured bacterium
OTU196	0	4	2	6	9	13	3	0	15	3	5	4	d__Bacteria; p__Bacteroidota; c__Bacteroidia; o__Chitinophagales; f__Chitinophagaceae; g__Hydrotalea; s__Hydrotalea flava
OTU197	2	2	4	46	0	0	1	4	0	0	3	17	d__Bacteria; p__Actinobacteriota; c__Actinobacteria; o__Propionibacteriales; f__Nocardioidaceae; g__Nocardioides; s__Nocardioides sp.
OTU198	2	1	1	6	4	4	6	9	12	6	11	1	d__Bacteria; p__Proteobacteria; c__Alphaproteobacteria; o__Rhizobiales; f__Beijerinckiaceae; g__Methylovirgula; s__uncultured bacterium
OTU199	7	7	9	3	1	5	2	7	13	2	14	1	d__Bacteria; p__Proteobacteria; c__Alphaproteobacteria; o__Reyranellales; f__Reyranellaceae; g__Reyranella; s__uncultured bacterium
OTU200	0	1	1	1	5	6	5	0	2	23	1	3	d__Bacteria; p__Proteobacteria; c__Alphaproteobacteria; o__Rhizobiales; f__Xanthobacteraceae; g__Bradyrhizobium
OTU201	12	0	7	2	2	11	14	0	15	2	3	0	d__Bacteria; p__Proteobacteria; c__Alphaproteobacteria; o__Ferrovibrionales; f__Ferrovibrionaceae; g__Taonella
OTU202	0	0	16	19	0	0	20	0	0	0	5	0	d__Bacteria; p__Proteobacteria; c__Gammaproteobacteria; o__Enterobacterales; f__Enterobacteriaceae; g__Enterobacter
OTU203	7	2	4	0	0	13	12	0	0	12	2	6	d__Bacteria; p__Proteobacteria; c__Alphaproteobacteria; o__Rhizobiales; f__Xanthobacteraceae; g__Bradyrhizobium; s__Bradyrhizobium japonicum
OTU204	0	3	7	4	7	4	9	0	0	7	4	9	d__Bacteria; p__Proteobacteria; c__Alphaproteobacteria; o__Rhizobiales; f__Xanthobacteraceae; g__Bradyrhizobium
OTU205	0	2	0	67	0	0	1	0	5	1	0	0	d__Bacteria; p__Acidobacteriota; c__Vicinamibacteria; o__Vicinamibacterales; f__uncultured; g__norank; s__uncultured Acidobacteria bacterium
OTU206	0	0	0	75	0	0	0	0	0	1	0	0	d__Bacteria; p__Bacteroidota; c__Bacteroidia; o__Flavobacteriales; f__Weeksellaceae; g__Chryseobacterium
OTU207	1	8	2	9	4	2	1	4	7	9	10	5	d__Bacteria; p__Proteobacteria; c__Alphaproteobacteria; o__Rhizobiales; f__Xanthobacteraceae; g__Bradyrhizobium
OTU208	9	1	10	5	10	2	5	1	5	4	5	13	d__Bacteria; p__Proteobacteria; c__Alphaproteobacteria; o__Rhizobiales; f__Xanthobacteraceae; g__uncultured
OTU209	10	3	0	10	0	2	0	6	14	7	8	12	d__Bacteria; p__Gemmatimonadota; c__Gemmatimonadetes; o__Gemmatimonadales; f__Gemmatimonadaceae; g__uncultured; s__uncultured bacterium
OTU210	13	7	3	7	10	14	1	4	0	3	5	2	d__Bacteria; p__Proteobacteria; c__Alphaproteobacteria; o__Rhizobiales; f__Rhizobiaceae; g__Mesorhizobium; s__uncultured bacterium
OTU211	6	0	0	0	18	0	0	0	0	0	44	0	d__Bacteria; p__Bacteroidota; c__Bacteroidia; o__Flavobacteriales; f__Weeksellaceae; g__Chryseobacterium
OTU212	2	4	12	6	7	2	6	1	2	4	11	8	d__Bacteria; p__Proteobacteria; c__Alphaproteobacteria; o__Rhizobiales; f__Xanthobacteraceae; g__Bradyrhizobium
OTU213	0	0	3	53	0	0	0	12	5	0	0	0	d__Bacteria; p__Proteobacteria; c__Gammaproteobacteria; o__R7C24; f__norank; g__norank; s__uncultured bacterium
OTU214	7	1	5	27	1	0	0	19	3	1	0	6	d__Bacteria; p__Proteobacteria; c__Alphaproteobacteria; o__Rhizobiales; f__Xanthobacteraceae; g__Pseudolabrys
OTU215	4	4	10	1	5	7	5	7	5	12	0	1	d__Bacteria; p__Proteobacteria; c__Alphaproteobacteria; o__Rhizobiales; f__Beijerinckiaceae; g__Methylovirgula; s__uncultured bacterium
OTU216	0	2	0	28	0	6	1	0	6	10	0	10	d__Bacteria; p__Actinobacteriota; c__Actinobacteria; o__Propionibacteriales; f__Propionibacteriaceae; g__Cutibacterium; s__uncultured bacterium
OTU217	13	7	0	3	1	8	4	7	0	6	1	8	d__Bacteria; p__Proteobacteria; c__Alphaproteobacteria; o__Rhizobiales; f__Xanthobacteraceae; g__uncultured
OTU218	0	1	4	61	0	1	1	2	1	0	0	0	d__Bacteria; p__Proteobacteria; c__Gammaproteobacteria; o__Steroidobacterales; f__Steroidobacteraceae; g__Steroidobacter; s__uncultured bacterium
OTU219	1	0	2	48	0	5	0	1	8	0	0	0	d__Bacteria; p__Verrucomicrobiota; c__Verrucomicrobiae; o__Opitutales; f__Opitutaceae; g__Opitutus
OTU220	8	11	15	1	0	0	3	19	9	2	0	1	d__Bacteria; p__Acidobacteriota; c__Acidobacteriae; o__Acidobacteriales; f__uncultured; g__norank; s__uncultured Acidobacteria bacterium
OTU221	9	6	8	6	3	2	8	0	4	4	0	7	d__Bacteria; p__Proteobacteria; c__Alphaproteobacteria; o__Rhizobiales; f__Xanthobacteraceae; g__Bradyrhizobium
OTU222	0	0	0	13	0	0	4	0	0	0	47	0	d__Bacteria; p__Proteobacteria; c__Alphaproteobacteria; o__Azospirillales; f__Azospirillaceae; g__Azospirillum
OTU223	7	12	14	1	2	3	7	1	7	0	0	11	d__Bacteria; p__Chloroflexi; c__TK10; o__norank; f__norank; g__norank; s__uncultured bacterium
OTU224	3	4	28	9	0	2	2	9	10	0	0	0	d__Bacteria; p__Proteobacteria; c__Gammaproteobacteria; o__Gammaproteobacteria Incertae Sedis; f__Unknown Family; g__Acidibacter; s__uncultured bacterium
OTU225	11	0	1	31	0	2	2	0	8	2	4	0	d__Bacteria; p__Chloroflexi; c__KD4-96; o__norank; f__norank; g__norank; s__uncultured bacterium
OTU226	0	1	9	31	0	0	3	12	7	1	0	0	d__Bacteria; p__Proteobacteria; c__Gammaproteobacteria; o__Xanthomonadales; f__Rhodanobacteraceae; g__Rhodanobacter
OTU227	6	13	2	4	6	1	2	0	6	7	3	6	d__Bacteria; p__Proteobacteria; c__Alphaproteobacteria; o__Rhizobiales; f__Xanthobacteraceae; g__Bradyrhizobium
OTU228	5	5	4	24	0	6	0	7	10	3	0	0	d__Bacteria; p__Acidobacteriota; c__Vicinamibacteria; o__Vicinamibacterales; f__Vicinamibacteraceae; g__norank; s__uncultured Acidobacteriales bacterium
OTU229	12	4	7	6	0	9	2	2	0	6	3	4	d__Bacteria; p__Proteobacteria; c__Alphaproteobacteria; o__Rhizobiales; f__Xanthobacteraceae; g__uncultured; s__uncultured bacterium
OTU230	3	4	2	0	2	8	13	0	0	4	5	2	d__Bacteria; p__Proteobacteria; c__Alphaproteobacteria; o__Rhizobiales; f__Xanthobacteraceae; g__Bradyrhizobium
OTU231	0	3	0	0	0	0	28	2	0	1	5	0	d__Bacteria; p__Proteobacteria; c__Gammaproteobacteria; o__Enterobacterales; f__Aeromonadaceae; g__Aeromonas
OTU232	8	1	15	16	0	4	1	3	11	0	0	0	d__Bacteria; p__Proteobacteria; c__Alphaproteobacteria; o__Micropepsales; f__Micropepsaceae; g__uncultured; s__metagenome
OTU233	1	0	11	5	0	3	5	0	15	1	19	0	d__Bacteria; p__Proteobacteria; c__Gammaproteobacteria; o__Enterobacterales; f__Enterobacteriaceae; g__Citrobacter
OTU234	3	0	5	47	0	0	0	1	2	0	0	3	d__Bacteria; p__Proteobacteria; c__Alphaproteobacteria; o__Rhizobiales; f__Xanthobacteraceae; g__Pseudolabrys; s__uncultured bacterium
OTU235	3	10	2	5	0	5	0	15	1	0	3	10	d__Bacteria; p__Acidobacteriota; c__Acidobacteriae; o__Solibacterales; f__Solibacteraceae; g__Candidatus Solibacter
OTU236	6	2	8	13	0	1	0	12	5	4	3	3	d__Bacteria; p__Proteobacteria; c__Alphaproteobacteria; o__Rhizobiales; f__Methyloligellaceae; g__uncultured
OTU237	10	4	10	2	0	1	4	6	9	2	4	2	d__Bacteria; p__Proteobacteria; c__Alphaproteobacteria; o__Rhizobiales; f__KF-JG30-B3; g__norank; s__uncultured bacterium
OTU238	10	5	12	23	0	3	0	3	1	0	0	0	d__Bacteria; p__Proteobacteria; c__Gammaproteobacteria; o__Burkholderiales; f__SC-I-84; g__norank
OTU239	0	0	0	44	2	1	0	1	8	0	0	0	d__Bacteria; p__Proteobacteria; c__Alphaproteobacteria; o__Rhizobiales; f__Rhizobiaceae; g__Mesorhizobium; s__uncultured bacterium
OTU240	4	1	9	34	0	0	0	6	0	0	0	1	d__Bacteria; p__Proteobacteria; c__Alphaproteobacteria; o__Rhizobiales; f__Hyphomicrobiaceae; g__Hyphomicrobium; s__uncultured bacterium
OTU241	0	0	21	1	0	0	0	0	23	3	7	0	d__Bacteria; p__Proteobacteria; c__Gammaproteobacteria; o__Burkholderiales; f__Rhodocyclaceae; g__Zoogloea
OTU242	1	1	0	0	13	9	2	1	0	9	1	0	d__Bacteria; p__Proteobacteria; c__Alphaproteobacteria; o__Rhizobiales; f__Xanthobacteraceae; g__uncultured; s__uncultured bacterium
OTU243	0	2	10	9	0	6	1	15	8	2	0	0	d__Bacteria; p__Bacteroidota; c__Bacteroidia; o__Chitinophagales; f__Chitinophagaceae; g__Puia
OTU244	7	2	1	5	10	9	0	4	6	4	0	4	d__Bacteria; p__Proteobacteria; c__Alphaproteobacteria; o__Rhizobiales; f__Rhizobiaceae; g__Mesorhizobium; s__uncultured bacterium
OTU245	4	2	14	8	0	6	2	8	10	0	0	0	d__Bacteria; p__Proteobacteria; c__Alphaproteobacteria; o__Micropepsales; f__Micropepsaceae
OTU246	0	0	0	49	0	1	0	2	0	3	0	0	d__Bacteria; p__Proteobacteria; c__Gammaproteobacteria; o__CCD24; f__norank; g__norank; s__uncultured bacterium
OTU247	3	4	7	13	3	3	6	4	0	0	3	6	d__Bacteria; p__Proteobacteria; c__Alphaproteobacteria; o__Rhizobiales; f__Rhizobiaceae; g__Pseudaminobacter
OTU248	3	5	4	3	0	0	0	8	10	1	9	9	d__Bacteria; p__Actinobacteriota; c__Actinobacteria; o__Frankiales; f__Geodermatophilaceae; g__Blastococcus; s__uncultured bacterium
OTU249	0	0	9	0	0	0	0	0	0	22	6	0	d__Bacteria; p__Firmicutes; c__Bacilli; o__Lactobacillales; f__Streptococcaceae; g__Streptococcus; s__Streptococcus agalactiae
OTU250	7	1	8	3	1	1	3	14	6	2	0	1	d__Bacteria; p__Proteobacteria; c__Alphaproteobacteria; o__Rhizobiales; f__Xanthobacteraceae; g__Afipia
OTU251	0	0	0	0	0	6	0	46	0	0	0	0	d__Bacteria; p__Firmicutes; c__Bacilli; o__Erysipelotrichales; f__Erysipelotrichaceae; g__ZOR0006; s__uncultured bacterium
OTU252	1	10	5	10	1	10	1	0	4	0	4	5	d__Bacteria; p__Proteobacteria; c__Gammaproteobacteria; o__Burkholderiales; f__Comamonadaceae; g__Pelomonas; s__uncultured bacterium
OTU253	2	2	1	1	4	5	7	2	1	10	5	0	d__Bacteria; p__Proteobacteria; c__Alphaproteobacteria; o__Rhizobiales; f__Xanthobacteraceae; g__Bradyrhizobium; s__Bradyrhizobium sp.
OTU254	7	9	3	7	0	4	2	5	5	5	1	3	d__Bacteria; p__Proteobacteria; c__Alphaproteobacteria; o__Rhizobiales; f__Beijerinckiaceae; g__Methylobacterium-Methylorubrum
OTU255	3	6	13	13	0	0	0	12	3	1	0	0	d__Bacteria; p__Proteobacteria; c__Gammaproteobacteria; o__Xanthomonadales; f__Rhodanobacteraceae; g__Dokdonella
OTU256	6	1	0	3	2	5	0	0	5	9	8	10	d__Bacteria; p__Proteobacteria; c__Alphaproteobacteria; o__Rhizobiales; f__Xanthobacteraceae; g__Bradyrhizobium; s__uncultured bacterium
OTU257	0	0	2	0	0	13	13	0	2	8	0	0	d__Bacteria; p__Proteobacteria; c__Alphaproteobacteria; o__Rhizobiales; f__Xanthobacteraceae; g__Bradyrhizobium
OTU258	2	6	5	2	4	0	9	0	4	3	9	1	d__Bacteria; p__Proteobacteria; c__Alphaproteobacteria; o__Rhizobiales; f__Xanthobacteraceae; g__Bradyrhizobium
OTU259	0	1	0	50	0	0	0	2	0	0	0	0	d__Bacteria; p__Myxococcota; c__Polyangia; o__Polyangiales; f__BIrii41; g__norank; s__uncultured bacterium
OTU260	0	0	1	2	0	16	10	0	0	1	0	0	d__Bacteria; p__Proteobacteria; c__Alphaproteobacteria; o__Rhizobiales; f__Xanthobacteraceae; g__Bradyrhizobium
OTU261	5	5	0	4	0	10	0	0	0	0	5	17	d__Bacteria; p__Actinobacteriota; c__Actinobacteria; o__Propionibacteriales; f__Nocardioidaceae; g__Marmoricola
OTU262	4	13	3	1	0	3	4	6	5	2	0	2	d__Bacteria; p__Acidobacteriota; c__Acidobacteriae; o__Acidobacteriales; f__uncultured; g__norank; s__uncultured Acidobacteria bacterium
OTU263	4	5	2	10	1	1	2	3	0	8	1	3	d__Bacteria; p__Proteobacteria; c__Gammaproteobacteria; o__Burkholderiales; f__Comamonadaceae; g__Variovorax
OTU264	1	0	6	1	3	5	4	2	2	8	1	9	d__Bacteria; p__Proteobacteria; c__Alphaproteobacteria; o__Rhizobiales; f__Xanthobacteraceae; g__Bradyrhizobium
OTU265	0	0	3	4	4	7	4	0	2	7	5	0	d__Bacteria; p__Proteobacteria; c__Alphaproteobacteria; o__Rhizobiales; f__Xanthobacteraceae; g__Bradyrhizobium; s__Bradyrhizobium japonicum
OTU266	11	7	4	2	1	4	0	1	4	0	10	4	d__Bacteria; p__Gemmatimonadota; c__Gemmatimonadetes; o__Gemmatimonadales; f__Gemmatimonadaceae; g__Gemmatimonas
OTU267	0	0	0	51	0	0	0	0	0	0	0	0	d__Bacteria; p__Bacteroidota; c__Bacteroidia; o__Cytophagales; f__Microscillaceae; g__uncultured
OTU268	4	0	8	17	1	2	0	9	0	3	3	0	d__Bacteria; p__Proteobacteria; c__Alphaproteobacteria; o__Rhizobiales; f__Xanthobacteraceae; g__uncultured
OTU269	0	1	8	11	0	1	0	9	2	3	0	9	d__Bacteria; p__Acidobacteriota; c__Vicinamibacteria; o__Vicinamibacterales; f__uncultured; g__norank; s__uncultured bacterium
OTU270	0	12	0	0	9	0	2	4	0	0	18	0	d__Bacteria; p__Proteobacteria; c__Gammaproteobacteria; o__Burkholderiales; f__Neisseriaceae; g__Kingella; s__Kingella kingae
OTU271	0	0	0	41	0	0	0	0	0	6	0	0	d__Bacteria; p__Actinobacteriota; c__Actinobacteria; o__Streptomycetales; f__Streptomycetaceae; g__Streptomyces
OTU272	6	7	8	6	0	4	0	3	2	5	0	0	d__Bacteria; p__Acidobacteriota; c__Holophagae; o__Holophagales; f__Holophagaceae; g__Holophaga
OTU273	3	3	3	4	3	5	0	1	0	5	0	13	d__Bacteria; p__Proteobacteria; c__Alphaproteobacteria; o__Rhizobiales; f__Xanthobacteraceae; g__Bradyrhizobium
OTU274	7	0	8	7	0	5	2	2	0	2	5	6	d__Bacteria; p__Proteobacteria; c__Alphaproteobacteria; o__Rhizobiales; f__Xanthobacteraceae; g__Pseudolabrys; s__uncultured bacterium
OTU275	10	0	3	14	0	3	0	3	7	4	0	2	d__Bacteria; p__Gemmatimonadota; c__Gemmatimonadetes; o__Gemmatimonadales; f__Gemmatimonadaceae; g__uncultured; s__uncultured bacterium
OTU276	4	0	2	2	3	0	1	11	0	3	8	6	d__Bacteria; p__Proteobacteria; c__Alphaproteobacteria; o__Reyranellales; f__Reyranellaceae; g__Reyranella
OTU277	3	0	6	29	0	2	0	0	5	1	0	0	d__Bacteria; p__Proteobacteria; c__Gammaproteobacteria; o__Burkholderiales; f__Nitrosomonadaceae; g__IS-44; s__uncultured bacterium
OTU278	0	12	7	3	3	2	5	2	0	2	0	6	d__Bacteria; p__Proteobacteria; c__Alphaproteobacteria; o__Rhizobiales; f__Xanthobacteraceae; g__Bradyrhizobium
OTU279	0	2	4	2	3	5	10	0	0	2	1	5	d__Bacteria; p__Proteobacteria; c__Alphaproteobacteria; o__Rhizobiales; f__Xanthobacteraceae; g__Bradyrhizobium; s__uncultured bacterium
OTU280	1	2	5	11	1	3	0	6	3	4	3	5	d__Bacteria; p__Proteobacteria; c__Gammaproteobacteria; o__Burkholderiales; f__Oxalobacteraceae; g__Herbaspirillum; s__Herbaspirillum huttiense
OTU281	8	4	5	4	0	0	0	0	11	3	7	4	d__Bacteria; p__Acidobacteriota; c__Acidobacteriae; o__Acidobacteriales; f__uncultured; g__norank; s__uncultured bacterium
OTU282	8	2	4	20	0	0	0	0	6	2	0	1	d__Bacteria; p__Proteobacteria; c__Gammaproteobacteria; o__Burkholderiales; f__Nitrosomonadaceae; g__Nitrosospira; s__Nitrosovibrio tenuis
OTU283	4	3	0	6	0	1	1	2	12	3	7	6	d__Bacteria; p__Bacteroidota; c__Bacteroidia; o__Chitinophagales; f__Chitinophagaceae; g__Chitinophaga; s__uncultured Chitinophaga sp.
OTU284	1	0	0	44	0	0	0	1	0	0	0	0	d__Bacteria; p__Actinobacteriota; c__Actinobacteria; o__Streptosporangiales; f__Thermomonosporaceae; g__Actinomadura; s__uncultured bacterium
OTU285	0	0	1	18	0	2	1	7	10	3	0	0	d__Bacteria; p__Proteobacteria; c__Gammaproteobacteria; o__Burkholderiales; f__Comamonadaceae; g__uncultured; s__metagenome
OTU286	1	3	4	3	0	7	7	0	3	4	0	4	d__Bacteria; p__Proteobacteria; c__Alphaproteobacteria; o__Rhizobiales; f__Xanthobacteraceae; g__Bradyrhizobium
OTU287	13	2	2	4	0	4	0	6	2	3	0	7	d__Bacteria; p__Acidobacteriota; c__Holophagae; o__Subgroup 7; f__norank; g__norank; s__uncultured bacterium
OTU288	0	0	0	46	0	0	0	0	0	0	0	0	d__Bacteria; p__Actinobacteriota; c__Acidimicrobiia; o__IMCC26256; f__norank; g__norank; s__uncultured bacterium
OTU289	1	0	0	18	0	0	0	0	16	0	0	11	d__Bacteria; p__Acidobacteriota; c__Vicinamibacteria; o__Vicinamibacterales; f__uncultured; g__norank; s__uncultured bacterium
OTU290	4	0	13	1	0	4	2	1	5	11	0	1	d__Bacteria; p__Bacteroidota; c__Bacteroidia; o__Chitinophagales; f__Chitinophagaceae; g__Chitinophaga; s__uncultured Chitinophaga sp.
OTU291	1	0	3	34	0	0	0	0	0	0	7	0	d__Bacteria; p__Proteobacteria; c__Alphaproteobacteria; o__Micropepsales; f__Micropepsaceae; g__uncultured; s__metagenome
OTU292	0	0	1	43	0	0	0	1	0	0	0	0	d__Bacteria; p__Chloroflexi; c__Anaerolineae; o__SBR1031; f__A4b; g__norank; s__uncultured bacterium
OTU293	12	1	6	3	1	1	2	2	11	1	0	0	d__Bacteria; p__Nitrospirota; c__Nitrospiria; o__Nitrospirales; f__Nitrospiraceae; g__Nitrospira
OTU294	0	0	3	36	1	0	2	0	2	0	0	0	d__Bacteria; p__Proteobacteria; c__Alphaproteobacteria; o__Dongiales; f__Dongiaceae; g__Dongia
OTU295	5	6	3	2	3	1	1	2	0	5	7	0	d__Bacteria; p__Proteobacteria; c__Alphaproteobacteria; o__Rhizobiales; f__Xanthobacteraceae; g__Bradyrhizobium; s__Bradyrhizobium elkanii
OTU296	2	2	4	9	0	0	0	9	5	1	10	2	d__Bacteria; p__Actinobacteriota; c__Thermoleophilia; o__Gaiellales; f__uncultured; g__norank; s__uncultured bacterium
OTU297	3	3	2	10	0	3	0	7	8	0	2	6	d__Bacteria; p__Acidobacteriota; c__Acidobacteriae; o__Acidobacteriales; f__Acidobacteriaceae (Subgroup 1); g__uncultured; s__uncultured bacterium
OTU298	2	2	2	0	6	9	4	1	6	2	0	3	d__Bacteria; p__Proteobacteria; c__Alphaproteobacteria; o__Rhizobiales; f__Beijerinckiaceae; g__Methylovirgula; s__uncultured bacterium
OTU299	0	3	0	0	1	4	3	0	2	12	0	10	d__Bacteria; p__Proteobacteria; c__Alphaproteobacteria; o__Rhizobiales; f__Xanthobacteraceae; g__Bradyrhizobium
OTU300	5	0	0	0	3	8	5	0	2	8	0	1	d__Bacteria; p__Proteobacteria; c__Alphaproteobacteria; o__Rhizobiales; f__Beijerinckiaceae; g__Methylovirgula; s__uncultured bacterium
OTU301	2	2	2	9	0	1	2	3	10	1	5	1	d__Bacteria; p__Myxococcota; c__Polyangia; o__Haliangiales; f__Haliangiaceae; g__Haliangium; s__uncultured bacterium
OTU302	0	0	2	7	0	11	2	8	0	2	3	1	d__Bacteria; p__Acidobacteriota; c__Vicinamibacteria; o__Vicinamibacterales; f__uncultured; g__norank
OTU303	3	0	3	4	0	2	0	9	10	3	3	0	d__Bacteria; p__Acidobacteriota; c__Acidobacteriae; o__Subgroup 2; f__norank; g__norank; s__uncultured bacterium
OTU304	5	4	10	0	0	6	0	5	11	0	0	0	Unclassified
OTU305	0	1	12	12	0	0	4	4	4	2	0	0	d__Bacteria; p__Proteobacteria; c__Alphaproteobacteria; o__Micropepsales; f__Micropepsaceae; g__Micropepsis; s__uncultured bacterium
OTU306	2	0	18	2	1	0	4	0	0	4	4	0	d__Bacteria; p__Actinobacteriota; c__Actinobacteria; o__Corynebacteriales; f__Corynebacteriaceae; g__Corynebacterium; s__uncultured bacterium
OTU307	7	2	0	0	0	6	0	5	7	0	10	0	d__Bacteria; p__Acidobacteriota; c__Acidobacteriae; o__Acidobacteriales; f__uncultured; g__norank; s__uncultured bacterium
OTU308	0	5	4	16	0	0	1	6	3	3	0	0	d__Bacteria; p__Proteobacteria; c__Gammaproteobacteria; o__Pseudomonadales; f__Pseudomonadaceae; g__Pseudomonas
OTU309	4	3	3	0	0	0	0	3	13	5	4	5	d__Bacteria; p__Nitrospirota; c__Nitrospiria; o__Nitrospirales; f__Nitrospiraceae; g__Nitrospira; s__uncultured bacterium
OTU310	0	2	1	16	0	3	2	10	4	0	0	0	d__Bacteria; p__Myxococcota; c__Polyangia; o__Polyangiales; f__BIrii41; g__norank; s__uncultured bacterium
OTU311	3	6	1	1	0	0	3	8	7	2	7	1	d__Bacteria; p__Proteobacteria; c__Gammaproteobacteria; o__Gammaproteobacteria Incertae Sedis; f__Unknown Family; g__Acidibacter; s__uncultured bacterium
OTU312	1	0	0	32	0	0	0	0	0	1	0	7	d__Bacteria; p__Proteobacteria; c__Gammaproteobacteria; o__Xanthomonadales; f__Xanthomonadaceae; g__Luteimonas
OTU313	2	0	2	7	0	2	0	18	2	0	0	0	d__Bacteria; p__Proteobacteria; c__Gammaproteobacteria; o__WD260; f__norank; g__norank; s__uncultured bacterium
OTU314	0	0	0	0	9	3	0	3	3	1	7	9	d__Bacteria; p__Proteobacteria; c__Alphaproteobacteria; o__Rhizobiales; f__Beijerinckiaceae; g__Methylovirgula; s__uncultured bacterium
OTU315	2	3	2	7	0	0	0	9	7	0	7	3	d__Bacteria; p__Proteobacteria; c__Alphaproteobacteria; o__Micropepsales; f__Micropepsaceae; g__uncultured
OTU316	1	0	0	27	0	5	0	0	2	0	0	0	d__Bacteria; p__Myxococcota; c__Polyangia; o__Polyangiales; f__BIrii41; g__norank; s__metagenome
OTU317	0	0	6	25	1	2	3	0	0	0	0	0	d__Bacteria; p__Acidobacteriota; c__Acidobacteriae; o__Acidobacteriales; f__Acidobacteriaceae (Subgroup 1); g__Acidipila-Silvibacterium; s__uncultured Acidobacteria bacterium
OTU318	2	1	7	4	0	0	1	9	14	0	0	0	d__Bacteria; p__Proteobacteria; c__Gammaproteobacteria; o__Burkholderiales; f__Methylophilaceae; g__uncultured
OTU319	3	0	0	13	2	4	9	4	0	1	0	0	d__Bacteria; p__Proteobacteria; c__Alphaproteobacteria; o__Rhizobiales; f__Xanthobacteraceae; g__Pseudolabrys; s__uncultured bacterium
OTU320	0	8	2	0	1	0	0	0	4	2	15	3	d__Bacteria; p__Firmicutes; c__Bacilli; o__Bacillales; f__Sporolactobacillaceae; g__Scopulibacillus
OTU321	0	0	27	4	0	0	0	3	0	1	0	0	d__Bacteria; p__Acidobacteriota; c__Acidobacteriae; o__Acidobacteriales; f__Acidobacteriaceae (Subgroup 1); g__Granulicella
OTU322	2	2	0	2	0	0	0	2	10	0	4	16	d__Bacteria; p__Gemmatimonadota; c__Gemmatimonadetes; o__Gemmatimonadales; f__Gemmatimonadaceae; g__Gemmatimonas; s__uncultured Gemmatimonas sp.
OTU323	0	2	1	35	0	0	0	1	0	0	0	0	d__Bacteria; p__Proteobacteria; c__Gammaproteobacteria; o__Steroidobacterales; f__Steroidobacteraceae; g__Steroidobacter
OTU324	0	0	17	0	0	0	0	0	4	1	14	1	d__Bacteria; p__Proteobacteria; c__Gammaproteobacteria; o__Burkholderiales; f__Rhodocyclaceae; g__Dechloromonas; s__uncultured bacterium
OTU325	4	3	0	6	0	0	0	2	0	5	11	6	d__Bacteria; p__Acidobacteriota; c__Vicinamibacteria; o__Vicinamibacterales; f__uncultured; g__norank; s__uncultured Acidobacteria bacterium
OTU326	1	0	0	1	0	1	6	4	12	0	6	4	d__Bacteria; p__Chloroflexi; c__Anaerolineae; o__Anaerolineales; f__Anaerolineaceae; g__uncultured; s__uncultured bacterium
OTU327	3	1	8	0	1	0	0	0	2	7	5	5	d__Bacteria; p__Actinobacteriota; c__Rubrobacteria; o__Rubrobacterales; f__Rubrobacteriaceae; g__Rubrobacter
OTU328	8	0	7	9	5	1	0	1	1	0	0	4	d__Bacteria; p__Actinobacteriota; c__Actinobacteria; o__Corynebacteriales; f__Mycobacteriaceae; g__Mycobacterium
OTU329	0	0	3	0	0	7	0	1	0	1	10	2	d__Bacteria; p__Proteobacteria; c__Alphaproteobacteria; o__Rhizobiales; f__Xanthobacteraceae; g__Bradyrhizobium
OTU330	8	0	6	6	0	0	0	0	8	3	0	0	d__Bacteria; p__Nitrospirota; c__Nitrospiria; o__Nitrospirales; f__Nitrospiraceae; g__Nitrospira; s__uncultured Nitrospira sp.
OTU331	0	0	1	1	0	13	5	0	2	6	0	0	d__Bacteria; p__Proteobacteria; c__Alphaproteobacteria; o__Rhizobiales; f__Xanthobacteraceae; g__Bradyrhizobium
OTU332	6	2	3	24	1	0	0	0	0	0	0	0	d__Bacteria; p__Proteobacteria; c__Gammaproteobacteria; o__Burkholderiales; f__Burkholderiaceae; g__Burkholderia-Caballeronia-Paraburkholderia
OTU333	0	11	16	0	0	0	0	10	0	0	0	0	d__Bacteria; p__Proteobacteria; c__Alphaproteobacteria; o__Rickettsiales; f__Mitochondria; g__norank
OTU334	0	0	0	37	0	0	0	0	0	0	0	0	d__Bacteria; p__Chloroflexi; c__Anaerolineae; o__SBR1031; f__A4b; g__norank; s__metagenome
OTU335	2	5	3	4	3	3	1	2	0	0	7	1	d__Bacteria; p__Proteobacteria; c__Alphaproteobacteria; o__Rhizobiales; f__Xanthobacteraceae; g__Bradyrhizobium
OTU336	0	0	3	19	0	0	0	1	2	1	3	7	d__Bacteria; p__Actinobacteriota; c__Actinobacteria; o__Streptomycetales; f__Streptomycetaceae; g__Streptomyces
OTU337	2	1	3	4	2	7	1	0	0	6	0	3	d__Bacteria; p__Bacteroidota; c__Bacteroidia; o__Chitinophagales; f__Chitinophagaceae; g__Chitinophaga; s__uncultured Chitinophaga sp.
OTU338	6	2	6	10	0	0	0	4	0	0	8	0	d__Bacteria; p__Bacteroidota; c__Bacteroidia; o__Chitinophagales; f__Chitinophagaceae; g__uncultured
OTU339	0	3	6	4	8	2	0	8	1	1	1	1	d__Bacteria; p__Proteobacteria; c__Alphaproteobacteria; o__Rhizobiales; f__Rhizobiaceae; g__Mesorhizobium; s__uncultured bacterium
OTU340	6	0	0	0	0	0	0	5	0	7	0	12	d__Bacteria; p__Spirochaetota; c__Spirochaetia; o__Spirochaetales; f__Spirochaetaceae; g__uncultured
OTU341	0	0	13	0	0	0	1	5	10	2	1	0	d__Bacteria; p__Actinobacteriota; c__Actinobacteria; o__Corynebacteriales; f__Tsukamurellaceae; g__Tsukamurella
OTU342	0	0	3	2	3	2	2	0	13	0	0	0	d__Bacteria; p__Acidobacteriota; c__Acidobacteriae; o__Bryobacterales; f__Bryobacteraceae; g__Bryobacter; s__uncultured bacterium
OTU343	1	1	15	5	2	0	0	1	1	0	8	0	d__Bacteria; p__Proteobacteria; c__Alphaproteobacteria; o__Micropepsales; f__Micropepsaceae; g__uncultured; s__uncultured bacterium
OTU344	0	0	0	34	0	0	0	0	0	0	0	0	d__Bacteria; p__Actinobacteriota; c__Actinobacteria; o__Micrococcales; f__Demequinaceae; g__Demequina; s__uncultured bacterium
OTU345	2	1	2	2	3	1	7	0	2	5	1	0	d__Bacteria; p__Proteobacteria; c__Alphaproteobacteria; o__Rhizobiales; f__Xanthobacteraceae; g__Bradyrhizobium
OTU346	0	0	4	21	0	1	0	0	6	0	0	0	d__Bacteria; p__Myxococcota; c__Polyangia; o__Polyangiales; f__BIrii41; g__norank; s__metagenome
OTU347	7	0	2	2	0	1	0	0	0	3	7	11	d__Bacteria; p__Acidobacteriota; c__Vicinamibacteria; o__Vicinamibacterales; f__uncultured; g__norank; s__uncultured Acidobacteria bacterium
OTU348	0	0	8	0	0	1	4	2	3	1	8	3	d__Bacteria; p__Acidobacteriota; c__Acidobacteriae; o__Acidobacteriales; f__uncultured; g__norank; s__uncultured bacterium
OTU349	4	0	18	1	0	1	0	8	0	0	2	0	d__Bacteria; p__Gemmatimonadota; c__Gemmatimonadetes; o__Gemmatimonadales; f__Gemmatimonadaceae; g__uncultured
OTU350	0	0	6	4	0	1	0	4	13	0	1	0	d__Bacteria; p__Proteobacteria; c__Gammaproteobacteria; o__Burkholderiales; f__Comamonadaceae; g__Variovorax; s__uncultured bacterium
OTU351	4	4	0	3	3	4	2	1	6	1	0	0	d__Bacteria; p__Proteobacteria; c__Alphaproteobacteria; o__Micropepsales; f__Micropepsaceae
OTU352	2	4	2	0	0	1	0	0	3	8	5	0	d__Bacteria; p__Proteobacteria; c__Alphaproteobacteria; o__Rhizobiales; f__Xanthobacteraceae; g__Bradyrhizobium
OTU353	2	3	1	0	3	2	1	0	0	8	0	0	d__Bacteria; p__Proteobacteria; c__Alphaproteobacteria; o__Rhizobiales; f__Xanthobacteraceae; g__Bradyrhizobium
OTU354	2	2	3	2	0	0	0	0	0	17	0	0	d__Bacteria; p__Cyanobacteria; c__Cyanobacteriia; o__Chloroplast; f__norank; g__norank
OTU355	2	5	0	8	0	0	0	0	11	2	2	3	d__Bacteria; p__Proteobacteria; c__Gammaproteobacteria; o__Burkholderiales; f__Nitrosomonadaceae; g__MND1; s__uncultured bacterium
OTU356	0	0	2	19	0	3	0	1	6	1	0	0	d__Bacteria; p__Proteobacteria; c__Gammaproteobacteria; o__R7C24; f__norank; g__norank; s__uncultured bacterium
OTU357	0	0	0	2	6	0	3	0	0	0	9	9	d__Bacteria; p__Firmicutes; c__Bacilli; o__Bacillales; f__Planococcaceae; g__Lysinibacillus
OTU358	1	0	0	28	0	3	0	0	0	0	0	0	d__Bacteria; p__Proteobacteria; c__Alphaproteobacteria; o__Reyranellales; f__Reyranellaceae; g__uncultured
OTU359	3	2	1	1	0	2	0	3	8	4	4	1	d__Bacteria; p__Proteobacteria; c__Alphaproteobacteria; o__Rhizobiales; f__Xanthobacteraceae; g__Bradyrhizobium
OTU360	2	0	0	0	1	8	0	6	6	4	0	2	d__Bacteria; p__Proteobacteria; c__Alphaproteobacteria; o__Rhizobiales; f__Xanthobacteraceae; g__Afipia
OTU361	0	0	0	21	4	0	0	0	0	2	2	0	d__Bacteria; p__Proteobacteria; c__Gammaproteobacteria; o__Xanthomonadales; f__Xanthomonadaceae; g__Stenotrophomonas; s__Stenotrophomonas maltophilia
OTU362	0	0	7	5	0	0	0	13	7	0	0	0	d__Bacteria; p__Chloroflexi; c__Ktedonobacteria; o__Ktedonobacterales; f__JG30-KF-AS9; g__norank; s__uncultured bacterium
OTU363	0	1	0	23	0	0	0	4	4	0	0	0	d__Bacteria; p__Chloroflexi; c__Anaerolineae; o__SBR1031; f__A4b; g__norank; s__metagenome
OTU364	1	1	1	0	3	4	2	3	0	5	2	4	d__Bacteria; p__Proteobacteria; c__Alphaproteobacteria; o__Rhizobiales; f__Xanthobacteraceae; g__Bradyrhizobium
OTU365	3	3	19	3	0	0	0	3	1	0	0	0	d__Bacteria; p__Proteobacteria; c__Gammaproteobacteria; o__Gammaproteobacteria Incertae Sedis; f__Unknown Family; g__Acidibacter
OTU366	4	6	0	5	0	0	0	1	4	0	3	8	d__Bacteria; p__Actinobacteriota; c__Thermoleophilia; o__Solirubrobacterales; f__Solirubrobacteraceae; g__Conexibacter
OTU367	1	4	11	1	2	4	0	5	2	0	0	0	d__Bacteria; p__Proteobacteria; c__Alphaproteobacteria; o__Micropepsales; f__Micropepsaceae; g__uncultured; s__uncultured bacterium
OTU368	8	3	0	2	6	1	2	0	1	0	1	1	d__Bacteria; p__Proteobacteria; c__Alphaproteobacteria; o__Rhizobiales; f__Xanthobacteraceae; g__Bradyrhizobium; s__Bradyrhizobium japonicum
OTU369	2	2	3	3	0	0	2	3	6	0	0	6	d__Bacteria; p__Actinobacteriota; c__Thermoleophilia; o__Gaiellales; f__uncultured; g__norank; s__uncultured bacterium
OTU370	0	4	1	1	4	0	1	0	0	0	8	6	d__Bacteria; p__Proteobacteria; c__Alphaproteobacteria; o__Rhizobiales; f__Xanthobacteraceae; g__Bradyrhizobium
OTU371	0	0	3	23	0	0	0	0	1	0	0	2	d__Bacteria; p__Actinobacteriota; c__Thermoleophilia; o__Solirubrobacterales; f__67-14; g__norank; s__uncultured bacterium
OTU372	0	1	0	28	0	0	0	0	0	0	0	0	d__Bacteria; p__Actinobacteriota; c__Actinobacteria; o__Streptosporangiales; f__Streptosporangiaceae; g__Nonomuraea
OTU373	5	2	6	5	0	1	0	2	5	0	0	0	d__Bacteria; p__Acidobacteriota; c__Acidobacteriae; o__Acidobacteriales; f__uncultured; g__norank; s__uncultured bacterium
OTU374	0	0	0	0	0	0	0	0	0	18	0	0	d__Bacteria; p__Proteobacteria; c__Gammaproteobacteria; o__Enterobacterales; f__Morganellaceae; g__Proteus; s__Proteus mirabilis
OTU375	0	0	7	15	0	0	2	0	3	1	0	1	d__Bacteria; p__Chloroflexi; c__Ktedonobacteria; o__C0119; f__norank; g__norank; s__uncultured bacterium
OTU376	0	1	0	1	0	1	3	0	2	6	0	0	d__Bacteria; p__Proteobacteria; c__Alphaproteobacteria; o__Rhizobiales; f__Xanthobacteraceae; g__Bradyrhizobium
OTU377	1	2	0	19	1	2	0	3	0	1	0	0	d__Bacteria; p__Proteobacteria; c__Gammaproteobacteria; o__Burkholderiales; f__Burkholderiaceae; g__Cupriavidus
OTU378	4	0	4	8	0	0	2	0	8	0	0	0	d__Bacteria; p__Firmicutes; c__Bacilli; o__Bacillales; f__Bacillaceae; g__Bacillus
OTU379	4	0	1	9	1	0	0	6	5	0	0	2	d__Bacteria; p__Proteobacteria; c__Alphaproteobacteria; o__Rhizobiales; f__Rhizobiaceae; g__Pseudaminobacter
OTU380	0	6	1	10	0	0	0	7	0	1	0	1	d__Bacteria; p__Proteobacteria; c__Gammaproteobacteria; o__Xanthomonadales; f__Rhodanobacteraceae; g__Dyella
OTU381	0	3	6	5	0	0	0	1	12	0	0	0	d__Bacteria; p__Proteobacteria; c__Gammaproteobacteria; o__KF-JG30-C25; f__norank; g__norank; s__uncultured gamma proteobacterium
OTU382	3	6	2	2	0	0	2	0	0	3	0	0	d__Bacteria; p__Proteobacteria; c__Alphaproteobacteria; o__Rhizobiales; f__Xanthobacteraceae; g__Bradyrhizobium
OTU383	3	0	2	0	1	4	2	0	0	5	1	3	d__Bacteria; p__Proteobacteria; c__Alphaproteobacteria; o__Rhizobiales; f__Xanthobacteraceae; g__Bradyrhizobium
OTU384	3	0	7	0	1	3	1	0	3	3	0	0	d__Bacteria; p__Proteobacteria; c__Alphaproteobacteria; o__Rhizobiales; f__Xanthobacteraceae; g__Bradyrhizobium
OTU385	5	0	0	2	0	0	0	0	0	4	11	4	d__Bacteria; p__Proteobacteria; c__Gammaproteobacteria; o__Burkholderiales; f__Nitrosomonadaceae; g__mle1-7; s__uncultured bacterium
OTU386	0	2	0	1	1	4	4	0	0	0	8	3	d__Bacteria; p__Proteobacteria; c__Alphaproteobacteria; o__Rhizobiales; f__Xanthobacteraceae; g__Bradyrhizobium
OTU387	2	0	7	4	0	0	0	7	5	0	0	2	d__Bacteria; p__Gemmatimonadota; c__Gemmatimonadetes; o__Gemmatimonadales; f__Gemmatimonadaceae; g__Gemmatimonas; s__uncultured bacterium
OTU388	0	0	0	0	0	21	0	0	0	0	0	0	d__Bacteria; p__Proteobacteria; c__Gammaproteobacteria; o__Pseudomonadales; f__Moraxellaceae; g__Enhydrobacter
OTU389	0	0	1	16	1	6	0	0	0	1	0	0	d__Bacteria; p__Bacteroidota; c__Bacteroidia; o__Chitinophagales; f__Chitinophagaceae; g__Flavisolibacter
OTU390	3	3	0	1	0	0	2	0	7	5	0	2	d__Bacteria; p__Proteobacteria; c__Alphaproteobacteria; o__Rhizobiales; f__Xanthobacteraceae; g__Bradyrhizobium
OTU391	4	0	6	0	2	2	0	3	0	3	3	2	d__Bacteria; p__Bacteroidota; c__Bacteroidia; o__Chitinophagales; f__Chitinophagaceae; g__Vibrionimonas
OTU392	0	0	0	27	0	0	0	0	0	0	0	0	d__Bacteria; p__Proteobacteria; c__Alphaproteobacteria; o__Micropepsales; f__Micropepsaceae; g__uncultured
OTU393	0	0	3	2	0	5	2	4	1	3	0	2	d__Bacteria; p__Proteobacteria; c__Gammaproteobacteria; o__Burkholderiales; f__Oxalobacteraceae; g__Pseudoduganella
OTU394	4	3	0	2	1	0	3	5	0	3	1	1	d__Bacteria; p__Bacteroidota; c__Bacteroidia; o__Chitinophagales; f__Chitinophagaceae; g__Chitinophaga; s__uncultured Chitinophaga sp.
OTU395	4	0	0	1	0	2	0	0	16	1	1	0	d__Bacteria; p__Acidobacteriota; c__Acidobacteriae; o__Acidobacteriales; f__uncultured; g__norank
OTU396	0	1	4	13	0	0	0	3	0	1	5	0	d__Bacteria; p__Proteobacteria; c__Alphaproteobacteria; o__Caulobacterales; f__Caulobacteraceae; g__Phenylobacterium; s__uncultured bacterium
OTU397	5	2	1	2	0	0	0	6	6	0	0	3	d__Bacteria; p__Proteobacteria; c__Gammaproteobacteria; o__Burkholderiales; f__Nitrosomonadaceae; g__MND1
OTU398	0	2	24	0	0	0	0	0	0	0	0	0	d__Bacteria; p__Acidobacteriota; c__Acidobacteriae; o__Acidobacteriales; f__Acidobacteriaceae (Subgroup 1); g__uncultured
OTU399	2	6	5	3	0	0	0	0	5	0	0	5	d__Bacteria; p__Planctomycetota; c__Planctomycetes; o__Planctomycetales; f__uncultured; g__norank; s__uncultured Planctomyces sp.
OTU400	0	0	3	21	0	1	0	0	0	0	0	0	d__Bacteria; p__Myxococcota; c__Polyangia; o__Polyangiales; f__Sandaracinaceae; g__uncultured; s__uncultured bacterium
OTU401	1	0	7	8	2	0	0	4	3	0	0	1	d__Bacteria; p__Proteobacteria; c__Gammaproteobacteria; o__Burkholderiales; f__SC-I-84; g__norank; s__uncultured bacterium
OTU402	6	1	0	1	0	0	0	0	2	2	8	6	d__Bacteria; p__Acidobacteriota; c__Acidobacteriae; o__Acidobacteriales; f__uncultured; g__norank; s__uncultured bacterium
OTU403	0	0	0	10	0	0	0	0	0	0	0	15	d__Bacteria; p__Actinobacteriota; c__Actinobacteria; o__Propionibacteriales; f__Nocardioidaceae; g__Nocardioides
OTU404	3	0	0	4	3	0	0	0	1	7	1	0	d__Bacteria; p__Myxococcota; c__bacteriap25; o__norank; f__norank; g__norank
OTU405	2	0	1	9	0	0	1	7	0	0	0	0	d__Bacteria; p__Proteobacteria; c__Alphaproteobacteria; o__Caulobacterales; f__Caulobacteraceae; g__Phenylobacterium; s__uncultured Phenylobacterium sp.
OTU406	2	3	3	0	0	0	0	3	7	1	6	0	d__Bacteria; p__Proteobacteria; c__Alphaproteobacteria; o__uncultured; f__norank; g__norank; s__uncultured Alphaproteobacteria bacterium
OTU407	0	0	0	25	0	0	0	0	0	0	0	0	d__Bacteria; p__Proteobacteria; c__Alphaproteobacteria; o__Rhizobiales; f__Rhizobiales Incertae Sedis; g__Bauldia
OTU408	0	0	0	0	0	2	3	13	1	1	0	3	d__Bacteria; p__Proteobacteria; c__Alphaproteobacteria; o__Rhizobiales; f__Xanthobacteraceae; g__Afipia
OTU409	1	0	0	1	8	1	0	0	2	7	0	0	d__Bacteria; p__Proteobacteria; c__Alphaproteobacteria; o__Rhizobiales; f__Xanthobacteraceae; g__Pseudolabrys; s__Pseudolabrys taiwanensis
OTU410	0	0	0	0	0	0	6	1	0	8	0	0	d__Bacteria; p__Fusobacteriota; c__Fusobacteriia; o__Fusobacteriales; f__Fusobacteriaceae; g__Cetobacterium; s__uncultured bacterium
OTU411	0	1	0	0	0	9	0	4	2	1	0	3	d__Bacteria; p__Proteobacteria; c__Alphaproteobacteria; o__Rhizobiales; f__Xanthobacteraceae; g__Afipia
OTU412	0	0	0	10	0	1	0	0	0	5	0	3	d__Bacteria; p__Proteobacteria; c__Gammaproteobacteria; o__Burkholderiales; f__Alcaligenaceae; g__Achromobacter
OTU413	1	0	0	3	1	3	0	2	7	1	2	3	d__Bacteria; p__Acidobacteriota; c__Vicinamibacteria; o__Vicinamibacterales; f__uncultured; g__norank; s__uncultured Acidobacteria bacterium
OTU414	3	0	0	1	0	2	0	0	3	0	9	6	d__Bacteria; p__Proteobacteria; c__Gammaproteobacteria; o__Burkholderiales; f__SC-I-84; g__norank; s__uncultured bacterium
OTU415	0	4	0	14	0	4	0	0	0	0	0	0	d__Bacteria; p__Proteobacteria; c__Gammaproteobacteria; o__Xanthomonadales; f__Xanthomonadaceae; g__Stenotrophomonas
OTU416	1	0	0	1	0	0	5	2	6	2	5	0	d__Bacteria; p__Acidobacteriota; c__Acidobacteriae; o__Acidobacteriales; f__Acidobacteriaceae (Subgroup 1); g__uncultured; s__uncultured bacterium
OTU417	3	1	4	1	2	3	0	2	3	2	0	0	d__Bacteria; p__Proteobacteria; c__Alphaproteobacteria; o__Rhizobiales; f__Xanthobacteraceae; g__Afipia
OTU418	2	1	2	15	0	0	0	2	0	0	2	1	d__Bacteria; p__Proteobacteria; c__Alphaproteobacteria; o__Dongiales; f__Dongiaceae; g__Dongia; s__metagenome
OTU419	0	0	0	20	0	0	0	0	1	0	3	1	d__Bacteria; p__Acidobacteriota; c__Acidobacteriae; o__Solibacterales; f__Solibacteraceae; g__Candidatus Solibacter; s__uncultured bacterium
OTU420	0	0	2	7	8	0	0	2	3	1	0	0	d__Bacteria; p__Proteobacteria; c__Alphaproteobacteria; o__Rhizobiales; f__Xanthobacteraceae; g__Bradyrhizobium
OTU421	3	1	0	4	0	0	0	3	1	1	3	6	d__Bacteria; p__Actinobacteriota; c__Actinobacteria; o__Micrococcales; f__Intrasporangiaceae; g__Oryzihumus
OTU422	0	7	2	6	0	2	0	3	5	0	0	0	d__Bacteria; p__Chloroflexi; c__Ktedonobacteria; o__Ktedonobacterales; f__JG30-KF-AS9; g__norank; s__uncultured bacterium
OTU423	4	0	0	11	0	0	0	2	5	0	2	0	d__Bacteria; p__Myxococcota; c__Polyangia; o__Haliangiales; f__Haliangiaceae; g__Haliangium; s__uncultured bacterium
OTU424	2	0	3	9	0	0	0	4	0	1	0	5	d__Bacteria; p__Proteobacteria; c__Gammaproteobacteria; o__Burkholderiales; f__TRA3-20; g__norank; s__uncultured bacterium
OTU425	2	2	9	2	1	1	2	0	2	0	0	2	d__Bacteria; p__Actinobacteriota; c__Actinobacteria; o__Micrococcales; f__Micrococcaceae; g__Arthrobacter
OTU426	0	0	0	17	0	0	0	7	0	0	0	0	d__Bacteria; p__Myxococcota; c__Polyangia; o__Polyangiales; f__BIrii41; g__norank; s__uncultured bacterium
OTU427	6	0	0	0	0	0	1	7	4	0	0	4	d__Bacteria; p__Acidobacteriota; c__Acidobacteriae; o__Acidobacteriales; f__uncultured; g__norank; s__uncultured Acidobacteria bacterium
OTU428	3	0	4	6	0	0	0	7	2	0	0	2	d__Bacteria; p__Acidobacteriota; c__Vicinamibacteria; o__Vicinamibacterales; f__uncultured; g__norank; s__uncultured bacterium
OTU429	0	5	2	0	1	0	0	7	9	0	0	0	d__Bacteria; p__Acidobacteriota; c__Acidobacteriae; o__Subgroup 2; f__norank; g__norank; s__uncultured bacterium
OTU430	0	0	0	12	0	0	0	6	6	0	0	0	d__Bacteria; p__Actinobacteriota; c__Acidimicrobiia; o__IMCC26256; f__norank; g__norank; s__uncultured bacterium
OTU431	1	0	0	19	0	1	0	0	0	0	3	0	d__Bacteria; p__Planctomycetota; c__Phycisphaerae; o__Tepidisphaerales; f__WD2101 soil group; g__norank; s__uncultured bacterium
OTU432	0	1	6	1	4	2	0	2	2	0	3	2	d__Bacteria; p__Proteobacteria; c__Alphaproteobacteria; o__Rhizobiales; f__Xanthobacteraceae; g__Bradyrhizobium
OTU433	4	0	0	0	5	0	0	0	0	0	15	0	d__Bacteria; p__Proteobacteria; c__Gammaproteobacteria; o__Burkholderiales; f__T34; g__norank; s__uncultured bacterium
OTU434	1	2	3	1	0	2	0	9	0	0	1	1	d__Bacteria; p__Actinobacteriota; c__Thermoleophilia; o__Gaiellales; f__uncultured; g__norank; s__uncultured bacterium
OTU435	0	0	0	0	2	4	1	0	1	3	2	3	d__Bacteria; p__Proteobacteria; c__Alphaproteobacteria; o__Rhizobiales; f__Xanthobacteraceae; g__Bradyrhizobium
OTU436	0	0	8	5	1	0	1	5	0	1	0	1	d__Bacteria; p__Proteobacteria; c__Gammaproteobacteria; o__Xanthomonadales; f__Rhodanobacteraceae; g__Rhodanobacter; s__uncultured bacterium
OTU437	3	0	0	1	0	0	0	1	4	2	0	10	d__Bacteria; p__Acidobacteriota; c__Vicinamibacteria; o__Vicinamibacterales; f__uncultured; g__norank; s__uncultured Acidobacteria bacterium
OTU438	1	0	0	3	0	1	0	11	0	4	0	2	d__Bacteria; p__Proteobacteria; c__Gammaproteobacteria; o__Burkholderiales; f__Nitrosomonadaceae; g__MND1; s__uncultured bacterium
OTU439	2	1	3	10	0	3	0	2	0	0	0	0	d__Bacteria; p__Bacteroidota; c__Bacteroidia; o__Chitinophagales; f__Chitinophagaceae; g__Puia; s__uncultured bacterium
OTU440	0	5	2	4	0	0	0	3	9	0	0	0	d__Bacteria; p__Bacteroidota; c__Bacteroidia; o__Chitinophagales; f__Chitinophagaceae; g__uncultured; s__uncultured Bacteroidetes bacterium
OTU441	0	1	0	0	0	0	2	3	16	0	0	0	d__Bacteria; p__Acidobacteriota; c__Acidobacteriae; o__Acidobacteriales; f__Acidobacteriaceae (Subgroup 1); g__Occallatibacter
OTU442	3	0	2	1	0	1	4	2	4	0	2	0	d__Bacteria; p__Proteobacteria; c__Alphaproteobacteria; o__Rhizobiales; f__Xanthobacteraceae; g__Bradyrhizobium
OTU443	5	1	2	3	0	1	0	5	0	2	3	0	d__Bacteria; p__Acidobacteriota; c__Blastocatellia; o__Blastocatellales; f__Blastocatellaceae; g__JGI 0001001-H03; s__uncultured bacterium
OTU444	2	0	0	0	3	4	0	0	0	7	2	0	d__Bacteria; p__Proteobacteria; c__Alphaproteobacteria; o__Rhizobiales; f__Beijerinckiaceae; g__Methylobacterium-Methylorubrum
OTU445	6	1	1	3	0	0	0	4	1	3	0	0	d__Bacteria; p__Proteobacteria; c__Gammaproteobacteria; o__Pseudomonadales; f__Pseudomonadaceae; g__Pseudomonas
OTU446	0	2	6	1	0	0	0	0	2	4	0	3	d__Bacteria; p__Acidobacteriota; c__Acidobacteriae; o__Subgroup 2; f__norank; g__norank; s__uncultured bacterium
OTU447	4	0	1	5	2	2	0	6	0	1	0	0	d__Bacteria; p__Proteobacteria; c__Alphaproteobacteria; o__Rhizobiales; f__Rhizobiaceae; g__Mesorhizobium; s__uncultured bacterium
OTU448	3	2	0	10	0	0	3	2	2	0	1	0	d__Bacteria; p__Acidobacteriota; c__Acidobacteriae; o__Solibacterales; f__Solibacteraceae; g__Candidatus Solibacter; s__uncultured bacterium
OTU449	1	0	0	22	0	0	0	0	0	0	0	0	d__Bacteria; p__Verrucomicrobiota; c__Verrucomicrobiae; o__Opitutales; f__Opitutaceae; g__Opitutus
OTU450	5	0	0	4	1	0	0	7	5	0	0	0	d__Bacteria; p__Acidobacteriota; c__Acidobacteriae; o__Acidobacteriales; f__uncultured; g__norank; s__uncultured Acidobacteria bacterium
OTU451	6	0	2	0	3	2	1	1	0	0	5	0	d__Bacteria; p__Desulfobacterota; c__Desulfovibrionia; o__Desulfovibrionales; f__Desulfovibrionaceae; g__uncultured; s__uncultured bacterium
OTU452	2	1	3	0	0	0	0	3	0	0	14	0	d__Bacteria; p__Proteobacteria; c__Alphaproteobacteria; o__Rhizobiales; f__Beijerinckiaceae; g__Roseiarcus; s__uncultured bacterium
OTU453	1	3	2	2	0	0	1	2	0	3	7	0	d__Bacteria; p__Proteobacteria; c__Alphaproteobacteria; o__Rhizobiales; f__Xanthobacteraceae; g__Bradyrhizobium
OTU454	0	0	2	0	2	0	1	0	3	4	0	8	d__Bacteria; p__Proteobacteria; c__Alphaproteobacteria; o__Rhizobiales; f__Xanthobacteraceae; g__Bradyrhizobium
OTU455	2	9	9	2	0	0	0	0	1	0	0	0	d__Bacteria; p__Proteobacteria; c__Gammaproteobacteria; o__Burkholderiales; f__Alcaligenaceae; g__Bordetella; s__uncultured Bordetella sp.
OTU456	2	3	3	5	0	0	0	6	3	0	0	0	d__Bacteria; p__Proteobacteria; c__Gammaproteobacteria; o__Burkholderiales; f__Comamonadaceae; g__uncultured
OTU457	0	0	0	16	0	0	0	0	4	0	0	1	d__Bacteria; p__Bacteroidota; c__Bacteroidia; o__Chitinophagales; f__Chitinophagaceae; g__Terrimonas; s__Terrimonas sp.
OTU458	0	0	2	4	2	1	0	0	0	6	3	0	d__Bacteria; p__Proteobacteria; c__Alphaproteobacteria; o__Rhizobiales; f__Xanthobacteraceae; g__Bradyrhizobium
OTU459	1	0	16	0	0	0	0	5	0	0	0	0	d__Bacteria; p__Acidobacteriota; c__Acidobacteriae; o__Acidobacteriales; f__Acidobacteriaceae (Subgroup 1); g__Acidipila-Silvibacterium; s__uncultured bacterium
OTU460	0	0	0	0	0	0	0	0	0	0	0	21	d__Bacteria; p__Proteobacteria; c__Gammaproteobacteria; o__Xanthomonadales; f__Xanthomonadaceae; g__Xanthomonas
OTU461	0	0	0	3	1	3	2	0	6	3	1	3	d__Bacteria; p__Proteobacteria; c__Alphaproteobacteria; o__Rhizobiales; f__Xanthobacteraceae; g__Bradyrhizobium; s__Bradyrhizobium sp.
OTU462	0	5	1	12	0	0	0	1	3	0	0	0	d__Bacteria; p__Proteobacteria; c__Alphaproteobacteria; o__Sphingomonadales; f__Sphingomonadaceae; g__Altererythrobacter
OTU463	0	0	2	3	4	0	1	0	0	7	2	1	d__Bacteria; p__Proteobacteria; c__Alphaproteobacteria; o__Rhizobiales; f__Xanthobacteraceae; g__Bradyrhizobium
OTU464	0	0	0	4	0	0	0	14	0	0	1	3	d__Bacteria; p__Actinobacteriota; c__Actinobacteria; o__Propionibacteriales; f__Nocardioidaceae; g__Kribbella
OTU465	2	2	1	2	3	0	0	1	0	3	4	1	d__Bacteria; p__Proteobacteria; c__Alphaproteobacteria; o__Rhizobiales; f__Xanthobacteraceae; g__uncultured
OTU466	0	4	2	0	1	0	1	0	1	0	8	0	d__Bacteria; p__Chloroflexi; c__Ktedonobacteria; o__Ktedonobacterales; f__Ktedonobacteraceae; g__HSB OF53-F07; s__uncultured Ktedonobacter sp.
OTU467	1	2	0	0	0	0	2	0	1	0	5	11	d__Bacteria; p__Gemmatimonadota; c__Gemmatimonadetes; o__Gemmatimonadales; f__Gemmatimonadaceae; g__uncultured
OTU468	1	3	1	0	0	2	0	9	0	0	0	4	d__Bacteria; p__Actinobacteriota; c__Thermoleophilia; o__Gaiellales; f__uncultured; g__norank; s__uncultured bacterium
OTU469	2	2	0	0	0	0	9	0	0	0	1	0	d__Bacteria; p__Proteobacteria; c__Gammaproteobacteria; o__Enterobacterales; f__Aeromonadaceae; g__Aeromonas
OTU470	0	0	0	21	0	0	0	0	1	0	0	0	d__Bacteria; p__Verrucomicrobiota; c__Verrucomicrobiae; o__Opitutales; f__Opitutaceae; g__Opitutus
OTU471	0	0	5	11	0	0	0	0	0	5	0	0	d__Bacteria; p__Proteobacteria; c__Gammaproteobacteria; o__Burkholderiales; f__Comamonadaceae; g__Aquabacterium; s__uncultured bacterium
OTU472	0	0	0	11	0	1	0	0	8	0	0	0	d__Bacteria; p__Gemmatimonadota; c__Gemmatimonadetes; o__Gemmatimonadales; f__Gemmatimonadaceae; g__uncultured; s__metagenome
OTU473	5	1	0	0	3	3	3	0	0	2	0	3	d__Bacteria; p__Proteobacteria; c__Alphaproteobacteria; o__Rhizobiales; f__Beijerinckiaceae; g__Methylovirgula; s__uncultured bacterium
OTU474	0	0	15	4	0	1	0	0	0	0	0	0	d__Bacteria; p__Gemmatimonadota; c__Gemmatimonadetes; o__Gemmatimonadales; f__Gemmatimonadaceae; g__Gemmatimonas; s__uncultured bacterium
OTU475	1	0	1	1	0	0	3	2	0	0	2	7	d__Bacteria; p__Proteobacteria; c__Alphaproteobacteria; o__Rhizobiales; f__Xanthobacteraceae; g__Bradyrhizobium
OTU476	0	0	0	21	0	0	0	0	0	0	0	0	d__Bacteria; p__Proteobacteria; c__Alphaproteobacteria; o__Rhizobiales; f__Hyphomicrobiaceae; g__Hyphomicrobium; s__uncultured bacterium
OTU477	0	0	2	4	2	0	1	0	2	4	2	2	d__Bacteria; p__Proteobacteria; c__Alphaproteobacteria; o__Rhizobiales; f__Xanthobacteraceae; g__Bradyrhizobium
OTU478	0	0	0	21	0	0	0	0	0	0	0	0	d__Bacteria; p__Bacteroidota; c__Bacteroidia; o__Cytophagales; f__Microscillaceae; g__uncultured; s__uncultured bacterium
OTU479	0	0	5	0	0	0	0	11	3	0	0	0	d__Bacteria; p__Proteobacteria; c__Gammaproteobacteria; o__Xanthomonadales; f__Rhodanobacteraceae; g__Dokdonella; s__Dokdonella ginsengisoli
OTU480	0	5	3	4	0	0	0	1	0	2	0	3	d__Bacteria; p__Acidobacteriota; c__Acidobacteriae; o__Bryobacterales; f__Bryobacteraceae; g__Bryobacter; s__uncultured Acidobacteria bacterium
OTU481	0	5	3	4	0	1	0	4	0	2	2	0	d__Bacteria; p__Proteobacteria; c__Alphaproteobacteria; o__Rhizobiales; f__Beijerinckiaceae; g__Methylovirgula; s__uncultured bacterium
OTU482	0	2	1	2	2	2	6	0	0	2	1	0	d__Bacteria; p__Proteobacteria; c__Alphaproteobacteria; o__Rhizobiales; f__Xanthobacteraceae; g__Bradyrhizobium; s__Bradyrhizobium japonicum
OTU483	4	1	0	1	4	0	1	0	2	1	2	0	d__Bacteria; p__Proteobacteria; c__Alphaproteobacteria; o__Rhizobiales; f__Xanthobacteraceae; g__Bradyrhizobium
OTU484	0	4	0	1	2	3	1	0	0	4	2	1	d__Bacteria; p__Proteobacteria; c__Alphaproteobacteria; o__Rhizobiales; f__Xanthobacteraceae; g__Bradyrhizobium
OTU485	0	0	0	14	0	0	0	0	7	0	0	0	d__Bacteria; p__Proteobacteria; c__Alphaproteobacteria; o__Reyranellales; f__Reyranellaceae; g__uncultured; s__uncultured bacterium
OTU486	1	2	0	2	0	0	0	0	6	0	0	9	d__Bacteria; p__Latescibacterota; c__norank; o__norank; f__norank; g__norank; s__uncultured bacterium
OTU487	1	1	0	4	0	0	0	9	1	0	5	0	d__Bacteria; p__Gemmatimonadota; c__Gemmatimonadetes; o__Gemmatimonadales; f__Gemmatimonadaceae; g__uncultured; s__uncultured bacterium
OTU488	0	0	2	0	1	0	0	0	0	9	7	0	d__Bacteria; p__Proteobacteria; c__Alphaproteobacteria; o__Rhizobiales; f__Xanthobacteraceae; g__Bradyrhizobium; s__Bradyrhizobium japonicum
OTU489	0	0	0	21	0	0	0	0	0	0	0	0	d__Bacteria; p__Bacteroidota; c__Bacteroidia; o__Chitinophagales; f__Chitinophagaceae; g__uncultured
OTU490	0	0	4	1	0	0	0	3	6	0	0	7	d__Bacteria; p__Planctomycetota; c__Planctomycetes; o__Isosphaerales; f__Isosphaeraceae; g__Singulisphaera
OTU491	0	1	0	1	0	0	0	4	0	0	13	1	d__Bacteria; p__Actinobacteriota; c__Thermoleophilia; o__Gaiellales; f__Gaiellaceae; g__Gaiella; s__uncultured bacterium
OTU492	0	0	7	9	0	0	0	0	1	1	0	0	d__Bacteria; p__Actinobacteriota; c__Actinobacteria; o__Micromonosporales; f__Micromonosporaceae; g__Actinoplanes; s__uncultured bacterium
OTU493	2	0	2	8	0	0	0	0	3	0	0	6	d__Bacteria; p__Myxococcota; c__Myxococcia; o__Myxococcales; f__Myxococcaceae
OTU494	0	0	0	5	0	0	0	0	11	2	0	0	d__Bacteria; p__Proteobacteria; c__Gammaproteobacteria; o__Burkholderiales; f__Nitrosomonadaceae; g__MND1; s__uncultured bacterium
OTU495	0	0	0	10	0	3	0	4	0	0	0	0	d__Bacteria; p__Acidobacteriota; c__Blastocatellia; o__Blastocatellales; f__Blastocatellaceae; g__JGI 0001001-H03
OTU496	2	2	4	0	0	4	0	0	3	4	0	0	d__Bacteria; p__Proteobacteria; c__Alphaproteobacteria; o__Micropepsales; f__Micropepsaceae; g__uncultured; s__uncultured proteobacterium
OTU497	0	2	0	5	0	3	0	0	0	0	5	4	d__Bacteria; p__Proteobacteria; c__Alphaproteobacteria; o__Rhizobiales; f__Rhodomicrobiaceae; g__Rhodomicrobium; s__uncultured bacterium
OTU498	0	0	3	0	1	0	2	0	0	3	0	3	d__Bacteria; p__Proteobacteria; c__Alphaproteobacteria; o__Rhizobiales; f__Xanthobacteraceae; g__Bradyrhizobium
OTU499	4	1	1	3	0	1	0	7	2	1	0	0	d__Bacteria; p__Myxococcota; c__Polyangia; o__Polyangiales; f__Polyangiaceae; g__Pajaroellobacter; s__uncultured bacterium
OTU500	3	4	0	3	0	4	0	5	0	0	0	0	d__Bacteria; p__Actinobacteriota; c__Thermoleophilia; o__Gaiellales; f__uncultured; g__norank
OTU501	0	0	13	4	1	0	1	1	0	0	0	0	d__Bacteria; p__Proteobacteria; c__Gammaproteobacteria; o__Burkholderiales; f__Methylophilaceae; g__Methylotenera
OTU502	6	0	0	0	0	0	0	0	14	0	0	0	d__Bacteria; p__Chloroflexi; c__Anaerolineae; o__RBG-13-54-9; f__norank; g__norank; s__uncultured bacterium
OTU503	1	0	18	0	0	0	0	1	0	0	0	0	d__Bacteria; p__Proteobacteria; c__Gammaproteobacteria; o__Gammaproteobacteria Incertae Sedis; f__Unknown Family; g__Acidibacter; s__uncultured gamma proteobacterium
OTU504	3	0	1	0	9	3	0	0	0	0	0	0	d__Bacteria; p__Desulfobacterota; c__Desulfovibrionia; o__Desulfovibrionales; f__Desulfovibrionaceae; g__uncultured; s__uncultured bacterium
OTU505	0	0	1	15	0	0	0	2	2	0	0	0	d__Bacteria; p__Verrucomicrobiota; c__Verrucomicrobiae; o__Opitutales; f__Opitutaceae; g__Lacunisphaera
OTU506	0	0	0	0	3	2	0	0	3	2	0	0	d__Bacteria; p__Proteobacteria; c__Alphaproteobacteria; o__Rhizobiales; f__Xanthobacteraceae; g__Bradyrhizobium
OTU507	4	4	0	4	0	0	0	0	0	0	0	8	d__Bacteria; p__Actinobacteriota; c__Actinobacteria; o__Frankiales; f__Acidothermaceae; g__Acidothermus; s__uncultured bacterium
OTU508	0	0	0	20	0	0	0	0	0	0	0	0	d__Bacteria; p__Planctomycetota; c__Phycisphaerae; o__Tepidisphaerales; f__WD2101 soil group; g__norank; s__uncultured bacterium
OTU509	1	0	6	2	0	0	0	6	5	0	0	0	d__Bacteria; p__Proteobacteria; c__Gammaproteobacteria; o__KF-JG30-C25; f__norank; g__norank; s__uncultured bacterium
OTU510	3	0	0	7	1	0	2	0	0	0	1	5	d__Bacteria; p__Proteobacteria; c__Gammaproteobacteria; o__Burkholderiales; f__SC-I-84; g__norank; s__uncultured beta proteobacterium
OTU511	0	0	0	17	0	2	0	1	0	0	0	0	d__Bacteria; p__Spirochaetota; c__Spirochaetia; o__Spirochaetales; f__Spirochaetaceae; g__Spirochaeta 2
OTU512	0	0	5	1	0	1	0	4	7	2	0	0	d__Bacteria; p__Acidobacteriota; c__Acidobacteriae; o__Acidobacteriales; f__Acidobacteriaceae (Subgroup 1); g__Occallatibacter
OTU513	2	1	0	3	1	0	3	3	0	2	3	0	d__Bacteria; p__Proteobacteria; c__Alphaproteobacteria; o__Rhizobiales; f__Beijerinckiaceae; g__Methylovirgula; s__uncultured bacterium
OTU514	0	1	0	0	0	0	0	3	6	7	0	3	d__Bacteria; p__Proteobacteria; c__Gammaproteobacteria; o__JG36-TzT-191; f__norank; g__norank; s__uncultured proteobacterium
OTU515	0	0	0	20	0	0	0	0	0	0	0	0	d__Bacteria; p__Planctomycetota; c__Planctomycetes; o__Pirellulales; f__Pirellulaceae; g__Pir4 lineage
OTU516	0	0	1	6	0	4	0	4	3	1	0	0	d__Bacteria; p__Verrucomicrobiota; c__Verrucomicrobiae; o__Opitutales; f__Opitutaceae; g__Lacunisphaera; s__uncultured bacterium
OTU517	0	0	0	3	0	0	0	0	0	0	15	2	d__Bacteria; p__Gemmatimonadota; c__Gemmatimonadetes; o__Gemmatimonadales; f__Gemmatimonadaceae; g__Gemmatimonas; s__uncultured bacterium
OTU518	2	0	0	16	0	0	0	0	0	0	0	2	d__Bacteria; p__Proteobacteria; c__Gammaproteobacteria; o__Xanthomonadales; f__Xanthomonadaceae; g__Luteimonas; s__uncultured bacterium
OTU519	1	0	0	18	0	0	0	0	0	0	0	0	d__Bacteria; p__Acidobacteriota; c__Vicinamibacteria; o__Vicinamibacterales; f__Vicinamibacteraceae; g__norank; s__uncultured bacterium
OTU520	0	0	0	20	0	0	0	0	0	0	0	0	d__Bacteria; p__Planctomycetota; c__Planctomycetes; o__Planctomycetales; f__Rubinisphaeraceae; g__SH-PL14; s__uncultured bacterium
OTU521	3	0	2	0	1	3	2	0	5	0	0	0	d__Bacteria; p__Proteobacteria; c__Alphaproteobacteria; o__Rhizobiales; f__Xanthobacteraceae; g__Bradyrhizobium
OTU522	0	1	6	9	0	1	0	0	1	0	0	0	d__Bacteria; p__Acidobacteriota; c__Acidobacteriae; o__Bryobacterales; f__Bryobacteraceae; g__Bryobacter; s__uncultured bacterium
OTU523	2	1	0	0	2	1	2	0	1	1	0	3	d__Bacteria; p__Proteobacteria; c__Alphaproteobacteria; o__Rhizobiales; f__Xanthobacteraceae; g__Pseudolabrys
OTU524	0	0	0	19	0	0	0	0	0	0	0	0	d__Bacteria; p__Bacteroidota; c__Bacteroidia; o__Chitinophagales; f__Chitinophagaceae; g__uncultured
OTU525	4	0	4	10	0	0	0	2	0	0	0	0	d__Bacteria; p__Bacteroidota; c__Bacteroidia; o__Cytophagales; f__Microscillaceae; g__Chryseolinea; s__uncultured bacterium
OTU526	0	0	10	0	0	0	0	0	0	0	6	0	d__Bacteria; p__Proteobacteria; c__Gammaproteobacteria; o__Gammaproteobacteria Incertae Sedis; f__Unknown Family; g__norank; s__uncultured bacterium
OTU527	0	0	2	4	1	2	1	0	3	2	0	0	d__Bacteria; p__Gemmatimonadota; c__Gemmatimonadetes; o__Gemmatimonadales; f__Gemmatimonadaceae; g__uncultured; s__uncultured bacterium
OTU528	2	5	7	3	0	2	0	0	0	0	0	0	d__Bacteria; p__Planctomycetota; c__Planctomycetes; o__Pirellulales; f__Pirellulaceae; g__uncultured; s__uncultured bacterium
OTU529	3	3	1	5	0	0	0	0	5	1	0	0	d__Bacteria; p__Acidobacteriota; c__Acidobacteriae; o__Acidobacteriales; f__uncultured; g__norank; s__uncultured bacterium
OTU530	4	0	2	0	0	3	0	0	7	1	0	0	d__Bacteria; p__Acidobacteriota; c__Acidobacteriae; o__Subgroup 2; f__norank; g__norank; s__uncultured bacterium
OTU531	0	0	2	3	0	0	5	2	3	0	0	0	d__Bacteria; p__Proteobacteria; c__Gammaproteobacteria; o__R7C24; f__norank; g__norank; s__uncultured bacterium
OTU532	8	0	0	0	0	0	0	6	0	0	0	3	d__Bacteria; p__Chloroflexi; c__P2-11E; o__norank; f__norank; g__norank; s__uncultured bacterium
OTU533	0	0	0	0	8	6	0	0	0	0	0	0	d__Bacteria; p__Proteobacteria; c__Alphaproteobacteria; o__Rhizobiales; f__Rhizobiaceae; g__Mesorhizobium
OTU534	1	0	0	3	0	0	0	4	9	0	0	2	d__Bacteria; p__Planctomycetota; c__Phycisphaerae; o__Tepidisphaerales; f__CPla-3 termite group; g__norank; s__uncultured planctomycete
OTU535	1	0	0	8	0	0	0	0	1	0	0	9	d__Bacteria; p__Actinobacteriota; c__Actinobacteria; o__Micrococcales; f__Intrasporangiaceae; g__Humibacillus; s__Humibacillus xanthopallidus
OTU536	0	0	0	19	0	0	0	0	0	0	0	0	d__Bacteria; p__Planctomycetota; c__Planctomycetes; o__Pirellulales; f__Pirellulaceae; g__Pirellula; s__uncultured bacterium
OTU537	1	0	1	8	0	0	1	3	0	1	3	0	d__Bacteria; p__Actinobacteriota; c__Actinobacteria; o__Streptomycetales; f__Streptomycetaceae; g__Streptomyces
OTU538	0	0	7	0	0	0	0	6	6	0	0	0	d__Bacteria; p__Myxococcota; c__Polyangia; o__Nannocystales; f__Nannocystaceae; g__Nannocystis
OTU539	0	2	0	2	0	0	0	0	0	0	15	0	d__Bacteria; p__Proteobacteria; c__Alphaproteobacteria; o__Caulobacterales; f__Caulobacteraceae; g__Caulobacter; s__uncultured bacterium
OTU540	0	0	17	2	0	0	0	0	0	0	0	0	d__Bacteria; p__Proteobacteria; c__Alphaproteobacteria; o__Micropepsales; f__Micropepsaceae; g__uncultured; s__uncultured bacterium
OTU541	0	0	1	0	0	0	0	1	15	1	0	0	d__Bacteria; p__Proteobacteria; c__Gammaproteobacteria; o__Burkholderiales; f__TRA3-20; g__norank; s__uncultured bacterium
OTU542	4	0	0	0	4	6	2	0	0	0	0	0	d__Bacteria; p__Proteobacteria; c__Alphaproteobacteria; o__Rhizobiales; f__Rhizobiaceae; g__Phyllobacterium
OTU543	0	2	0	0	0	0	9	1	0	3	0	0	d__Bacteria; p__Fusobacteriota; c__Fusobacteriia; o__Fusobacteriales; f__Fusobacteriaceae; g__Cetobacterium; s__uncultured bacterium
OTU544	0	0	7	1	0	0	0	2	0	0	3	5	d__Bacteria; p__Proteobacteria; c__Gammaproteobacteria; o__Xanthomonadales; f__Xanthomonadaceae; g__Lysobacter
OTU545	3	1	0	1	2	2	2	0	5	0	0	0	d__Bacteria; p__Proteobacteria; c__Alphaproteobacteria; o__Rhizobiales; f__Rhizobiaceae; g__Phyllobacterium; s__Phyllobacterium myrsinacearum
OTU546	0	1	1	0	0	1	0	0	13	0	0	0	d__Bacteria; p__Acidobacteriota; c__Acidobacteriae; o__Acidobacteriales; f__uncultured; g__norank; s__uncultured Acidobacteria bacterium
OTU547	0	9	1	2	1	0	0	1	1	2	0	2	d__Bacteria; p__Actinobacteriota; c__Thermoleophilia; o__Solirubrobacterales; f__67-14; g__norank; s__uncultured bacterium
OTU548	5	2	1	2	0	0	0	0	1	1	0	4	d__Bacteria; p__Gemmatimonadota; c__Gemmatimonadetes; o__Gemmatimonadales; f__Gemmatimonadaceae; g__uncultured; s__uncultured Gemmatimonadetes bacterium
OTU549	0	7	11	0	0	0	0	0	0	0	0	0	d__Bacteria; p__Proteobacteria; c__Gammaproteobacteria; o__KF-JG30-C25; f__norank; g__norank; s__uncultured bacterium
OTU550	0	0	0	18	0	0	0	0	0	0	0	0	d__Bacteria; p__Chloroflexi; c__Anaerolineae; o__SBR1031; f__A4b; g__norank; s__uncultured bacterium
OTU551	0	0	5	4	0	3	0	0	0	0	2	0	d__Bacteria; p__Bacteroidota; c__Bacteroidia; o__Chitinophagales; f__Chitinophagaceae; g__Chitinophaga
OTU552	0	0	0	18	0	0	0	0	0	0	0	0	d__Bacteria; p__Cyanobacteria; c__Sericytochromatia; o__norank; f__norank; g__norank
OTU553	0	0	18	0	0	0	0	0	0	0	0	0	d__Bacteria; p__Firmicutes; c__Bacilli; o__Lactobacillales; f__Carnobacteriaceae; g__Atopococcus; s__uncultured bacterium
OTU554	1	0	1	0	0	2	2	3	0	0	6	3	d__Bacteria; p__Chloroflexi; c__KD4-96; o__norank; f__norank; g__norank; s__uncultured Anaerolineaceae bacterium
OTU555	0	0	0	15	0	0	0	0	0	3	0	0	d__Bacteria; p__Acidobacteriota; c__Vicinamibacteria; o__Vicinamibacterales; f__uncultured; g__norank; s__uncultured Acidobacteria bacterium
OTU556	0	5	0	10	0	0	0	0	3	0	0	0	d__Bacteria; p__Proteobacteria; c__Gammaproteobacteria; o__Burkholderiales; f__SC-I-84; g__norank; s__uncultured bacterium
OTU557	6	2	4	0	0	0	0	2	0	1	2	0	d__Bacteria; p__Bacteroidota; c__Bacteroidia; o__Chitinophagales; f__Chitinophagaceae; g__Vibrionimonas
OTU558	0	0	5	5	0	4	1	0	0	0	0	2	d__Bacteria; p__Chloroflexi; c__JG30-KF-CM66; o__norank; f__norank; g__norank; s__uncultured bacterium
OTU559	0	0	0	0	0	0	3	5	0	4	0	0	d__Bacteria; p__Fusobacteriota; c__Fusobacteriia; o__Fusobacteriales; f__Fusobacteriaceae; g__Cetobacterium; s__uncultured bacterium
OTU560	2	0	0	0	0	2	0	1	12	0	0	0	d__Bacteria; p__Acidobacteriota; c__Acidobacteriae; o__Acidobacteriales; f__Koribacteraceae; g__Candidatus Koribacter; s__uncultured bacterium
OTU561	0	0	0	17	0	0	0	0	0	0	1	0	d__Bacteria; p__Actinobacteriota; c__Actinobacteria; o__Corynebacteriales; f__Mycobacteriaceae; g__Mycobacterium; s__uncultured bacterium
OTU562	0	1	10	2	0	2	0	2	0	1	0	0	d__Bacteria; p__Bacteroidota; c__Bacteroidia; o__Chitinophagales; f__Chitinophagaceae; g__uncultured; s__uncultured bacterium
OTU563	0	6	1	2	0	0	0	2	6	0	0	1	d__Bacteria; p__Planctomycetota; c__Planctomycetes; o__Isosphaerales; f__Isosphaeraceae; g__uncultured
OTU564	0	0	0	2	0	0	1	0	13	0	0	0	d__Bacteria; p__Proteobacteria; c__Alphaproteobacteria; o__Rhodobacterales; f__Rhodobacteraceae; g__Rhodobacter; s__uncultured bacterium
OTU565	0	0	1	2	0	0	3	0	0	1	5	0	d__Bacteria; p__Proteobacteria; c__Alphaproteobacteria; o__Rhizobiales; f__Xanthobacteraceae; g__Afipia
OTU566	3	5	3	7	0	0	0	0	0	0	0	0	d__Bacteria; p__Proteobacteria; c__Alphaproteobacteria; o__Defluviicoccales; f__Defluviicoccaceae; g__Defluviicoccus; s__uncultured Defluviicoccus sp.
OTU567	0	0	4	2	0	1	0	0	2	6	0	0	d__Bacteria; p__Bacteroidota; c__Bacteroidia; o__Chitinophagales; f__Chitinophagaceae; g__Vibrionimonas
OTU568	0	1	0	0	0	0	0	2	3	0	4	6	d__Bacteria; p__Actinobacteriota; c__Thermoleophilia; o__Solirubrobacterales; f__Solirubrobacteraceae; g__Conexibacter; s__uncultured bacterium
OTU569	0	5	0	0	0	0	0	0	0	0	8	3	d__Bacteria; p__Acidobacteriota; c__Vicinamibacteria; o__Vicinamibacterales; f__uncultured; g__norank; s__uncultured Acidobacteria bacterium
OTU570	1	0	0	14	0	0	0	0	0	0	0	2	d__Bacteria; p__Actinobacteriota; c__Actinobacteria; o__Propionibacteriales; f__Nocardioidaceae; g__Nocardioides; s__uncultured bacterium
OTU571	0	0	0	6	0	0	0	0	0	0	7	4	d__Bacteria; p__Actinobacteriota; c__Actinobacteria; o__Propionibacteriales; f__Nocardioidaceae; g__Nocardioides; s__uncultured bacterium
OTU572	3	1	1	2	0	3	1	2	0	1	0	1	d__Bacteria; p__Proteobacteria; c__Alphaproteobacteria; o__Rhizobiales; f__Beijerinckiaceae; g__Methylobacterium-Methylorubrum
OTU573	5	2	1	6	0	0	0	0	0	0	0	3	d__Bacteria; p__Proteobacteria; c__Gammaproteobacteria; o__Burkholderiales; f__Comamonadaceae; g__uncultured
OTU574	0	2	0	2	0	8	0	1	0	0	0	2	d__Bacteria; p__Proteobacteria; c__Alphaproteobacteria; o__Rhizobiales; f__Xanthobacteraceae; g__Bradyrhizobium
OTU575	1	0	0	10	0	0	0	0	0	1	0	3	d__Bacteria; p__Proteobacteria; c__Alphaproteobacteria; o__Rhizobiales; f__Hyphomicrobiaceae; g__Pedomicrobium; s__uncultured bacterium
OTU576	0	0	4	5	0	6	0	0	0	0	0	0	d__Bacteria; p__Proteobacteria; c__Alphaproteobacteria; o__Rhizobiales; f__Devosiaceae; g__Devosia; s__metagenome
OTU577	0	0	0	8	0	1	0	0	0	0	0	6	d__Bacteria; p__Actinobacteriota; c__Actinobacteria; o__Propionibacteriales; f__Nocardioidaceae; g__Nocardioides
OTU578	0	0	3	5	0	0	0	8	0	1	0	0	d__Bacteria; p__Actinobacteriota; c__Thermoleophilia; o__Gaiellales; f__uncultured; g__norank; s__uncultured bacterium
OTU579	0	5	6	0	0	0	0	0	6	0	0	0	d__Bacteria; p__Proteobacteria; c__Alphaproteobacteria; o__Rhizobiales; f__Xanthobacteraceae; g__Rhodoplanes; s__metagenome
OTU580	2	0	0	3	3	0	2	0	0	0	0	3	d__Bacteria; p__Proteobacteria; c__Alphaproteobacteria; o__Rhizobiales; f__Xanthobacteraceae; g__Bradyrhizobium
OTU581	8	0	0	0	0	0	0	7	0	1	0	1	d__Bacteria; p__Planctomycetota; c__Phycisphaerae; o__Tepidisphaerales; f__WD2101 soil group; g__norank; s__uncultured bacterium
OTU582	1	0	3	0	0	0	0	6	2	2	0	1	d__Bacteria; p__Gemmatimonadota; c__Gemmatimonadetes; o__Gemmatimonadales; f__Gemmatimonadaceae; g__Gemmatimonas; s__uncultured bacterium
OTU583	0	0	2	6	0	0	0	6	3	0	0	0	d__Bacteria; p__Proteobacteria; c__Gammaproteobacteria; o__Burkholderiales; f__Methylophilaceae; g__uncultured; s__uncultured bacterium
OTU584	0	6	1	0	0	3	0	0	4	0	0	0	d__Bacteria; p__Acidobacteriota; c__Acidobacteriae; o__Acidobacteriales; f__uncultured; g__norank; s__uncultured Acidobacteria bacterium
OTU585	0	1	3	12	0	0	0	0	1	0	0	0	d__Bacteria; p__Bacteroidota; c__Bacteroidia; o__Chitinophagales; f__Chitinophagaceae; g__Parafilimonas
OTU586	4	1	0	3	1	4	1	0	2	0	0	0	d__Bacteria; p__Actinobacteriota; c__Actinobacteria; o__Micrococcales; f__Microbacteriaceae; g__Microbacterium
OTU587	1	0	0	1	1	3	3	2	0	2	0	1	d__Bacteria; p__Proteobacteria; c__Alphaproteobacteria; o__Rhizobiales; f__Xanthobacteraceae; g__uncultured; s__uncultured bacterium
OTU588	2	2	0	1	0	0	2	2	3	0	0	2	d__Bacteria; p__Proteobacteria; c__Alphaproteobacteria; o__Rhizobiales; f__Xanthobacteraceae; g__Bradyrhizobium
OTU589	0	1	1	15	0	0	0	0	0	0	0	0	d__Bacteria; p__Proteobacteria; c__Alphaproteobacteria; o__uncultured; f__norank; g__norank
OTU590	0	0	1	12	0	0	0	0	0	1	0	2	d__Bacteria; p__Gemmatimonadota; c__Gemmatimonadetes; o__Gemmatimonadales; f__Gemmatimonadaceae; g__Gemmatimonas
OTU591	3	1	2	5	0	1	3	0	0	0	0	0	d__Bacteria; p__Proteobacteria; c__Alphaproteobacteria; o__Rhizobiales; f__Xanthobacteraceae; g__Bradyrhizobium; s__uncultured bacterium
OTU592	0	0	5	7	0	2	0	0	3	0	0	0	d__Bacteria; p__Acidobacteriota; c__Acidobacteriae; o__Bryobacterales; f__Bryobacteraceae; g__Bryobacter; s__uncultured bacterium
OTU593	0	0	0	17	0	0	0	0	0	0	0	0	d__Bacteria; p__Bacteroidota; c__Bacteroidia; o__Chitinophagales; f__Chitinophagaceae; g__Parafilimonas; s__uncultured bacterium
OTU594	2	0	0	15	0	0	0	0	0	0	0	0	d__Bacteria; p__Chloroflexi; c__Anaerolineae; o__SBR1031; f__norank; g__norank; s__uncultured bacterium
OTU595	0	0	0	16	0	0	0	0	0	0	0	0	d__Bacteria; p__Actinobacteriota; c__Actinobacteria; o__Kineosporiales; f__Kineosporiaceae; g__Kineococcus; s__uncultured bacterium
OTU596	4	0	2	5	0	3	0	0	0	0	0	2	d__Bacteria; p__Proteobacteria; c__Alphaproteobacteria; o__Reyranellales; f__Reyranellaceae; g__Reyranella; s__uncultured bacterium
OTU597	0	1	0	0	0	1	0	4	0	4	0	1	d__Bacteria; p__Proteobacteria; c__Alphaproteobacteria; o__Rhizobiales; f__Xanthobacteraceae; g__Afipia
OTU598	0	6	3	0	0	2	0	0	5	0	0	0	d__Bacteria; p__Bacteroidota; c__Bacteroidia; o__Chitinophagales; f__Chitinophagaceae; g__Chitinophaga; s__uncultured Chitinophaga sp.
OTU599	0	3	0	1	0	0	3	0	0	1	1	4	d__Bacteria; p__Acidobacteriota; c__Vicinamibacteria; o__Vicinamibacterales; f__uncultured; g__norank
OTU600	1	3	1	5	0	0	2	0	1	0	0	0	d__Bacteria; p__Proteobacteria; c__Alphaproteobacteria; o__Rhizobiales; f__Beijerinckiaceae; g__Methylovirgula; s__uncultured bacterium
OTU601	0	3	0	6	0	0	0	0	0	0	7	0	d__Bacteria; p__Actinobacteriota; c__Actinobacteria; o__Frankiales; f__Nakamurellaceae; g__Nakamurella
OTU602	1	0	2	1	2	0	0	0	0	0	6	0	d__Bacteria; p__Proteobacteria; c__Alphaproteobacteria; o__Sphingomonadales; f__Sphingomonadaceae; g__Sphingomonas
OTU603	0	0	0	0	0	0	0	0	0	0	16	0	d__Bacteria; p__Proteobacteria; c__Gammaproteobacteria; o__Xanthomonadales; f__Xanthomonadaceae; g__Lysobacter
OTU604	0	0	5	0	0	6	0	0	0	0	0	0	d__Bacteria; p__Chloroflexi; c__Anaerolineae; o__SBR1031; f__norank; g__norank; s__uncultured bacterium
OTU605	0	2	3	3	0	0	0	4	3	0	0	1	d__Bacteria; p__Proteobacteria; c__Alphaproteobacteria; o__Micropepsales; f__Micropepsaceae; g__uncultured
OTU606	5	3	0	1	4	2	0	0	0	0	0	0	d__Bacteria; p__Proteobacteria; c__Alphaproteobacteria; o__Rhizobiales; f__Rhizobiaceae; g__Phyllobacterium; s__Phyllobacterium myrsinacearum
OTU607	4	1	0	0	0	0	0	1	3	1	2	4	d__Bacteria; p__Myxococcota; c__Myxococcia; o__Myxococcales; f__Anaeromyxobacteraceae; g__Anaeromyxobacter; s__uncultured bacterium
OTU608	0	0	0	0	1	2	2	0	0	1	4	0	d__Bacteria; p__Proteobacteria; c__Alphaproteobacteria; o__Rhizobiales; f__Xanthobacteraceae; g__Bradyrhizobium; s__Bradyrhizobium japonicum
OTU609	0	1	0	11	0	0	0	4	0	0	0	0	d__Bacteria; p__Bacteroidota; c__Bacteroidia; o__Flavobacteriales; f__Flavobacteriaceae; g__Flavobacterium
OTU610	0	1	2	1	0	5	0	2	3	0	0	0	d__Bacteria; p__Bacteroidota; c__Bacteroidia; o__Sphingobacteriales; f__Sphingobacteriaceae; g__Mucilaginibacter
OTU611	0	0	0	3	0	0	0	7	4	0	0	2	d__Bacteria; p__Acidobacteriota; c__Vicinamibacteria; o__Vicinamibacterales; f__uncultured; g__norank
OTU612	0	0	2	1	4	0	0	1	0	2	0	5	d__Bacteria; p__Proteobacteria; c__Alphaproteobacteria; o__Rhizobiales; f__Xanthobacteraceae; g__Bradyrhizobium
OTU613	0	0	0	12	0	3	0	0	0	0	0	0	d__Bacteria; p__Proteobacteria; c__Gammaproteobacteria; o__Xanthomonadales; f__Xanthomonadaceae; g__Lysobacter
OTU614	0	2	0	0	2	0	2	0	2	2	2	0	d__Bacteria; p__Proteobacteria; c__Alphaproteobacteria; o__Rhizobiales; f__Xanthobacteraceae; g__Bradyrhizobium
OTU615	0	0	2	11	0	0	0	1	2	0	0	0	d__Bacteria; p__Acidobacteriota; c__Acidobacteriae; o__Bryobacterales; f__Bryobacteraceae; g__Bryobacter
OTU616	0	0	0	0	0	4	0	0	11	0	0	1	d__Bacteria; p__Proteobacteria; c__Gammaproteobacteria; o__Acidiferrobacterales; f__Acidiferrobacteraceae; g__Sulfurifustis; s__Sulfuricaulis limicola
OTU617	2	0	1	0	0	4	0	0	7	0	0	0	d__Bacteria; p__Armatimonadota; c__Chthonomonadetes; o__Chthonomonadales; f__Chthonomonadaceae; g__Chthonomonas
OTU618	1	0	0	0	0	0	0	4	6	0	0	4	d__Bacteria; p__Proteobacteria; c__Gammaproteobacteria; o__Burkholderiales; f__SC-I-84; g__norank; s__uncultured bacterium
OTU619	0	4	1	0	1	2	0	6	0	1	0	0	d__Bacteria; p__Proteobacteria; c__Gammaproteobacteria; o__Xanthomonadales; f__Rhodanobacteraceae; g__Rhodanobacter
OTU620	1	0	0	15	0	0	0	0	0	0	0	0	d__Bacteria; p__Proteobacteria; c__Alphaproteobacteria; o__Rhizobiales; f__Rhizobiales Incertae Sedis; g__Bauldia; s__uncultured bacterium
OTU621	3	0	0	3	2	0	2	0	3	2	0	0	d__Bacteria; p__Proteobacteria; c__Alphaproteobacteria; o__Rhizobiales; f__Xanthobacteraceae; g__Pseudolabrys; s__Pseudolabrys taiwanensis
OTU622	1	4	2	0	0	0	0	7	2	0	0	0	d__Bacteria; p__Proteobacteria; c__Gammaproteobacteria; o__Burkholderiales; f__Nitrosomonadaceae; g__uncultured; s__metagenome
OTU623	0	0	0	5	0	0	0	0	3	0	0	8	d__Bacteria; p__Proteobacteria; c__Gammaproteobacteria; o__Burkholderiales; f__Alcaligenaceae; g__Parapusillimonas
OTU624	0	0	3	11	0	0	0	0	2	0	0	0	d__Bacteria; p__Actinobacteriota; c__Actinobacteria; o__Streptosporangiales; f__Nocardiopsaceae; g__Thermobifida; s__Thermobifida alba
OTU625	0	0	4	1	0	0	0	0	2	1	3	3	d__Bacteria; p__Proteobacteria; c__Gammaproteobacteria; o__Xanthomonadales; f__Xanthomonadaceae; g__Arenimonas; s__uncultured bacterium
OTU626	3	3	0	0	0	0	3	0	2	0	3	1	d__Bacteria; p__Chloroflexi; c__Ktedonobacteria; o__Ktedonobacterales; f__Ktedonobacteraceae; g__HSB OF53-F07; s__uncultured bacterium
OTU627	0	0	2	0	6	2	0	0	0	1	2	1	d__Bacteria; p__Proteobacteria; c__Alphaproteobacteria; o__Rhizobiales; f__Beijerinckiaceae; g__Methylovirgula; s__uncultured bacterium
OTU628	1	2	0	0	0	0	0	0	5	0	0	7	d__Bacteria; p__Acidobacteriota; c__Acidobacteriae; o__Subgroup 2; f__norank; g__norank; s__uncultured bacterium
OTU629	0	0	0	16	0	0	0	0	0	0	0	0	d__Bacteria; p__Chloroflexi; c__Chloroflexia; o__Thermomicrobiales; f__Thermomicrobiaceae; g__Sphaerobacter; s__Sphaerobacter thermophilus DSM 20745
OTU630	0	0	2	3	0	3	0	4	1	1	0	0	d__Bacteria; p__Gemmatimonadota; c__Gemmatimonadetes; o__Gemmatimonadales; f__Gemmatimonadaceae; g__uncultured; s__metagenome
OTU631	0	0	2	0	0	2	0	10	0	0	0	0	d__Bacteria; p__Proteobacteria; c__Gammaproteobacteria; o__Gammaproteobacteria Incertae Sedis; f__Unknown Family; g__Acidibacter
OTU632	4	0	5	1	0	0	0	3	2	0	0	1	d__Bacteria; p__Proteobacteria; c__Alphaproteobacteria; o__Elsterales; f__uncultured; g__norank; s__uncultured bacterium
OTU633	0	6	4	5	0	0	0	0	0	0	0	0	d__Bacteria; p__Actinobacteriota; c__Actinobacteria; o__Micrococcales; f__Microbacteriaceae; g__Parafrigoribacterium; s__uncultured bacterium
OTU634	0	0	0	15	0	0	0	0	0	0	0	0	d__Bacteria; p__Proteobacteria; c__Alphaproteobacteria; o__Rhizobiales; f__Devosiaceae; g__Devosia; s__uncultured bacterium
OTU635	0	1	7	0	0	0	0	3	0	0	2	0	d__Bacteria; p__Proteobacteria; c__Alphaproteobacteria; o__Caulobacterales; f__Caulobacteraceae; g__uncultured; s__uncultured bacterium
OTU636	3	1	0	0	1	1	0	0	0	0	0	7	d__Bacteria; p__Methylomirabilota; c__Methylomirabilia; o__Rokubacteriales; f__norank; g__norank; s__uncultured bacterium
OTU637	0	0	0	8	0	0	0	0	2	1	0	4	d__Bacteria; p__Proteobacteria; c__Alphaproteobacteria; o__Rhizobiales; f__Hyphomicrobiaceae; g__Pedomicrobium
OTU638	6	0	0	8	0	0	0	0	0	0	0	0	d__Bacteria; p__Proteobacteria; c__Alphaproteobacteria; o__Rhizobiales; f__Rhizobiales Incertae Sedis; g__Bauldia; s__uncultured bacterium
OTU639	0	0	0	15	0	0	0	0	0	0	0	0	d__Bacteria; p__Myxococcota; c__Polyangia; o__Polyangiales; f__Sandaracinaceae; g__uncultured; s__uncultured bacterium
OTU640	0	0	3	0	0	1	0	2	8	0	0	0	d__Bacteria; p__Gemmatimonadota; c__Gemmatimonadetes; o__Gemmatimonadales; f__Gemmatimonadaceae; g__uncultured; s__uncultured bacterium
OTU641	0	0	0	2	0	0	0	0	0	0	13	0	d__Bacteria; p__Bacteroidota; c__Bacteroidia; o__Sphingobacteriales; f__Sphingobacteriaceae; g__Sphingobacterium
OTU642	1	0	4	1	0	3	0	0	0	0	0	4	d__Bacteria; p__Actinobacteriota; c__Thermoleophilia; o__Gaiellales; f__Gaiellaceae; g__Gaiella; s__uncultured bacterium
OTU643	1	5	0	1	0	0	0	1	0	0	2	4	d__Bacteria; p__Actinobacteriota; c__Actinobacteria; o__Micrococcales; f__Intrasporangiaceae; g__Intrasporangium; s__Intrasporangium calvum
OTU644	2	2	0	1	0	1	0	7	0	0	0	1	d__Bacteria; p__Acidobacteriota; c__Acidobacteriae; o__Acidobacteriales; f__Koribacteraceae; g__Candidatus Koribacter
OTU645	0	4	9	0	0	0	0	2	0	0	0	0	d__Bacteria; p__Actinobacteriota; c__Thermoleophilia; o__Solirubrobacterales; f__67-14; g__norank; s__uncultured bacterium
OTU646	0	7	1	0	0	0	1	2	2	1	0	0	d__Bacteria; p__Proteobacteria; c__Alphaproteobacteria; o__Rhizobiales; f__Xanthobacteraceae; g__Pseudolabrys; s__uncultured bacterium
OTU647	2	0	0	0	0	0	0	0	0	0	5	8	d__Bacteria; p__Actinobacteriota; c__Thermoleophilia; o__Solirubrobacterales; f__67-14; g__norank; s__uncultured bacterium
OTU648	0	0	0	14	0	0	0	0	0	0	0	0	d__Bacteria; p__Proteobacteria; c__Alphaproteobacteria; o__Rhizobiales; f__Rhizobiales Incertae Sedis; g__Bauldia
OTU649	7	0	0	0	0	0	0	7	0	0	0	1	d__Bacteria; p__Proteobacteria; c__Gammaproteobacteria; o__Burkholderiales; f__Comamonadaceae; g__Hydrogenophaga
OTU650	0	0	7	8	0	0	0	0	0	0	0	0	d__Bacteria; p__Acidobacteriota; c__Acidobacteriae; o__Solibacterales; f__Solibacteraceae; g__Candidatus Solibacter
OTU651	2	0	2	1	0	0	0	9	1	0	0	0	d__Bacteria; p__Proteobacteria; c__Gammaproteobacteria; o__Burkholderiales; f__A21b; g__norank
OTU652	0	0	1	7	0	0	0	0	0	0	5	0	d__Bacteria; p__Acidobacteriota; c__Acidobacteriae; o__Acidobacteriales; f__uncultured; g__norank; s__uncultured bacterium
OTU653	1	0	0	8	0	0	0	0	0	0	0	6	d__Bacteria; p__Actinobacteriota; c__Actinobacteria; o__Frankiales; f__uncultured; g__norank; s__uncultured bacterium
OTU654	1	3	8	1	0	0	0	2	0	0	0	0	d__Bacteria; p__Proteobacteria; c__Alphaproteobacteria; o__Acetobacterales; f__Acetobacteraceae; g__Rhodovastum; s__uncultured bacterium
OTU655	0	0	0	15	0	0	0	0	0	0	0	0	d__Bacteria; p__Bacteroidota; c__Bacteroidia; o__Cytophagales; f__Microscillaceae; g__uncultured; s__uncultured bacterium
OTU656	1	0	2	9	0	0	0	3	0	0	0	0	d__Bacteria; p__Planctomycetota; c__Planctomycetes; o__Planctomycetales; f__uncultured; g__norank; s__uncultured bacterium
OTU657	0	0	0	1	0	0	0	0	11	1	2	0	d__Bacteria; p__Acidobacteriota; c__Thermoanaerobaculia; o__Thermoanaerobaculales; f__Thermoanaerobaculaceae; g__Subgroup 10; s__uncultured bacterium
OTU658	3	0	0	0	0	2	0	2	4	0	0	0	d__Bacteria; p__Bacteroidota; c__Bacteroidia; o__Chitinophagales; f__Chitinophagaceae; g__Vibrionimonas
OTU659	2	0	0	0	1	2	0	2	0	0	3	0	d__Bacteria; p__Actinobacteriota; c__Actinobacteria; o__Propionibacteriales; f__Nocardioidaceae; g__Marmoricola; s__uncultured bacterium
OTU660	1	0	0	0	0	0	0	1	1	0	4	8	d__Bacteria; p__Chloroflexi; c__Anaerolineae; o__Anaerolineales; f__Anaerolineaceae; g__uncultured; s__uncultured bacterium
OTU661	0	0	0	0	0	5	0	0	0	0	5	2	d__Bacteria; p__Proteobacteria; c__Gammaproteobacteria; o__HOC36; f__norank; g__norank; s__uncultured bacterium
OTU662	0	0	0	13	0	0	1	0	0	0	0	0	d__Bacteria; p__Proteobacteria; c__Gammaproteobacteria; o__Steroidobacterales; f__Steroidobacteraceae; g__Steroidobacter; s__Steroidobacter denitrificans
OTU663	0	0	0	0	0	0	0	2	2	0	11	0	d__Bacteria; p__Methylomirabilota; c__Methylomirabilia; o__Methylomirabilales; f__Methylomirabilaceae; g__Sh765B-TzT-35; s__uncultured bacterium
OTU664	0	0	0	15	0	0	0	0	0	0	0	0	d__Bacteria; p__Gemmatimonadota; c__Longimicrobia; o__Longimicrobiales; f__Longimicrobiaceae; g__norank; s__uncultured bacterium
OTU665	0	0	0	1	0	0	5	4	1	0	0	0	d__Bacteria; p__Proteobacteria; c__Alphaproteobacteria; o__Caulobacterales; f__Caulobacteraceae; g__uncultured
OTU666	0	0	0	0	0	0	2	0	5	4	0	1	d__Bacteria; p__Proteobacteria; c__Alphaproteobacteria; o__Rhizobiales; f__A0839; g__norank; s__uncultured proteobacterium
OTU667	11	3	0	0	0	0	0	0	0	1	0	0	d__Bacteria; p__Acidobacteriota; c__Acidobacteriae; o__Acidobacteriales; f__uncultured; g__norank; s__uncultured bacterium
OTU668	2	0	0	3	0	3	0	0	2	0	4	0	d__Bacteria; p__Planctomycetota; c__Planctomycetes; o__Isosphaerales; f__Isosphaeraceae; g__Aquisphaera; s__uncultured bacterium
OTU669	0	0	0	6	0	0	0	0	0	0	8	0	d__Bacteria; p__Firmicutes; c__Bacilli; o__Lactobacillales; f__Streptococcaceae; g__Streptococcus; s__Streptococcus equinus
OTU670	0	4	0	3	1	0	0	6	0	0	0	0	d__Bacteria; p__Acidobacteriota; c__Acidobacteriae; o__Acidobacteriales; f__Koribacteraceae; g__Candidatus Koribacter
OTU671	0	3	1	0	0	0	0	2	0	0	8	0	d__Bacteria; p__Chloroflexi; c__Anaerolineae; o__SJA-15; f__norank; g__norank; s__uncultured bacterium
OTU672	5	0	0	2	0	4	2	0	1	0	0	0	d__Bacteria; p__Planctomycetota; c__Phycisphaerae; o__Tepidisphaerales; f__WD2101 soil group; g__norank; s__uncultured bacterium
OTU673	0	0	1	0	0	0	3	0	0	6	0	1	d__Bacteria; p__Proteobacteria; c__Alphaproteobacteria; o__Rhizobiales; f__Xanthobacteraceae; g__Bradyrhizobium
OTU674	0	0	0	1	0	0	0	9	0	0	4	0	d__Bacteria; p__Proteobacteria; c__Alphaproteobacteria; o__Acetobacterales; f__Acetobacteraceae; g__uncultured; s__uncultured bacterium
OTU675	0	0	1	0	0	1	0	8	0	0	0	4	d__Bacteria; p__Chloroflexi; c__Ktedonobacteria; o__Ktedonobacterales; f__Ktedonobacteraceae; g__HSB OF53-F07; s__uncultured Ktedonobacter sp.
OTU676	0	1	0	0	0	5	0	0	5	1	0	1	d__Bacteria; p__Proteobacteria; c__Gammaproteobacteria; o__Xanthomonadales; f__Rhodanobacteraceae; g__Rhodanobacter; s__uncultured bacterium
OTU677	0	0	1	5	0	0	0	8	0	0	0	0	d__Bacteria; p__Actinobacteriota; c__Actinobacteria; o__Frankiales; f__uncultured; g__norank; s__uncultured actinobacterium
OTU678	0	0	0	2	0	2	0	1	7	0	0	2	d__Bacteria; p__Gemmatimonadota; c__Gemmatimonadetes; o__Gemmatimonadales; f__Gemmatimonadaceae; g__Gemmatimonas
OTU679	0	2	1	2	1	0	0	0	0	5	1	1	d__Bacteria; p__Proteobacteria; c__Alphaproteobacteria; o__Rhizobiales; f__Xanthobacteraceae; g__Bradyrhizobium; s__uncultured bacterium
OTU680	1	1	0	1	0	2	0	2	0	0	5	0	d__Bacteria; p__Proteobacteria; c__Alphaproteobacteria; o__Rhizobiales; f__Xanthobacteraceae; g__Bradyrhizobium
OTU681	0	0	0	0	0	0	1	2	6	0	0	0	d__Bacteria; p__Myxococcota; c__Polyangia; o__Polyangiales; f__Sandaracinaceae; g__uncultured; s__uncultured bacterium
OTU682	0	0	0	9	0	0	0	0	0	4	0	0	d__Bacteria; p__Proteobacteria; c__Gammaproteobacteria; o__Burkholderiales; f__Comamonadaceae; g__Ramlibacter
OTU683	3	1	3	1	0	0	3	0	0	0	0	0	d__Bacteria; p__Bacteroidota; c__Bacteroidia; o__Chitinophagales; f__Chitinophagaceae; g__uncultured
OTU684	0	0	0	0	4	7	1	0	0	0	0	0	d__Bacteria; p__Proteobacteria; c__Alphaproteobacteria; o__Rhizobiales; f__Xanthobacteraceae; g__Bradyrhizobium
OTU685	0	0	0	0	3	2	0	0	2	0	0	4	d__Bacteria; p__Proteobacteria; c__Alphaproteobacteria; o__Rhizobiales; f__Xanthobacteraceae; g__Bradyrhizobium
OTU686	0	0	0	0	0	1	0	0	0	0	6	6	d__Bacteria; p__Acidobacteriota; c__Acidobacteriae; o__Bryobacterales; f__Bryobacteraceae; g__Bryobacter; s__uncultured bacterium
OTU687	3	0	0	1	0	0	0	4	1	0	2	2	d__Bacteria; p__Chloroflexi; c__Anaerolineae; o__SJA-15; f__norank; g__norank; s__uncultured bacterium
OTU688	4	0	0	0	2	0	3	0	0	1	2	0	d__Bacteria; p__Proteobacteria; c__Alphaproteobacteria; o__Rhizobiales; f__Xanthobacteraceae; g__Bradyrhizobium
OTU689	0	0	0	7	0	2	0	0	3	0	0	2	Unclassified
OTU690	0	0	0	9	0	1	0	0	3	0	0	0	d__Bacteria; p__Proteobacteria; c__Alphaproteobacteria; o__Sphingomonadales; f__Sphingomonadaceae; g__Novosphingobium
OTU691	6	0	8	0	0	0	0	0	0	0	0	0	d__Bacteria; p__Actinobacteriota; c__Actinobacteria; o__Frankiales; f__Sporichthyaceae; g__uncultured; s__uncultured bacterium
OTU692	3	0	1	0	0	0	0	7	0	0	3	0	d__Bacteria; p__Actinobacteriota; c__Thermoleophilia; o__Gaiellales; f__Gaiellaceae; g__Gaiella
OTU693	1	2	0	2	0	0	4	0	4	0	0	0	d__Bacteria; p__Proteobacteria; c__Alphaproteobacteria; o__Rhizobiales; f__Rhizobiales Incertae Sedis; g__Bauldia; s__uncultured bacterium
OTU694	0	0	0	8	0	3	0	0	3	0	0	0	d__Bacteria; p__Proteobacteria; c__Alphaproteobacteria; o__Rhizobiales; f__Rhizobiales Incertae Sedis; g__Bauldia; s__uncultured bacterium
OTU695	1	0	3	1	0	0	0	4	2	0	3	0	d__Bacteria; p__Proteobacteria; c__Gammaproteobacteria; o__Burkholderiales; f__Alcaligenaceae; g__Paralcaligenes
OTU696	0	0	6	2	0	0	0	4	1	1	0	0	d__Bacteria; p__Actinobacteriota; c__Thermoleophilia; o__Gaiellales; f__uncultured; g__norank; s__uncultured bacterium
OTU697	0	1	0	4	0	0	0	3	1	0	0	4	d__Bacteria; p__Proteobacteria; c__Alphaproteobacteria; o__Rhizobiales; f__Rhizobiaceae; g__Mesorhizobium; s__uncultured bacterium
OTU698	3	0	0	6	0	0	0	3	0	0	0	2	d__Bacteria; p__Proteobacteria; c__Alphaproteobacteria; o__Rhizobiales; f__Xanthobacteraceae; g__Pseudolabrys; s__uncultured bacterium
OTU699	0	0	0	0	1	3	2	0	0	2	0	1	d__Bacteria; p__Proteobacteria; c__Gammaproteobacteria; o__Xanthomonadales; f__Rhodanobacteraceae; g__Rhodanobacter
OTU700	0	0	0	8	1	0	1	3	0	0	0	0	d__Bacteria; p__Proteobacteria; c__Alphaproteobacteria; o__Rhizobiales; f__Xanthobacteraceae; g__Rhodopseudomonas
OTU701	0	0	0	14	0	0	0	0	0	0	0	0	d__Bacteria; p__Chloroflexi; c__Anaerolineae; o__SBR1031; f__A4b; g__norank; s__uncultured bacterium
OTU702	0	2	2	6	0	0	0	3	0	1	0	0	d__Bacteria; p__Planctomycetota; c__Planctomycetes; o__Planctomycetales; f__Schlesneriaceae; g__Schlesneria; s__uncultured bacterium
OTU703	0	0	0	0	0	0	0	1	11	0	2	0	d__Bacteria; p__Spirochaetota; c__Spirochaetia; o__Spirochaetales; f__Spirochaetaceae; g__Spirochaeta; s__uncultured bacterium
OTU704	0	2	0	0	0	0	0	3	9	0	0	0	d__Bacteria; p__Acidobacteriota; c__Acidobacteriae; o__Acidobacteriales; f__uncultured; g__norank; s__uncultured bacterium
OTU705	0	0	0	1	2	0	2	0	0	3	4	0	d__Bacteria; p__Bacteroidota; c__Bacteroidia; o__Chitinophagales; f__Chitinophagaceae; g__Chitinophaga; s__uncultured Chitinophaga sp.
OTU706	0	0	0	14	0	0	0	0	0	0	0	0	d__Bacteria; p__Gemmatimonadota; c__Longimicrobia; o__Longimicrobiales; f__Longimicrobiaceae; g__norank; s__uncultured bacterium
OTU707	0	0	0	3	0	0	0	6	0	0	3	2	d__Bacteria; p__Actinobacteriota; c__Thermoleophilia; o__Gaiellales; f__Gaiellaceae; g__Gaiella
OTU708	0	0	0	10	0	0	0	0	4	0	0	0	d__Bacteria; p__Acidobacteriota; c__Blastocatellia; o__Blastocatellales; f__Blastocatellaceae; g__Aridibacter
OTU709	0	0	13	0	0	0	0	0	1	0	0	0	d__Bacteria; p__Proteobacteria; c__Alphaproteobacteria; o__Elsterales; f__uncultured; g__norank
OTU710	2	0	0	1	0	2	0	2	2	0	0	2	d__Bacteria; p__Chloroflexi; c__KD4-96; o__norank; f__norank; g__norank; s__uncultured bacterium
OTU711	0	0	0	0	0	0	7	0	0	2	0	0	d__Bacteria; p__Proteobacteria; c__Alphaproteobacteria; o__Rhizobiales; f__Xanthobacteraceae; g__Bradyrhizobium
OTU712	1	0	0	0	0	3	3	0	0	2	3	0	d__Bacteria; p__Proteobacteria; c__Alphaproteobacteria; o__Rhizobiales; f__Xanthobacteraceae; g__Bradyrhizobium
OTU713	1	2	5	2	0	0	0	3	0	0	0	0	d__Bacteria; p__Planctomycetota; c__Planctomycetes; o__Isosphaerales; f__Isosphaeraceae; g__Singulisphaera
OTU714	2	0	0	11	0	0	0	0	0	0	0	0	d__Bacteria; p__Proteobacteria; c__Alphaproteobacteria; o__Sphingomonadales; f__Sphingomonadaceae; g__uncultured; s__uncultured bacterium
OTU715	0	0	10	0	0	1	0	1	0	0	0	1	d__Bacteria; p__Proteobacteria; c__Gammaproteobacteria; o__Xanthomonadales; f__Rhodanobacteraceae; g__Mizugakiibacter; s__uncultured gamma proteobacterium
OTU716	1	1	0	0	1	0	0	6	2	1	0	0	d__Bacteria; p__Planctomycetota; c__Planctomycetes; o__Pirellulales; f__Pirellulaceae; g__uncultured; s__uncultured planctomycete
OTU717	0	0	0	13	0	0	0	0	0	0	0	0	d__Bacteria; p__Actinobacteriota; c__Actinobacteria; o__Streptosporangiales; f__Streptosporangiaceae; g__Thermopolyspora
OTU718	0	2	0	0	0	0	0	0	4	0	4	3	d__Bacteria; p__Actinobacteriota; c__Thermoleophilia; o__Solirubrobacterales; f__67-14; g__norank; s__uncultured bacterium
OTU719	0	4	0	7	0	0	0	0	0	2	0	0	d__Bacteria; p__Proteobacteria; c__Gammaproteobacteria; o__Burkholderiales; f__Alcaligenaceae; g__Castellaniella; s__Castellaniella denitrificans
OTU720	1	0	4	0	0	2	0	0	0	2	0	0	d__Bacteria; p__Proteobacteria; c__Alphaproteobacteria; o__Rhizobiales; f__Xanthobacteraceae; g__Pseudolabrys; s__uncultured bacterium
OTU721	0	0	1	2	1	2	2	0	0	2	0	0	d__Bacteria; p__Proteobacteria; c__Alphaproteobacteria; o__Rhizobiales; f__Xanthobacteraceae; g__Bradyrhizobium
OTU722	0	0	0	11	0	0	0	0	2	0	0	0	d__Bacteria; p__Bacteroidota; c__Bacteroidia; o__Chitinophagales; f__Chitinophagaceae; g__uncultured; s__uncultured bacterium
OTU723	0	0	0	0	1	0	3	0	2	1	3	1	d__Bacteria; p__Proteobacteria; c__Alphaproteobacteria; o__Rhizobiales; f__Xanthobacteraceae; g__Bradyrhizobium
OTU724	0	0	8	0	0	0	0	0	0	0	5	0	d__Bacteria; p__Firmicutes; c__Bacilli; o__Bacillales; f__Bacillaceae; g__Bacillus
OTU725	2	2	0	0	0	0	0	7	0	1	0	0	d__Bacteria; p__Chloroflexi; c__Ktedonobacteria; o__Ktedonobacterales; f__JG30-KF-AS9; g__norank; s__uncultured bacterium
OTU726	0	3	3	3	0	0	0	0	0	0	3	0	d__Bacteria; p__Actinobacteriota; c__Actinobacteria; o__Micrococcales; f__Microbacteriaceae
OTU727	1	0	0	2	0	5	0	0	1	0	2	1	d__Bacteria; p__Proteobacteria; c__Gammaproteobacteria; o__JG36-GS-52; f__norank; g__norank; s__uncultured gamma proteobacterium
OTU728	0	0	0	0	0	0	1	1	6	0	3	0	d__Bacteria; p__Chloroflexi; c__Anaerolineae; o__Anaerolineales; f__Anaerolineaceae; g__Anaerolinea; s__uncultured bacterium
OTU729	6	3	2	0	0	0	0	0	0	0	0	0	d__Bacteria; p__Proteobacteria; c__Alphaproteobacteria; o__Elsterales; f__Elsteraceae; g__uncultured; s__uncultured Alphaproteobacteria bacterium
OTU730	2	0	0	0	1	0	1	0	0	0	4	3	Unclassified
OTU731	3	0	0	2	1	2	0	0	1	0	0	2	d__Bacteria; p__Proteobacteria; c__Gammaproteobacteria; o__Gammaproteobacteria Incertae Sedis; f__Unknown Family; g__Acidibacter; s__metagenome
OTU732	0	7	1	0	0	0	0	0	0	0	0	5	d__Bacteria; p__Planctomycetota; c__Planctomycetes; o__Isosphaerales; f__Isosphaeraceae; g__Aquisphaera; s__uncultured bacterium
OTU733	0	0	5	8	0	0	0	0	0	0	0	0	d__Bacteria; p__Proteobacteria; c__Gammaproteobacteria; o__Burkholderiales; f__Comamonadaceae; g__uncultured; s__metagenome
OTU734	0	0	0	3	0	3	0	0	5	0	0	0	d__Bacteria; p__Chloroflexi; c__Dehalococcoidia; o__S085; f__norank; g__norank; s__uncultured bacterium
OTU735	3	1	0	0	0	1	0	3	2	0	0	0	d__Bacteria; p__Proteobacteria; c__Gammaproteobacteria; o__Burkholderiales; f__Rhodocyclaceae; g__Denitratisoma
OTU736	4	1	0	0	1	0	0	4	1	1	0	0	d__Bacteria; p__Actinobacteriota; c__Thermoleophilia; o__Gaiellales; f__uncultured; g__norank
OTU737	0	0	0	0	0	0	8	0	0	0	0	0	d__Bacteria; p__Firmicutes; c__Bacilli; o__Lactobacillales; f__Streptococcaceae; g__Streptococcus; s__Streptococcus iniae
OTU738	5	0	1	5	0	0	0	1	0	0	0	0	d__Bacteria; p__Chloroflexi; c__Ktedonobacteria; o__C0119; f__norank; g__norank; s__uncultured Chloroflexi bacterium
OTU739	0	0	0	6	0	0	0	0	1	0	4	0	d__Bacteria; p__Chloroflexi; c__Ktedonobacteria; o__C0119; f__norank; g__norank; s__uncultured bacterium
OTU740	0	0	1	0	1	3	3	0	0	1	0	0	d__Bacteria; p__Proteobacteria; c__Alphaproteobacteria; o__Rhizobiales; f__Xanthobacteraceae; g__Bradyrhizobium
OTU741	1	2	1	0	5	0	0	0	0	2	0	0	Unclassified
OTU742	0	0	0	0	0	0	0	0	0	5	0	0	d__Bacteria; p__Proteobacteria; c__Alphaproteobacteria; o__Rhizobiales; f__Xanthobacteraceae; g__Bradyrhizobium
OTU743	1	0	3	0	0	1	0	2	4	1	0	0	d__Bacteria; p__Proteobacteria; c__Gammaproteobacteria; o__Burkholderiales; f__Nitrosomonadaceae; g__MND1; s__uncultured bacterium
OTU744	0	0	0	7	0	0	0	3	2	1	0	0	d__Bacteria; p__Proteobacteria; c__Alphaproteobacteria; o__Rhizobiales; f__Xanthobacteraceae; g__Pseudorhodoplanes
OTU745	0	0	0	13	0	0	0	0	0	0	0	0	d__Bacteria; p__Actinobacteriota; c__Actinobacteria; o__Streptosporangiales; f__Streptosporangiaceae; g__Microbispora
OTU746	4	1	0	0	0	0	0	3	0	2	0	1	d__Bacteria; p__Bacteroidota; c__Bacteroidia; o__Chitinophagales; f__Chitinophagaceae; g__Chitinophaga; s__uncultured Chitinophaga sp.
OTU747	0	1	7	5	0	0	0	0	0	0	0	0	d__Bacteria; p__Actinobacteriota; c__Actinobacteria; o__Frankiales; f__Frankiaceae; g__Jatrophihabitans; s__uncultured bacterium
OTU748	0	0	0	0	2	1	2	0	0	3	0	2	d__Bacteria; p__Proteobacteria; c__Alphaproteobacteria; o__Rhizobiales; f__Xanthobacteraceae; g__Bradyrhizobium
OTU749	0	0	0	0	0	0	2	4	0	1	3	0	d__Bacteria; p__Proteobacteria; c__Gammaproteobacteria; o__Enterobacterales; f__Vibrionaceae; g__Vibrio
OTU750	0	0	0	12	0	0	0	0	0	1	0	0	d__Bacteria; p__Proteobacteria; c__Alphaproteobacteria; o__Rhizobiales; f__Devosiaceae; g__uncultured
OTU751	0	0	0	1	1	4	0	0	0	2	0	1	d__Bacteria; p__Proteobacteria; c__Alphaproteobacteria; o__Rhizobiales; f__Xanthobacteraceae; g__uncultured
OTU752	0	2	3	1	0	0	0	0	0	1	3	3	d__Bacteria; p__Actinobacteriota; c__Thermoleophilia; o__Gaiellales; f__uncultured; g__norank; s__uncultured bacterium
OTU753	0	0	0	11	2	0	0	0	0	0	0	0	d__Bacteria; p__Proteobacteria; c__Alphaproteobacteria; o__Sphingomonadales; f__Sphingomonadaceae; g__Sphingobium; s__Sphingobium sp.
OTU754	0	0	0	12	0	0	0	0	0	0	0	0	d__Bacteria; p__Proteobacteria; c__Alphaproteobacteria; o__Rhodospirillales; f__uncultured; g__norank; s__metagenome
OTU755	0	0	0	12	0	0	0	0	0	0	0	0	d__Bacteria; p__Chloroflexi; c__Anaerolineae; o__SBR1031; f__A4b; g__norank; s__uncultured bacterium
OTU756	0	0	0	8	0	1	0	0	0	0	0	2	d__Bacteria; p__Actinobacteriota; c__Thermoleophilia; o__Solirubrobacterales; f__Solirubrobacteraceae; g__Conexibacter; s__metagenome
OTU757	0	3	0	3	0	0	0	3	3	0	0	0	d__Bacteria; p__Acidobacteriota; c__Acidobacteriae; o__Bryobacterales; f__Bryobacteraceae; g__Bryobacter; s__uncultured Acidobacteria bacterium
OTU758	0	0	0	12	0	0	0	0	0	0	0	0	d__Bacteria; p__Chloroflexi; c__Anaerolineae; o__Caldilineales; f__Caldilineaceae; g__uncultured; s__uncultured bacterium
OTU759	0	3	0	0	1	1	2	0	0	0	2	0	d__Bacteria; p__Proteobacteria; c__Alphaproteobacteria; o__Rhizobiales; f__Xanthobacteraceae; g__Bradyrhizobium
OTU760	0	1	4	1	0	0	0	6	0	0	0	0	d__Bacteria; p__Acidobacteriota; c__Acidobacteriae; o__Acidobacteriales; f__Acidobacteriaceae (Subgroup 1); g__uncultured
OTU761	0	0	0	7	1	0	2	0	0	0	0	0	d__Bacteria; p__RCP2-54; c__norank; o__norank; f__norank; g__norank; s__uncultured delta proteobacterium
OTU762	1	0	0	0	0	0	0	2	1	2	0	3	d__Bacteria; p__Planctomycetota; c__Phycisphaerae; o__Tepidisphaerales; f__WD2101 soil group; g__norank; s__uncultured bacterium
OTU763	0	0	7	2	0	0	0	3	0	0	0	0	d__Bacteria; p__Proteobacteria; c__Gammaproteobacteria; o__Burkholderiales; f__Burkholderiaceae; g__Burkholderia-Caballeronia-Paraburkholderia; s__Paraburkholderia sp. SOS3
OTU764	0	0	8	2	0	0	1	0	0	0	0	0	d__Bacteria; p__Proteobacteria; c__Alphaproteobacteria; o__Rhizobiales; f__Rhizobiales Incertae Sedis; g__Bauldia; s__uncultured bacterium
OTU765	0	0	0	0	0	0	0	0	2	0	6	3	d__Bacteria; p__Firmicutes; c__Bacilli; o__Lactobacillales; f__Carnobacteriaceae; g__Atopostipes
OTU766	2	0	3	0	0	0	0	0	0	0	7	0	d__Bacteria; p__Proteobacteria; c__Alphaproteobacteria; o__Rhizobiales; f__Xanthobacteraceae; g__uncultured; s__uncultured bacterium
OTU767	0	2	5	2	0	0	0	2	0	1	0	0	d__Bacteria; p__Acidobacteriota; c__Acidobacteriae; o__Bryobacterales; f__Bryobacteraceae; g__Bryobacter
OTU768	0	7	4	1	0	0	0	0	0	0	0	0	d__Bacteria; p__Proteobacteria; c__Alphaproteobacteria; o__uncultured; f__norank; g__norank
OTU769	1	0	3	1	0	0	0	2	5	0	0	0	d__Bacteria; p__Bacteroidota; c__Bacteroidia; o__Chitinophagales; f__Chitinophagaceae; g__uncultured; s__uncultured bacterium
OTU770	2	0	0	0	0	0	0	0	0	0	0	8	Unclassified
OTU771	0	0	0	6	0	0	0	0	0	0	6	0	d__Bacteria; p__Proteobacteria; c__Gammaproteobacteria; o__Xanthomonadales; f__Xanthomonadaceae; g__Luteimonas
OTU772	0	1	0	0	0	7	0	0	2	0	0	0	d__Bacteria; p__Myxococcota; c__Polyangia; o__Haliangiales; f__Haliangiaceae; g__Haliangium
OTU773	0	0	2	1	0	2	0	0	0	0	5	0	d__Bacteria; p__Actinobacteriota; c__Actinobacteria; o__Pseudonocardiales; f__Pseudonocardiaceae; g__Pseudonocardia; s__uncultured bacterium
OTU774	1	0	0	0	0	1	0	5	3	2	0	0	d__Bacteria; p__Acidobacteriota; c__Vicinamibacteria; o__Vicinamibacterales; f__uncultured; g__norank; s__uncultured Acidobacteria bacterium
OTU775	0	0	0	12	0	0	0	0	0	0	0	0	d__Bacteria; p__Actinobacteriota; c__Actinobacteria; o__Micrococcales; f__Micrococcaceae; g__Rothia; s__uncultured bacterium
OTU776	3	0	0	5	0	0	0	0	0	1	0	0	d__Bacteria; p__Proteobacteria; c__Gammaproteobacteria; o__Burkholderiales; f__Comamonadaceae; g__uncultured; s__uncultured bacterium
OTU777	0	0	0	7	0	0	0	4	0	0	0	0	d__Bacteria; p__Chloroflexi; c__Anaerolineae; o__SBR1031; f__A4b; g__norank; s__uncultured bacterium
OTU778	0	0	0	0	0	0	0	12	0	0	0	0	d__Bacteria; p__Planctomycetota; c__Planctomycetes; o__Isosphaerales; f__Isosphaeraceae; g__uncultured; s__uncultured bacterium
OTU779	3	1	0	0	0	0	0	0	0	0	0	7	d__Bacteria; p__Bacteroidota; c__Bacteroidia; o__Chitinophagales; f__Chitinophagaceae; g__Hydrobacter
OTU780	0	0	0	12	0	0	0	0	0	0	0	0	d__Bacteria; p__Proteobacteria; c__Alphaproteobacteria; o__Rhizobiales; f__Rhizobiales Incertae Sedis; g__Bauldia; s__uncultured bacterium
OTU781	0	0	0	0	0	8	0	0	0	0	1	2	d__Bacteria; p__Actinobacteriota; c__Actinobacteria; o__Kineosporiales; f__Kineosporiaceae; g__Angustibacter
OTU782	2	0	6	3	0	0	0	0	0	1	0	0	d__Bacteria; p__Actinobacteriota; c__Actinobacteria; o__Propionibacteriales; f__Nocardioidaceae; g__Aeromicrobium
OTU783	2	1	0	2	0	0	0	0	2	3	0	1	d__Bacteria; p__Actinobacteriota; c__Acidimicrobiia; o__IMCC26256; f__norank; g__norank; s__uncultured bacterium
OTU784	3	4	0	0	0	0	0	0	3	0	0	1	d__Bacteria; p__Proteobacteria; c__Gammaproteobacteria; o__Burkholderiales; f__SC-I-84; g__norank
OTU785	0	0	3	0	0	0	0	0	0	1	0	4	d__Bacteria; p__Proteobacteria; c__Alphaproteobacteria; o__Rhizobiales; f__Xanthobacteraceae; g__Bradyrhizobium
OTU786	0	2	0	0	0	0	0	4	0	0	6	0	d__Bacteria; p__Proteobacteria; c__Alphaproteobacteria; o__Elsterales; f__URHD0088; g__norank
OTU787	0	4	0	0	0	0	0	5	1	1	0	0	d__Bacteria; p__Proteobacteria; c__Alphaproteobacteria; o__Micropepsales; f__Micropepsaceae; g__uncultured
OTU788	0	4	0	0	3	1	0	0	2	0	0	0	d__Bacteria; p__Proteobacteria; c__Alphaproteobacteria; o__Rhizobiales; f__Xanthobacteraceae; g__Bradyrhizobium
OTU789	2	0	0	4	0	0	0	3	0	0	1	2	d__Bacteria; p__Planctomycetota; c__Planctomycetes; o__Isosphaerales; f__Isosphaeraceae; g__uncultured; s__uncultured Planctomycetaceae bacterium
OTU790	0	0	2	3	0	2	0	3	0	1	0	0	d__Bacteria; p__Acidobacteriota; c__Vicinamibacteria; o__Vicinamibacterales; f__uncultured; g__norank; s__uncultured Acidobacteria bacterium
OTU791	0	2	4	0	0	0	1	1	3	0	0	0	d__Bacteria; p__Acidobacteriota; c__Acidobacteriae; o__Acidobacteriales; f__uncultured; g__norank; s__uncultured bacterium
OTU792	0	0	7	0	0	2	0	0	3	0	0	0	d__Bacteria; p__Acidobacteriota; c__Acidobacteriae; o__Acidobacteriales; f__uncultured; g__norank; s__uncultured bacterium
OTU793	2	0	0	2	0	1	2	0	0	0	0	1	d__Bacteria; p__Acidobacteriota; c__Acidobacteriae; o__Acidobacteriales; f__uncultured; g__norank; s__uncultured bacterium
OTU794	0	0	1	10	0	0	0	0	0	0	0	0	d__Bacteria; p__Chloroflexi; c__Dehalococcoidia; o__S085; f__norank; g__norank; s__uncultured bacterium
OTU795	0	0	0	11	0	0	0	0	0	0	0	0	d__Bacteria; p__Proteobacteria; c__Alphaproteobacteria; o__Elsterales; f__uncultured; g__norank; s__uncultured bacterium
OTU796	0	0	0	6	0	0	3	0	0	1	0	0	d__Bacteria; p__Proteobacteria; c__Alphaproteobacteria; o__Rhizobiales; f__Rhizobiales Incertae Sedis; g__Bauldia
OTU797	2	0	0	2	0	0	0	5	0	0	0	2	d__Bacteria; p__Proteobacteria; c__Alphaproteobacteria; o__Rhizobiales; f__Xanthobacteraceae; g__uncultured; s__uncultured bacterium
OTU798	0	0	0	2	0	0	0	0	5	0	0	4	d__Bacteria; p__Proteobacteria; c__Alphaproteobacteria; o__Elsterales; f__uncultured; g__norank; s__uncultured Rhodospirillales bacterium
OTU799	0	0	2	8	0	0	0	0	1	0	0	0	d__Bacteria; p__Proteobacteria; c__Alphaproteobacteria; o__Rhizobiales; f__Xanthobacteraceae; g__Rhodoplanes; s__uncultured bacterium
OTU800	0	0	3	2	0	4	0	2	0	0	0	0	d__Bacteria; p__Proteobacteria; c__Alphaproteobacteria; o__Micropepsales; f__Micropepsaceae; g__uncultured
OTU801	7	1	0	0	0	0	0	2	0	0	0	0	d__Bacteria; p__Acidobacteriota; c__Acidobacteriae; o__Solibacterales; f__Solibacteraceae; g__Candidatus Solibacter; s__uncultured Acidobacteria bacterium
OTU802	0	0	0	11	0	0	0	0	0	0	0	0	d__Bacteria; p__Proteobacteria; c__Alphaproteobacteria; o__Caulobacterales; f__Caulobacteraceae; g__Caulobacter
OTU803	0	0	0	6	0	0	0	0	3	1	0	0	d__Bacteria; p__Actinobacteriota; c__Actinobacteria; o__Propionibacteriales; f__Nocardioidaceae; g__Nocardioides; s__uncultured bacterium
OTU804	0	0	0	11	0	0	0	0	0	0	0	0	d__Bacteria; p__Chloroflexi; c__Anaerolineae; o__RBG-13-54-9; f__norank; g__norank; s__uncultured bacterium
OTU805	0	2	1	0	0	4	0	0	0	1	0	0	d__Bacteria; p__Bacteroidota; c__Bacteroidia; o__Chitinophagales; f__Chitinophagaceae; g__Asinibacterium; s__uncultured bacterium
OTU806	2	0	0	4	1	3	0	0	0	0	1	0	d__Bacteria; p__Actinobacteriota; c__Acidimicrobiia; o__Microtrichales; f__uncultured; g__norank; s__uncultured bacterium
OTU807	0	0	0	11	0	0	0	0	0	0	0	0	d__Bacteria; p__Chloroflexi; c__Anaerolineae; o__SBR1031; f__A4b; g__norank
OTU808	0	0	0	0	0	0	0	9	0	2	0	0	d__Bacteria; p__Acidobacteriota; c__Vicinamibacteria; o__Vicinamibacterales; f__Vicinamibacteraceae; g__norank; s__uncultured Acidobacteria bacterium
OTU809	0	2	0	1	0	0	0	3	0	0	0	2	d__Bacteria; p__Actinobacteriota; c__Actinobacteria; o__Kineosporiales; f__Kineosporiaceae; g__uncultured
OTU810	3	0	1	0	0	0	1	1	2	0	2	1	d__Bacteria; p__Actinobacteriota; c__Actinobacteria; o__Frankiales; f__Frankiaceae; g__Jatrophihabitans
OTU811	0	0	0	0	0	1	0	7	0	2	0	0	d__Bacteria; p__Chloroflexi; c__Anaerolineae; o__SBR1031; f__A4b; g__norank; s__uncultured bacterium
OTU812	0	0	0	11	0	0	0	0	0	0	0	0	d__Bacteria; p__Proteobacteria; c__Gammaproteobacteria; o__Burkholderiales; f__Methylophilaceae; g__Methylovorus
OTU813	0	0	0	9	0	1	0	0	0	0	0	1	d__Bacteria; p__Proteobacteria; c__Gammaproteobacteria; o__Diplorickettsiales; f__Diplorickettsiaceae; g__Aquicella; s__uncultured bacterium
OTU814	0	0	0	9	0	0	0	0	0	0	1	0	d__Bacteria; p__Acidobacteriota; c__Vicinamibacteria; o__Vicinamibacterales; f__uncultured; g__norank; s__uncultured Acidobacteria bacterium
OTU815	1	0	4	5	0	0	0	0	1	0	0	0	d__Bacteria; p__Chloroflexi; c__Anaerolineae; o__SBR1031; f__A4b; g__norank; s__uncultured bacterium
OTU816	0	0	2	2	0	0	0	1	1	1	0	1	d__Bacteria; p__Proteobacteria; c__Alphaproteobacteria; o__Rhizobiales; f__Xanthobacteraceae; g__Bradyrhizobium; s__Bradyrhizobium japonicum
OTU817	0	0	0	0	0	0	0	0	9	0	2	0	d__Bacteria; p__Desulfobacterota; c__Desulfuromonadia; o__Geobacterales; f__Geobacteraceae
OTU818	0	0	0	6	0	0	0	1	4	0	0	0	d__Bacteria; p__Chloroflexi; c__Dehalococcoidia; o__S085; f__norank; g__norank; s__uncultured bacterium
OTU819	2	0	1	0	0	0	3	2	0	0	0	3	d__Bacteria; p__Actinobacteriota; c__Thermoleophilia; o__Solirubrobacterales; f__Solirubrobacteraceae; g__uncultured
OTU820	0	0	1	10	0	0	0	0	0	0	0	0	d__Bacteria; p__Cyanobacteria; c__Sericytochromatia; o__norank; f__norank; g__norank; s__uncultured bacterium
OTU821	0	0	0	2	0	0	0	0	9	0	0	0	d__Bacteria; p__Planctomycetota; c__Planctomycetes; o__Gemmatales; f__Gemmataceae; g__Gemmata; s__uncultured bacterium
OTU822	0	1	0	4	0	0	0	4	0	0	0	2	d__Bacteria; p__Chloroflexi; c__Ktedonobacteria; o__B12-WMSP1; f__norank; g__norank; s__uncultured bacterium
OTU823	0	0	11	0	0	0	0	0	0	0	0	0	d__Bacteria; p__Firmicutes; c__Bacilli; o__Bacillales; f__Planococcaceae; g__Lysinibacillus; s__uncultured bacterium
OTU824	0	0	0	0	0	0	0	0	11	0	0	0	d__Bacteria; p__Chloroflexi; c__Anaerolineae; o__Anaerolineales; f__Anaerolineaceae; g__uncultured; s__uncultured bacterium
OTU825	0	0	0	11	0	0	0	0	0	0	0	0	d__Bacteria; p__Proteobacteria; c__Alphaproteobacteria; o__Rhizobiales; f__Rhizobiales Incertae Sedis; g__Bauldia; s__uncultured bacterium
OTU826	0	0	2	1	0	0	0	4	4	0	0	0	d__Bacteria; p__Proteobacteria; c__Alphaproteobacteria; o__Elsterales; f__uncultured; g__norank
OTU827	0	0	3	0	0	2	0	0	0	0	2	4	d__Bacteria; p__Proteobacteria; c__Alphaproteobacteria; o__Rhizobiales; f__Rhizobiales Incertae Sedis; g__Bauldia; s__uncultured bacterium
OTU828	0	0	0	11	0	0	0	0	0	0	0	0	d__Bacteria; p__Proteobacteria; c__Gammaproteobacteria; o__Burkholderiales; f__Nitrosomonadaceae; g__Ellin6067; s__metagenome
OTU829	0	0	0	0	0	0	0	1	2	0	8	0	d__Bacteria; p__Myxococcota; c__Polyangia; o__Polyangiales; f__Phaselicystidaceae; g__Phaselicystis; s__uncultured bacterium
OTU830	3	6	0	2	0	0	0	0	0	0	0	0	d__Bacteria; p__Acidobacteriota; c__Holophagae; o__Subgroup 7; f__norank; g__norank; s__uncultured bacterium
OTU831	0	2	4	4	0	0	1	0	0	0	0	0	d__Bacteria; p__Actinobacteriota; c__Actinobacteria; o__Frankiales; f__Acidothermaceae; g__Acidothermus
OTU832	0	0	0	0	0	0	0	5	2	1	0	2	d__Bacteria; p__Planctomycetota; c__Planctomycetes; o__Pirellulales; f__Pirellulaceae; g__Pirellula; s__uncultured bacterium
OTU833	0	0	4	7	0	0	0	0	0	0	0	0	d__Bacteria; p__Bacteroidota; c__Bacteroidia; o__Flavobacteriales; f__Flavobacteriaceae; g__Flavobacterium
OTU834	0	1	6	2	0	0	1	0	0	0	0	0	d__Bacteria; p__Proteobacteria; c__Gammaproteobacteria; o__Burkholderiales; f__Burkholderiaceae; g__Burkholderia-Caballeronia-Paraburkholderia; s__uncultured Burkholderia sp.
OTU835	0	0	4	2	0	1	0	3	1	0	0	0	d__Bacteria; p__Proteobacteria; c__Alphaproteobacteria; o__uncultured; f__norank; g__norank; s__uncultured bacterium
OTU836	0	0	0	11	0	0	0	0	0	0	0	0	d__Bacteria; p__Actinobacteriota; c__Actinobacteria; o__Corynebacteriales; f__Nocardiaceae; g__Nocardia
OTU837	0	0	0	0	0	4	0	0	0	0	0	5	d__Bacteria; p__Firmicutes; c__Bacilli; o__Lactobacillales; f__Streptococcaceae; g__Streptococcus; s__uncultured bacterium
OTU838	0	0	0	0	1	1	4	0	0	0	1	0	d__Bacteria; p__Proteobacteria; c__Alphaproteobacteria; o__Rhizobiales; f__Beijerinckiaceae; g__Methylovirgula; s__uncultured bacterium
OTU839	1	0	0	7	0	0	0	0	0	0	3	0	d__Bacteria; p__Bacteroidota; c__Bacteroidia; o__Chitinophagales; f__Chitinophagaceae; g__Edaphobaculum; s__uncultured bacterium
OTU840	0	0	2	3	0	0	0	5	0	0	0	0	d__Bacteria; p__Actinobacteriota; c__Actinobacteria; o__Micrococcales; f__Microbacteriaceae
OTU841	0	0	0	0	0	0	0	0	0	0	0	10	d__Bacteria; p__Proteobacteria; c__Alphaproteobacteria; o__Rhizobiales; f__Beijerinckiaceae; g__Methylovirgula; s__uncultured bacterium
OTU842	4	0	1	2	0	0	0	2	0	0	0	1	d__Bacteria; p__Planctomycetota; c__Phycisphaerae; o__Tepidisphaerales; f__WD2101 soil group; g__norank; s__uncultured bacterium
OTU843	0	0	0	0	4	2	0	0	3	0	0	0	d__Bacteria; p__Proteobacteria; c__Alphaproteobacteria; o__Rhizobiales; f__Xanthobacteraceae; g__Pseudolabrys; s__uncultured bacterium
OTU844	2	0	0	1	0	0	0	1	7	0	0	0	d__Bacteria; p__Proteobacteria; c__Gammaproteobacteria; o__KF-JG30-C25; f__norank; g__norank; s__uncultured gamma proteobacterium
OTU845	1	0	0	0	0	3	0	0	0	0	0	3	d__Bacteria; p__Proteobacteria; c__Alphaproteobacteria; o__Rhizobiales; f__Xanthobacteraceae; g__Bradyrhizobium; s__Bradyrhizobium japonicum
OTU846	0	0	0	0	0	0	0	10	0	0	0	0	d__Bacteria; p__Proteobacteria; c__Gammaproteobacteria; o__Burkholderiales; f__Gallionellaceae; g__Sideroxydans
OTU847	1	5	1	1	0	0	0	0	0	0	0	2	d__Bacteria; p__Proteobacteria; c__Alphaproteobacteria; o__Acetobacterales; f__Acetobacteraceae; g__uncultured; s__metagenome
OTU848	0	0	0	0	0	1	1	2	4	0	0	0	d__Bacteria; p__Gemmatimonadota; c__Gemmatimonadetes; o__Gemmatimonadales; f__Gemmatimonadaceae; g__Gemmatimonas; s__uncultured bacterium
OTU849	0	0	0	0	0	0	7	0	0	1	0	0	d__Bacteria; p__Proteobacteria; c__Gammaproteobacteria; o__Burkholderiales; f__Comamonadaceae; g__Variovorax
OTU850	0	0	5	4	0	0	0	1	0	0	0	0	d__Bacteria; p__Bacteroidota; c__Bacteroidia; o__Sphingobacteriales; f__Sphingobacteriaceae; g__Pedobacter
OTU851	0	0	0	10	0	0	0	0	0	0	0	0	d__Bacteria; p__Bacteroidota; c__Bacteroidia; o__Chitinophagales; f__Chitinophagaceae; g__Niastella
OTU852	0	0	0	10	0	0	0	0	0	0	0	0	d__Bacteria; p__Acidobacteriota; c__Blastocatellia; o__Blastocatellales; f__Blastocatellaceae; g__uncultured; s__uncultured bacterium
OTU853	0	0	7	1	0	0	1	0	0	0	0	0	d__Bacteria; p__Proteobacteria; c__Alphaproteobacteria; o__Sphingomonadales; f__Sphingomonadaceae; g__Sphingomonas
OTU854	0	0	0	7	0	0	0	0	3	0	0	0	d__Bacteria; p__Gemmatimonadota; c__Gemmatimonadetes; o__Gemmatimonadales; f__Gemmatimonadaceae; g__Gemmatimonas; s__metagenome
OTU855	1	0	0	0	0	0	0	0	9	0	0	0	d__Bacteria; p__Planctomycetota; c__Planctomycetes; o__Pirellulales; f__Pirellulaceae; g__uncultured; s__uncultured bacterium
OTU856	0	0	3	1	0	0	0	6	0	0	0	0	d__Bacteria; p__Bdellovibrionota; c__Oligoflexia; o__0319-6G20; f__norank; g__norank; s__uncultured bacterium
OTU857	0	1	0	0	0	0	0	4	4	0	0	1	d__Bacteria; p__Chloroflexi; c__Anaerolineae; o__Anaerolineales; f__Anaerolineaceae; g__uncultured
OTU858	0	0	0	2	0	0	0	3	0	0	5	0	d__Bacteria; p__Myxococcota; c__Polyangia; o__Haliangiales; f__Haliangiaceae; g__Haliangium; s__uncultured bacterium
OTU859	0	0	0	10	0	0	0	0	0	0	0	0	d__Bacteria; p__Firmicutes; c__Bacilli; o__Bacillales; f__Bacillaceae; g__Geobacillus
OTU860	0	2	0	0	1	1	0	0	0	3	0	1	d__Bacteria; p__Proteobacteria; c__Alphaproteobacteria; o__Rhizobiales; f__Xanthobacteraceae; g__Bradyrhizobium
OTU861	0	0	0	10	0	0	0	0	0	0	0	0	d__Bacteria; p__Bacteroidota; c__Bacteroidia; o__Chitinophagales; f__Chitinophagaceae; g__Edaphobaculum; s__metagenome
OTU862	1	3	0	1	0	1	0	1	0	0	0	0	d__Bacteria; p__Proteobacteria; c__Alphaproteobacteria; o__Rhizobiales; f__Beijerinckiaceae; g__Methylovirgula; s__uncultured bacterium
OTU863	2	0	0	0	0	0	0	3	0	0	3	2	d__Bacteria; p__Actinobacteriota; c__Thermoleophilia; o__Gaiellales; f__uncultured; g__norank
OTU864	1	0	0	0	0	0	0	0	7	0	0	0	d__Bacteria; p__Bacteroidota; c__Bacteroidia; o__Chitinophagales; f__Chitinophagaceae; g__Vibrionimonas
OTU865	0	0	0	0	0	0	0	0	10	0	0	0	d__Bacteria; p__Chloroflexi; c__JG30-KF-CM66; o__norank; f__norank; g__norank; s__uncultured bacterium
OTU866	0	0	0	9	0	0	0	0	0	1	0	0	d__Bacteria; p__Actinobacteriota; c__Thermoleophilia; o__Solirubrobacterales; f__67-14; g__norank; s__uncultured bacterium
OTU867	0	0	0	0	0	0	0	3	0	0	0	6	d__Bacteria; p__Chloroflexi; c__Ktedonobacteria; o__C0119; f__norank; g__norank; s__uncultured bacterium
OTU868	1	0	3	0	1	0	2	0	0	0	0	1	d__Bacteria; p__Proteobacteria; c__Alphaproteobacteria; o__Rhizobiales; f__Xanthobacteraceae; g__Bradyrhizobium
OTU869	0	0	0	10	0	0	0	0	0	0	0	0	d__Bacteria; p__Proteobacteria; c__Alphaproteobacteria; o__Defluviicoccales; f__Defluviicoccaceae; g__Defluviicoccus
OTU870	0	0	0	0	0	0	0	3	7	0	0	0	d__Bacteria; p__Myxococcota; c__Polyangia; o__Polyangiales; f__BIrii41; g__norank; s__uncultured bacterium
OTU871	0	0	1	9	0	0	0	0	0	0	0	0	d__Bacteria; p__Actinobacteriota; c__Acidimicrobiia; o__Microtrichales; f__Iamiaceae; g__Iamia
OTU872	0	0	6	0	0	0	0	3	0	1	0	0	d__Bacteria; p__Acidobacteriota; c__Acidobacteriae; o__Acidobacteriales; f__Acidobacteriaceae (Subgroup 1); g__uncultured; s__uncultured Acidobacteria bacterium
OTU873	0	0	1	8	0	0	0	0	0	0	0	0	d__Bacteria; p__Acidobacteriota; c__Vicinamibacteria; o__Vicinamibacterales; f__uncultured; g__norank; s__metagenome
OTU874	0	0	1	1	0	1	2	0	0	1	0	0	d__Bacteria; p__Proteobacteria; c__Alphaproteobacteria; o__Rhizobiales; f__Xanthobacteraceae; g__Bradyrhizobium
OTU875	0	5	3	0	0	0	0	2	0	0	0	0	d__Bacteria; p__Verrucomicrobiota; c__Verrucomicrobiae; o__Opitutales; f__Opitutaceae; g__Opitutus; s__metagenome
OTU876	0	0	0	5	0	0	0	0	0	0	0	5	d__Bacteria; p__Firmicutes; c__Clostridia; o__Oscillospirales; f__Oscillospiraceae; g__uncultured; s__uncultured bacterium
OTU877	2	1	1	0	0	0	0	4	0	0	0	0	d__Bacteria; p__Planctomycetota; c__Phycisphaerae; o__Tepidisphaerales; f__WD2101 soil group; g__norank; s__uncultured bacterium
OTU878	2	0	0	7	0	0	0	0	1	0	0	0	d__Bacteria; p__Proteobacteria; c__Alphaproteobacteria; o__Rhizobiales; f__Hyphomicrobiaceae; g__Hyphomicrobium; s__uncultured bacterium
OTU879	0	0	3	3	0	3	0	0	0	0	0	0	d__Bacteria; p__Actinobacteriota; c__Actinobacteria; o__Catenulisporales; f__Catenulisporaceae; g__Catenulispora
OTU880	0	0	10	0	0	0	0	0	0	0	0	0	d__Bacteria; p__Planctomycetota; c__vadinHA49; o__norank; f__norank; g__norank; s__uncultured bacterium
OTU881	0	4	0	0	0	0	1	0	0	2	0	0	d__Bacteria; p__Proteobacteria; c__Alphaproteobacteria; o__Rhizobiales; f__Xanthobacteraceae; g__Bradyrhizobium
OTU882	0	0	0	0	0	0	2	1	1	1	3	0	d__Bacteria; p__Acidobacteriota; c__Acidobacteriae; o__Bryobacterales; f__Bryobacteraceae; g__Bryobacter; s__uncultured bacterium
OTU883	1	3	0	1	0	0	0	0	0	2	0	1	d__Bacteria; p__Actinobacteriota; c__Acidimicrobiia; o__IMCC26256; f__norank; g__norank; s__uncultured actinobacterium
OTU884	0	0	0	0	0	0	0	0	0	0	6	3	d__Bacteria; p__Bacteroidota; c__Bacteroidia; o__Chitinophagales; f__Chitinophagaceae; g__Hydrobacter
OTU885	3	1	0	3	0	0	0	0	0	0	1	2	d__Bacteria; p__Gemmatimonadota; c__Gemmatimonadetes; o__Gemmatimonadales; f__Gemmatimonadaceae; g__Gemmatimonas
OTU886	0	0	4	0	0	0	0	0	2	0	0	0	d__Bacteria; p__Verrucomicrobiota; c__Omnitrophia; o__Omnitrophales; f__Omnitrophaceae; g__Candidatus Omnitrophus; s__uncultured bacterium
OTU887	1	0	0	0	1	0	0	0	5	1	0	0	d__Bacteria; p__Proteobacteria; c__Alphaproteobacteria; o__Rhizobiales; f__Xanthobacteraceae; g__Bradyrhizobium
OTU888	0	0	0	10	0	0	0	0	0	0	0	0	d__Bacteria; p__Proteobacteria; c__Alphaproteobacteria; o__Elsterales; f__uncultured; g__norank; s__uncultured bacterium
OTU889	0	8	2	0	0	0	0	0	0	0	0	0	d__Bacteria; p__Verrucomicrobiota; c__Omnitrophia; o__Omnitrophales; f__Omnitrophaceae; g__Candidatus Omnitrophus
OTU890	0	4	3	0	0	2	0	0	1	0	0	0	d__Bacteria; p__Bacteroidota; c__Bacteroidia; o__Cytophagales; f__Microscillaceae; g__uncultured
OTU891	0	0	0	1	0	0	0	0	4	0	0	5	d__Bacteria; p__Acidobacteriota; c__Acidobacteriae; o__Acidobacteriales; f__uncultured; g__norank
OTU892	2	0	0	0	0	0	0	0	0	4	2	0	d__Bacteria; p__Acidobacteriota; c__Acidobacteriae; o__Acidobacteriales; f__uncultured; g__norank; s__uncultured bacterium
OTU893	2	4	0	0	0	0	2	0	0	0	0	0	Unclassified
OTU894	0	0	0	10	0	0	0	0	0	0	0	0	d__Bacteria; p__Planctomycetota; c__Phycisphaerae; o__Tepidisphaerales; f__CPla-3 termite group; g__norank; s__uncultured planctomycete
OTU895	0	0	0	0	1	0	0	1	0	4	4	0	d__Bacteria; p__Proteobacteria; c__Alphaproteobacteria; o__Rhizobiales; f__Xanthobacteraceae; g__Bradyrhizobium
OTU896	0	0	0	3	0	0	0	6	0	0	0	1	d__Bacteria; p__Myxococcota; c__Polyangia; o__Polyangiales; f__Polyangiaceae; g__Pajaroellobacter; s__uncultured bacterium
OTU897	0	0	0	2	0	0	0	0	5	0	3	0	d__Bacteria; p__Myxococcota; c__Polyangia; o__Polyangiales; f__Polyangiaceae; g__Aetherobacter; s__metagenome
OTU898	0	0	1	1	2	0	0	0	6	0	0	0	d__Bacteria; p__Chloroflexi; c__Ktedonobacteria; o__Ktedonobacterales; f__Ktedonobacteraceae; g__HSB OF53-F07
OTU899	0	0	1	1	0	0	4	0	3	0	0	0	d__Bacteria; p__Proteobacteria; c__Alphaproteobacteria; o__Rhizobiales; f__Xanthobacteraceae; g__Bradyrhizobium; s__uncultured bacterium
OTU900	0	0	0	8	0	0	0	0	0	0	2	0	d__Bacteria; p__Actinobacteriota; c__Acidimicrobiia; o__IMCC26256; f__norank; g__norank; s__uncultured bacterium
OTU901	5	0	0	1	0	0	0	3	0	0	0	0	d__Bacteria; p__Gemmatimonadota; c__Gemmatimonadetes; o__Gemmatimonadales; f__Gemmatimonadaceae; g__Gemmatimonas; s__uncultured bacterium
OTU902	0	0	0	0	0	1	0	2	0	1	3	0	d__Bacteria; p__Proteobacteria; c__Alphaproteobacteria; o__Rhizobiales; f__Xanthobacteraceae; g__Bradyrhizobium; s__uncultured bacterium
OTU903	0	0	3	4	0	0	0	0	1	0	0	2	d__Bacteria; p__Proteobacteria; c__Alphaproteobacteria; o__Rhizobiales; f__Rhizobiaceae; g__Allorhizobium-Neorhizobium-Pararhizobium-Rhizobium
OTU904	0	2	4	0	0	0	0	2	2	0	0	0	d__Bacteria; p__Acidobacteriota; c__Acidobacteriae; o__Acidobacteriales; f__Acidobacteriaceae (Subgroup 1); g__Granulicella
OTU905	1	0	1	6	0	0	0	2	0	0	0	0	d__Bacteria; p__Proteobacteria; c__Alphaproteobacteria; o__Rhizobiales; f__Beijerinckiaceae; g__Bosea
OTU906	1	0	0	3	0	0	0	4	0	0	0	0	d__Bacteria; p__Proteobacteria; c__Alphaproteobacteria; o__Rhizobiales; f__KF-JG30-B3; g__norank
OTU907	4	0	0	6	0	0	0	0	0	0	0	0	d__Bacteria; p__Bacteroidota; c__Bacteroidia; o__Chitinophagales; f__Chitinophagaceae; g__Chitinophaga
OTU908	0	0	0	1	1	1	0	1	0	4	0	0	d__Bacteria; p__Proteobacteria; c__Alphaproteobacteria; o__Rhizobiales; f__Xanthobacteraceae; g__Afipia
OTU909	0	0	0	0	0	0	0	5	4	0	0	0	d__Bacteria; p__Chloroflexi; c__Anaerolineae; o__Caldilineales; f__Caldilineaceae; g__uncultured
OTU910	0	0	5	4	0	0	0	0	0	0	0	0	d__Bacteria; p__Proteobacteria; c__Alphaproteobacteria; o__Caulobacterales; f__Caulobacteraceae; g__Brevundimonas; s__Brevundimonas diminuta
OTU911	0	0	0	0	0	0	0	1	0	3	1	3	d__Bacteria; p__Firmicutes; c__Bacilli; o__Bacillales; f__Bacillaceae; g__Bacillus
OTU912	0	0	0	6	0	0	0	0	0	1	2	0	d__Bacteria; p__Proteobacteria; c__Gammaproteobacteria; o__Burkholderiales; f__Comamonadaceae; g__Comamonas
OTU913	2	0	0	0	0	0	0	3	4	0	0	0	d__Bacteria; p__Proteobacteria; c__Alphaproteobacteria; o__Rhizobiales; f__Xanthobacteraceae; g__Afipia
OTU914	0	4	5	0	0	0	0	0	0	0	0	0	d__Bacteria; p__Chloroflexi; c__Ktedonobacteria; o__C0119; f__norank; g__norank; s__uncultured bacterium
OTU915	0	0	0	2	0	4	0	1	1	1	0	0	d__Bacteria; p__Proteobacteria; c__Alphaproteobacteria; o__Rhizobiales; f__Xanthobacteraceae; g__Bradyrhizobium
OTU916	0	0	0	0	0	4	3	0	0	1	0	0	d__Bacteria; p__Proteobacteria; c__Alphaproteobacteria; o__Rhizobiales; f__Xanthobacteraceae; g__Bradyrhizobium; s__uncultured bacterium
OTU917	0	0	0	0	0	0	0	0	0	0	0	9	d__Bacteria; p__Bacteroidota; c__Bacteroidia; o__Flavobacteriales; f__Weeksellaceae; g__Bergeyella; s__uncultured bacterium
OTU918	0	0	5	0	0	0	0	0	3	0	1	0	d__Bacteria; p__Acidobacteriota; c__Acidobacteriae; o__Acidobacteriales; f__uncultured; g__norank; s__uncultured bacterium
OTU919	0	2	0	0	0	0	0	0	0	1	0	3	d__Bacteria; p__MBNT15; c__norank; o__norank; f__norank; g__norank; s__uncultured bacterium
OTU920	1	0	5	0	2	0	0	0	0	0	0	0	d__Bacteria; p__Proteobacteria; c__Alphaproteobacteria; o__Rhizobiales; f__Xanthobacteraceae; g__Bradyrhizobium
OTU921	0	0	2	1	0	0	0	6	0	0	0	0	d__Bacteria; p__Proteobacteria; c__Alphaproteobacteria; o__Acetobacterales; f__Acetobacteraceae; g__uncultured; s__uncultured bacterium
OTU922	0	0	2	0	0	0	0	0	0	3	0	3	d__Bacteria; p__Proteobacteria; c__Alphaproteobacteria; o__Rhizobiales; f__Beijerinckiaceae; g__Methylovirgula; s__uncultured bacterium
OTU923	0	0	0	0	0	1	0	0	0	0	0	5	d__Bacteria; p__Actinobacteriota; c__Actinobacteria; o__Frankiales; f__Frankiaceae; g__Jatrophihabitans
OTU924	0	2	0	0	0	0	4	0	0	0	0	0	d__Bacteria; p__Proteobacteria; c__Gammaproteobacteria; o__Enterobacterales; f__Aeromonadaceae; g__Aeromonas
OTU925	0	0	0	5	0	0	0	0	3	0	0	1	d__Bacteria; p__Actinobacteriota; c__Acidimicrobiia; o__IMCC26256; f__norank; g__norank; s__uncultured bacterium
OTU926	3	0	3	0	1	2	0	0	0	0	0	0	d__Bacteria; p__Proteobacteria; c__Gammaproteobacteria; o__Burkholderiales; f__Comamonadaceae; g__Candidatus Symbiobacter
OTU927	4	0	0	0	0	0	2	0	0	0	0	0	d__Bacteria; p__Desulfobacterota; c__Syntrophobacteria; o__Syntrophobacterales; f__Syntrophobacteraceae; g__Syntrophobacter; s__uncultured bacterium
OTU928	0	0	2	3	0	0	2	0	0	0	0	0	d__Bacteria; p__Acidobacteriota; c__Vicinamibacteria; o__Vicinamibacterales; f__uncultured; g__norank; s__metagenome
OTU929	0	0	0	0	0	0	0	0	0	8	0	0	d__Bacteria; p__Acidobacteriota; c__Blastocatellia; o__Pyrinomonadales; f__Pyrinomonadaceae; g__RB41; s__uncultured bacterium
OTU930	0	6	1	0	0	0	0	0	0	1	0	1	d__Bacteria; p__Gemmatimonadota; c__Gemmatimonadetes; o__Gemmatimonadales; f__Gemmatimonadaceae; g__Gemmatimonas
OTU931	0	0	0	0	2	0	0	0	0	0	0	6	d__Bacteria; p__Proteobacteria; c__Alphaproteobacteria; o__Rhizobiales; f__Xanthobacteraceae; g__Bradyrhizobium; s__Bradyrhizobium elkanii
OTU932	0	0	0	0	0	0	2	0	0	0	0	0	d__Bacteria; p__Proteobacteria; c__Alphaproteobacteria; o__Rhizobiales; f__Xanthobacteraceae; g__Bradyrhizobium
OTU933	0	0	2	2	0	0	0	4	0	1	0	0	d__Bacteria; p__Bacteroidota; c__Bacteroidia; o__Chitinophagales; f__Chitinophagaceae; g__Terrimonas; s__Terrimonas sp.
OTU934	0	0	0	9	0	0	0	0	0	0	0	0	d__Bacteria; p__Planctomycetota; c__Planctomycetes; o__Pirellulales; f__Pirellulaceae; g__uncultured; s__uncultured bacterium
OTU935	0	0	0	7	0	0	0	0	2	0	0	0	d__Bacteria; p__Bacteroidota; c__Bacteroidia; o__Cytophagales; f__Microscillaceae; g__Hassallia
OTU936	0	0	0	0	0	0	0	0	9	0	0	0	d__Bacteria; p__Bacteroidota; c__Bacteroidia; o__Chitinophagales; f__Chitinophagaceae; g__Cnuella; s__uncultured bacterium
OTU937	0	1	1	0	0	0	2	0	1	1	0	0	d__Bacteria; p__Proteobacteria; c__Alphaproteobacteria; o__Rhizobiales; f__Xanthobacteraceae; g__Afipia
OTU938	2	0	0	0	0	3	0	0	1	0	0	3	d__Bacteria; p__Acidobacteriota; c__Acidobacteriae; o__Acidobacteriales; f__uncultured; g__norank; s__uncultured Acidobacteria bacterium
OTU939	0	0	0	9	0	0	0	0	0	0	0	0	d__Bacteria; p__Proteobacteria; c__Alphaproteobacteria; o__Sphingomonadales; f__Sphingomonadaceae; g__Sphingomonas; s__metagenome
OTU940	0	0	0	9	0	0	0	0	0	0	0	0	d__Bacteria; p__Proteobacteria; c__Alphaproteobacteria; o__Rhizobiales; f__Rhizobiales Incertae Sedis; g__Bauldia; s__uncultured bacterium
OTU941	1	0	0	4	1	0	0	0	0	0	0	3	d__Bacteria; p__Proteobacteria; c__Alphaproteobacteria; o__Rhizobiales; f__Xanthobacteraceae; g__uncultured
OTU942	2	2	0	0	0	0	0	0	3	2	0	0	d__Bacteria; p__Proteobacteria; c__Alphaproteobacteria; o__Rhizobiales; f__Xanthobacteraceae; g__Bradyrhizobium
OTU943	0	0	0	0	0	3	0	0	4	1	0	0	d__Bacteria; p__Proteobacteria; c__Alphaproteobacteria; o__Rhizobiales; f__Xanthobacteraceae; g__Bradyrhizobium
OTU944	1	0	0	6	0	1	0	0	0	0	0	0	d__Bacteria; p__Latescibacterota; c__norank; o__norank; f__norank; g__norank; s__uncultured bacterium
OTU945	0	0	0	7	0	0	0	2	0	0	0	0	d__Bacteria; p__Armatimonadota; c__Fimbriimonadia; o__Fimbriimonadales; f__Fimbriimonadaceae; g__norank; s__metagenome
OTU946	0	0	0	0	0	0	0	9	0	0	0	0	d__Bacteria; p__Chloroflexi; c__Anaerolineae; o__SBR1031; f__A4b; g__norank; s__uncultured bacterium
OTU947	0	0	0	8	0	0	0	0	0	0	1	0	d__Bacteria; p__Bacteroidota; c__Bacteroidia; o__Chitinophagales; f__Chitinophagaceae; g__uncultured; s__uncultured bacterium
OTU948	0	0	9	0	0	0	0	0	0	0	0	0	d__Bacteria; p__Proteobacteria; c__Alphaproteobacteria; o__Micropepsales; f__Micropepsaceae; g__uncultured; s__uncultured bacterium
OTU949	0	0	0	0	0	0	0	0	0	0	0	9	d__Bacteria; p__Actinobacteriota; c__Coriobacteriia; o__Coriobacteriales; f__Coriobacteriales Incertae Sedis; g__uncultured; s__uncultured rumen bacterium
OTU950	0	2	0	1	0	0	0	1	0	0	0	4	d__Bacteria; p__Actinobacteriota; c__Thermoleophilia; o__Gaiellales; f__uncultured; g__norank; s__uncultured bacterium
OTU951	0	0	0	0	0	1	0	0	0	1	0	0	d__Bacteria; p__Proteobacteria; c__Alphaproteobacteria; o__Rhizobiales; f__Xanthobacteraceae; g__Bradyrhizobium
OTU952	0	0	0	9	0	0	0	0	0	0	0	0	d__Bacteria; p__Proteobacteria; c__Gammaproteobacteria; o__Steroidobacterales; f__Steroidobacteraceae
OTU953	2	0	0	0	0	0	0	0	4	2	0	0	d__Bacteria; p__Proteobacteria; c__Alphaproteobacteria; o__Rhizobiales; f__Xanthobacteraceae; g__Bradyrhizobium
OTU954	0	0	0	0	1	0	0	0	0	0	8	0	d__Bacteria; p__Planctomycetota; c__Planctomycetes; o__Pirellulales; f__Pirellulaceae; g__Pirellula; s__uncultured bacterium
OTU955	0	0	0	1	0	0	0	0	6	0	0	0	d__Bacteria; p__Proteobacteria; c__Alphaproteobacteria; o__Rhizobiales; f__Xanthobacteraceae; g__Bradyrhizobium
OTU956	0	0	0	0	0	0	0	0	0	0	0	9	d__Bacteria; p__Acidobacteriota; c__Acidobacteriae; o__Acidobacteriales; f__uncultured; g__norank
OTU957	0	0	1	0	0	0	3	0	0	1	0	0	d__Bacteria; p__Proteobacteria; c__Alphaproteobacteria; o__Rhizobiales; f__Xanthobacteraceae; g__Bradyrhizobium
OTU958	0	0	3	0	0	1	0	0	0	0	5	0	d__Bacteria; p__Actinobacteriota; c__Actinobacteria; o__Propionibacteriales; f__Nocardioidaceae; g__Nocardioides; s__Nocardioides sp. 78
OTU959	0	0	0	9	0	0	0	0	0	0	0	0	d__Bacteria; p__Proteobacteria; c__Alphaproteobacteria; o__Micropepsales; f__Micropepsaceae; g__uncultured
OTU960	6	0	0	0	0	0	0	3	0	0	0	0	d__Bacteria; p__Proteobacteria; c__Gammaproteobacteria; o__Burkholderiales; f__SC-I-84; g__norank; s__uncultured bacterium
OTU961	0	2	4	0	0	0	0	0	0	3	0	0	d__Bacteria; p__Proteobacteria; c__Alphaproteobacteria; o__Rhizobiales; f__Xanthobacteraceae; g__uncultured; s__uncultured bacterium
OTU962	0	0	0	9	0	0	0	0	0	0	0	0	d__Bacteria; p__Proteobacteria; c__Alphaproteobacteria; o__Sphingomonadales; f__Sphingomonadaceae; g__Sphingopyxis; s__uncultured bacterium
OTU963	0	0	0	8	0	0	0	0	1	0	0	0	d__Bacteria; p__Proteobacteria; c__Gammaproteobacteria; o__Gammaproteobacteria Incertae Sedis; f__Unknown Family; g__Acidibacter; s__uncultured bacterium
OTU964	0	0	0	7	0	0	0	0	0	0	0	2	d__Bacteria; p__Bacteroidota; c__Bacteroidia; o__Cytophagales; f__Microscillaceae; g__uncultured; s__metagenome
OTU965	1	0	0	0	1	0	1	0	4	0	0	0	Unclassified
OTU966	3	2	0	0	0	0	0	0	0	0	0	4	d__Bacteria; p__Proteobacteria; c__Alphaproteobacteria; o__Rhizobiales; f__Beijerinckiaceae; g__Methylocystis; s__uncultured bacterium
OTU967	0	0	5	0	2	0	0	0	2	0	0	0	d__Bacteria; p__Acidobacteriota; c__Acidobacteriae; o__Subgroup 2; f__norank; g__norank; s__uncultured bacterium
OTU968	8	0	0	0	0	0	0	1	0	0	0	0	d__Bacteria; p__Acidobacteriota; c__Holophagae; o__Subgroup 7; f__norank; g__norank; s__uncultured bacterium
OTU969	0	0	1	1	0	0	0	5	2	0	0	0	d__Bacteria; p__Proteobacteria; c__Alphaproteobacteria; o__Micropepsales; f__Micropepsaceae; g__uncultured
OTU970	0	2	0	0	0	0	0	0	1	0	6	0	d__Bacteria; p__Planctomycetota; c__Planctomycetes; o__Gemmatales; f__Gemmataceae; g__uncultured; s__uncultured bacterium
OTU971	0	0	9	0	0	0	0	0	0	0	0	0	d__Bacteria; p__Cyanobacteria; c__Cyanobacteriia; o__Chloroplast; f__norank; g__norank
OTU972	2	0	0	1	0	0	0	1	5	0	0	0	d__Bacteria; p__Chloroflexi; c__TK10; o__norank; f__norank; g__norank; s__uncultured bacterium
OTU973	0	0	0	0	0	0	3	3	0	1	0	0	d__Bacteria; p__Fusobacteriota; c__Fusobacteriia; o__Fusobacteriales; f__Fusobacteriaceae; g__Cetobacterium; s__uncultured bacterium
OTU974	1	1	0	0	0	0	0	0	4	0	0	3	d__Bacteria; p__Acidobacteriota; c__Blastocatellia; o__Pyrinomonadales; f__Pyrinomonadaceae; g__RB41; s__uncultured Acidobacteria bacterium
OTU975	3	0	0	4	0	0	0	0	2	0	0	0	d__Bacteria; p__Proteobacteria; c__Gammaproteobacteria; o__Burkholderiales; f__Nitrosomonadaceae; g__mle1-7; s__uncultured bacterium
OTU976	0	0	0	8	0	0	0	0	0	1	0	0	d__Bacteria; p__Acidobacteriota; c__Vicinamibacteria; o__Vicinamibacterales; f__Vicinamibacteraceae; g__norank; s__uncultured bacterium
OTU977	0	0	1	8	0	0	0	0	0	0	0	0	d__Bacteria; p__Acidobacteriota; c__Acidobacteriae; o__Bryobacterales; f__Bryobacteraceae; g__Bryobacter; s__uncultured bacterium
OTU978	0	0	0	8	0	0	0	0	1	0	0	0	d__Bacteria; p__Chloroflexi; c__Anaerolineae; o__SBR1031; f__A4b; g__norank; s__uncultured bacterium
OTU979	0	0	1	0	0	0	5	0	0	0	0	0	d__Bacteria; p__Bacteroidota; c__Bacteroidia; o__Sphingobacteriales; f__AKYH767; g__norank; s__metagenome
OTU980	0	0	0	1	0	0	0	0	8	0	0	0	d__Bacteria; p__Actinobacteriota; c__Actinobacteria; o__Corynebacteriales; f__Corynebacteriaceae; g__Corynebacterium; s__uncultured bacterium
OTU981	3	0	0	0	0	0	0	0	0	2	0	1	d__Bacteria; p__Proteobacteria; c__Alphaproteobacteria; o__Rhizobiales; f__Xanthobacteraceae; g__Bradyrhizobium
OTU982	1	0	0	1	0	0	0	0	6	0	0	0	d__Bacteria; p__Acidobacteriota; c__Acidobacteriae; o__Bryobacterales; f__Bryobacteraceae; g__Bryobacter; s__uncultured Acidobacteria bacterium
OTU983	0	0	0	8	0	0	0	0	0	0	0	0	d__Bacteria; p__Planctomycetota; c__Planctomycetes; o__Pirellulales; f__Pirellulaceae; g__uncultured
OTU984	0	1	0	1	0	0	2	0	0	0	0	0	d__Bacteria; p__Proteobacteria; c__Alphaproteobacteria; o__Rhizobiales; f__Xanthobacteraceae; g__Bradyrhizobium
OTU985	0	3	4	1	0	0	0	0	0	0	0	0	d__Bacteria; p__Firmicutes; c__Bacilli; o__Paenibacillales; f__Paenibacillaceae; g__Paenibacillus
OTU986	0	0	0	8	0	0	0	0	0	0	0	0	d__Bacteria; p__Proteobacteria; c__Alphaproteobacteria; o__Rhodospirillales; f__uncultured; g__norank; s__uncultured bacterium
OTU987	0	0	0	5	0	0	0	3	0	0	0	0	d__Bacteria; p__Planctomycetota; c__Planctomycetes; o__Planctomycetales; f__uncultured; g__norank; s__uncultured bacterium
OTU988	0	1	0	0	0	0	0	5	2	0	0	0	d__Bacteria; p__Acidobacteriota; c__Acidobacteriae; o__Solibacterales; f__Solibacteraceae; g__Candidatus Solibacter
OTU989	0	0	0	2	1	0	0	0	0	5	0	0	d__Bacteria; p__Bacteroidota; c__Bacteroidia; o__Chitinophagales; f__Saprospiraceae; g__uncultured; s__uncultured bacterium
OTU990	0	0	1	1	0	0	0	0	5	0	1	0	d__Bacteria; p__Chloroflexi; c__JG30-KF-CM66; o__norank; f__norank; g__norank; s__metagenome
OTU991	0	0	0	8	0	0	0	0	0	0	0	0	d__Bacteria; p__Chloroflexi; c__Chloroflexia; o__Chloroflexales; f__Roseiflexaceae; g__uncultured
OTU992	1	0	0	0	0	1	0	0	0	1	0	1	d__Bacteria; p__Proteobacteria; c__Alphaproteobacteria; o__Rhizobiales; f__Xanthobacteraceae; g__Bradyrhizobium; s__uncultured bacterium
OTU993	0	0	0	3	0	3	0	0	0	0	0	0	d__Bacteria; p__Proteobacteria; c__Gammaproteobacteria; o__Enterobacterales; f__Enterobacteriaceae; g__Raoultella; s__Raoultella ornithinolytica
OTU994	0	0	1	4	0	0	0	3	0	0	0	0	d__Bacteria; p__Proteobacteria; c__Alphaproteobacteria; o__Micropepsales; f__Micropepsaceae; g__Rhizomicrobium; s__uncultured bacterium
OTU995	1	7	0	0	0	0	0	0	0	0	0	0	d__Bacteria; p__Firmicutes; c__Clostridia; o__Clostridiales; f__Clostridiaceae; g__Clostridium sensu stricto 1; s__uncultured bacterium
OTU996	0	0	2	0	0	0	1	0	0	0	0	3	d__Bacteria; p__Planctomycetota; c__Planctomycetes; o__Pirellulales; f__Pirellulaceae; g__uncultured; s__uncultured bacterium
OTU997	0	0	0	0	0	0	0	0	7	0	0	1	d__Bacteria; p__Bacteroidota; c__Kryptonia; o__Kryptoniales; f__BSV26; g__norank; s__uncultured bacterium
OTU998	0	0	0	8	0	0	0	0	0	0	0	0	d__Bacteria; p__Chloroflexi; c__Anaerolineae; o__SBR1031; f__A4b; g__norank; s__uncultured bacterium
OTU999	3	0	5	0	0	0	0	0	0	0	0	0	d__Bacteria; p__Firmicutes; c__Bacilli; o__Thermoactinomycetales; f__Thermoactinomycetaceae; g__Planifilum
OTU1000	0	0	0	0	0	0	0	2	0	0	6	0	d__Bacteria; p__Planctomycetota; c__Planctomycetes; o__Gemmatales; f__Gemmataceae; g__Gemmata; s__uncultured bacterium
OTU1001	0	0	0	2	1	0	0	0	0	1	0	4	d__Bacteria; p__Proteobacteria; c__Alphaproteobacteria; o__Rhizobiales; f__Xanthobacteraceae; g__uncultured
OTU1002	0	0	0	2	5	0	0	0	0	0	1	0	d__Bacteria; p__Actinobacteriota; c__Actinobacteria; o__Corynebacteriales; f__Nocardiaceae; g__Nocardia; s__Nocardia nova
OTU1003	0	0	0	8	0	0	0	0	0	0	0	0	d__Bacteria; p__Gemmatimonadota; c__S0134 terrestrial group; o__norank; f__norank; g__norank; s__uncultured bacterium
OTU1004	0	0	8	0	0	0	0	0	0	0	0	0	d__Bacteria; p__Bacteroidota; c__Bacteroidia; o__Sphingobacteriales; f__CWT CU03-E12; g__norank
OTU1005	0	0	0	0	0	0	0	5	3	0	0	0	d__Bacteria; p__Proteobacteria; c__Alphaproteobacteria; o__Acetobacterales; f__Acetobacteraceae; g__uncultured; s__uncultured bacterium
OTU1006	0	0	0	0	0	0	2	2	0	1	0	0	d__Bacteria; p__Actinobacteriota; c__Actinobacteria; o__Micromonosporales; f__Micromonosporaceae; g__Luedemannella; s__metagenome
OTU1007	0	0	4	1	0	0	0	0	3	0	0	0	d__Bacteria; p__Acidobacteriota; c__Acidobacteriae; o__Subgroup 2; f__norank; g__norank; s__uncultured bacterium
OTU1008	0	0	0	8	0	0	0	0	0	0	0	0	d__Bacteria; p__Cyanobacteria; c__Sericytochromatia; o__norank; f__norank; g__norank; s__metagenome
OTU1009	1	0	0	1	0	0	0	0	0	2	0	3	d__Bacteria; p__Desulfobacterota; c__uncultured; o__norank; f__norank; g__norank; s__uncultured bacterium
OTU1010	0	0	0	0	0	0	3	3	0	0	0	0	d__Bacteria; p__Planctomycetota; c__Planctomycetes; o__Pirellulales; f__Pirellulaceae; g__Pirellula; s__uncultured bacterium
OTU1011	0	0	0	0	0	0	0	3	5	0	0	0	d__Bacteria; p__Gemmatimonadota; c__Gemmatimonadetes; o__Gemmatimonadales; f__Gemmatimonadaceae; g__uncultured; s__metagenome
OTU1012	0	0	0	8	0	0	0	0	0	0	0	0	d__Bacteria; p__Chloroflexi; c__OLB14; o__norank; f__norank; g__norank; s__uncultured bacterium
OTU1013	0	1	1	0	0	1	0	0	0	0	4	0	d__Bacteria; p__Proteobacteria; c__Alphaproteobacteria; o__Rhizobiales; f__Xanthobacteraceae; g__Bradyrhizobium; s__Bradyrhizobium sp. ORS 278
OTU1014	0	0	0	1	0	0	0	1	6	0	0	0	d__Bacteria; p__Actinobacteriota; c__Actinobacteria; o__Micromonosporales; f__Micromonosporaceae; g__Dactylosporangium
OTU1015	0	0	0	0	0	0	0	8	0	0	0	0	d__Bacteria; p__Acidobacteriota; c__Acidobacteriae; o__Acidobacteriales; f__uncultured; g__norank; s__uncultured bacterium
OTU1016	0	0	0	2	0	0	0	5	0	1	0	0	d__Bacteria; p__Acidobacteriota; c__Acidobacteriae; o__Bryobacterales; f__Bryobacteraceae; g__Bryobacter; s__uncultured bacterium
OTU1017	0	0	0	0	0	0	0	8	0	0	0	0	d__Bacteria; p__Actinobacteriota; c__Thermoleophilia; o__Solirubrobacterales; f__67-14; g__norank; s__uncultured bacterium
OTU1018	0	0	0	0	0	0	0	7	0	0	0	0	d__Bacteria; p__Bacteroidota; c__Bacteroidia; o__Flavobacteriales; f__Flavobacteriaceae; g__Pricia
OTU1019	0	2	0	0	0	0	1	0	0	0	1	0	d__Bacteria; p__Proteobacteria; c__Alphaproteobacteria; o__Rhizobiales; f__Xanthobacteraceae; g__uncultured
OTU1020	0	0	0	2	2	1	0	0	0	0	0	0	d__Bacteria; p__Proteobacteria; c__Alphaproteobacteria; o__Rhizobiales; f__Xanthobacteraceae; g__uncultured; s__uncultured bacterium
OTU1021	0	0	0	2	0	0	0	0	0	0	6	0	d__Bacteria; p__Chloroflexi; c__KD4-96; o__norank; f__norank; g__norank; s__uncultured bacterium
OTU1022	5	0	1	1	1	0	0	0	0	0	0	0	d__Bacteria; p__Desulfobacterota; c__Desulfovibrionia; o__Desulfovibrionales; f__Desulfovibrionaceae; g__uncultured; s__uncultured bacterium
OTU1023	0	0	0	8	0	0	0	0	0	0	0	0	d__Bacteria; p__Chloroflexi; c__Anaerolineae; o__Anaerolineales; f__Anaerolineaceae; g__uncultured; s__uncultured bacterium
OTU1024	0	3	0	3	0	0	0	0	2	0	0	0	d__Bacteria; p__Proteobacteria; c__Gammaproteobacteria; o__Xanthomonadales; f__Rhodanobacteraceae; g__Tahibacter
OTU1025	0	0	0	0	0	0	0	0	0	0	0	8	d__Bacteria; p__Methylomirabilota; c__Methylomirabilia; o__Methylomirabilales; f__Methylomirabilaceae; g__MIZ17; s__uncultured bacterium
OTU1026	0	0	0	8	0	0	0	0	0	0	0	0	d__Bacteria; p__Proteobacteria; c__Alphaproteobacteria; o__uncultured; f__norank; g__norank; s__uncultured bacterium
OTU1027	0	0	0	1	0	0	0	0	0	0	7	0	d__Bacteria; p__Bacteroidota; c__Bacteroidia; o__Flavobacteriales; f__Weeksellaceae; g__Chryseobacterium
OTU1028	0	0	3	1	0	0	0	0	4	0	0	0	d__Bacteria; p__Elusimicrobiota; c__Lineage IIa; o__norank; f__norank; g__norank; s__uncultured bacterium
OTU1029	0	2	0	4	0	0	0	0	0	0	0	1	d__Bacteria; p__Actinobacteriota; c__Actinobacteria; o__Frankiales; f__Acidothermaceae; g__Acidothermus; s__uncultured bacterium
OTU1030	0	0	0	8	0	0	0	0	0	0	0	0	d__Bacteria; p__Actinobacteriota; c__Actinobacteria; o__Frankiales; f__Frankiaceae; g__Jatrophihabitans; s__uncultured bacterium
OTU1031	0	0	0	0	0	4	2	0	0	0	0	0	d__Bacteria; p__Acidobacteriota; c__Acidobacteriae; o__Acidobacteriales; f__Acidobacteriaceae (Subgroup 1); g__uncultured; s__uncultured bacterium
OTU1032	0	1	0	0	0	0	0	0	0	2	0	3	d__Bacteria; p__Acidobacteriota; c__Acidobacteriae; o__Bryobacterales; f__Bryobacteraceae; g__Bryobacter; s__uncultured bacterium
OTU1033	1	3	4	0	0	0	0	0	0	0	0	0	d__Bacteria; p__Acidobacteriota; c__Acidobacteriae; o__Subgroup 2; f__norank; g__norank; s__uncultured bacterium
OTU1034	0	3	2	2	0	0	0	1	0	0	0	0	d__Bacteria; p__Bacteroidota; c__Kapabacteria; o__Kapabacteriales; f__norank; g__norank; s__uncultured bacterium
OTU1035	0	0	0	6	0	0	0	0	0	0	0	2	d__Bacteria; p__Proteobacteria; c__Alphaproteobacteria; o__Caulobacterales; f__Caulobacteraceae; g__Caulobacter; s__metagenome
OTU1036	2	0	0	2	0	2	0	1	0	0	0	0	d__Bacteria; p__Proteobacteria; c__Alphaproteobacteria; o__Rhizobiales; f__Rhizobiaceae; g__Mesorhizobium; s__uncultured bacterium
OTU1037	0	0	0	8	0	0	0	0	0	0	0	0	d__Bacteria; p__Proteobacteria; c__Alphaproteobacteria; o__Rhizobiales; f__Rhizobiaceae; g__Pseudaminobacter; s__uncultured bacterium
OTU1038	0	0	0	2	0	0	0	0	6	0	0	0	d__Bacteria; p__Actinobacteriota; c__Actinobacteria; o__Frankiales; f__Sporichthyaceae; g__Sporichthya; s__uncultured bacterium
OTU1039	2	0	0	0	0	3	0	0	0	1	0	0	d__Bacteria; p__Chloroflexi; c__Chloroflexia; o__Chloroflexales; f__Roseiflexaceae; g__uncultured; s__uncultured bacterium
OTU1040	0	0	0	8	0	0	0	0	0	0	0	0	d__Bacteria; p__Proteobacteria; c__Gammaproteobacteria; o__Legionellales; f__Legionellaceae; g__Legionella; s__uncultured bacterium
OTU1041	0	0	4	2	0	0	0	2	0	0	0	0	d__Bacteria; p__Proteobacteria; c__Alphaproteobacteria; o__uncultured; f__norank; g__norank; s__metagenome
OTU1042	0	0	0	8	0	0	0	0	0	0	0	0	d__Bacteria; p__Proteobacteria; c__Alphaproteobacteria; o__Rhodospirillales; f__uncultured; g__norank; s__uncultured bacterium
OTU1043	0	0	2	6	0	0	0	0	0	0	0	0	d__Bacteria; p__Actinobacteriota; c__Acidimicrobiia; o__Microtrichales; f__Microtrichaceae; g__uncultured
OTU1044	0	0	0	5	0	0	0	0	3	0	0	0	d__Bacteria; p__Chloroflexi; c__Anaerolineae; o__SBR1031; f__norank; g__norank; s__uncultured bacterium
OTU1045	0	0	0	3	0	0	0	2	0	0	0	3	d__Bacteria; p__Chloroflexi; c__Ktedonobacteria; o__Ktedonobacterales; f__Ktedonobacteraceae; g__HSB OF53-F07; s__uncultured Chloroflexi bacterium
OTU1046	0	0	0	0	0	0	0	5	2	0	0	0	d__Bacteria; p__Myxococcota; c__Polyangia; o__Polyangiales; f__BIrii41; g__norank; s__metagenome
OTU1047	0	0	0	8	0	0	0	0	0	0	0	0	d__Bacteria; p__Chloroflexi; c__Ktedonobacteria; o__Ktedonobacterales; f__JG30-KF-AS9; g__norank; s__uncultured bacterium
OTU1048	0	0	5	0	2	0	0	0	0	0	0	0	d__Bacteria; p__Firmicutes; c__Bacilli; o__Lactobacillales; f__Lactobacillaceae; g__Ligilactobacillus; s__Lactobacillus murinus
OTU1049	0	0	2	0	0	0	0	0	5	0	0	0	d__Bacteria; p__Elusimicrobiota; c__Lineage IIb; o__norank; f__norank; g__norank; s__uncultured bacterium
OTU1050	0	0	1	0	0	0	0	0	0	3	0	0	d__Bacteria; p__Acidobacteriota; c__Acidobacteriae; o__Bryobacterales; f__Bryobacteraceae; g__Bryobacter; s__uncultured Acidobacteria bacterium
OTU1051	0	0	0	3	0	0	0	3	0	1	0	0	d__Bacteria; p__Proteobacteria; c__Alphaproteobacteria; o__Rhizobiales; f__Rhizobiaceae; g__Ochrobactrum
OTU1052	0	0	8	0	0	0	0	0	0	0	0	0	d__Bacteria; p__Proteobacteria; c__Alphaproteobacteria; o__Elsterales; f__uncultured; g__norank; s__uncultured bacterium
OTU1053	0	0	0	0	0	0	0	0	0	0	0	8	d__Bacteria; p__Actinobacteriota; c__Actinobacteria; o__Propionibacteriales; f__Propionibacteriaceae; g__Microlunatus
OTU1054	0	0	0	8	0	0	0	0	0	0	0	0	d__Bacteria; p__Actinobacteriota; c__Acidimicrobiia; o__Actinomarinales; f__uncultured; g__norank; s__uncultured compost bacterium
OTU1055	0	0	1	2	1	1	0	3	0	0	0	0	d__Bacteria; p__Actinobacteriota; c__Actinobacteria; o__Micromonosporales; f__Micromonosporaceae; g__uncultured; s__uncultured bacterium
OTU1056	0	0	8	0	0	0	0	0	0	0	0	0	d__Bacteria; p__Chloroflexi; c__Ktedonobacteria; o__Ktedonobacterales; f__Ktedonobacteraceae; g__uncultured; s__uncultured bacterium
OTU1057	1	0	0	0	0	4	0	0	0	0	0	2	d__Bacteria; p__Proteobacteria; c__Alphaproteobacteria; o__Rhizobiales; f__Xanthobacteraceae; g__Pseudolabrys; s__metagenome
OTU1058	0	0	0	8	0	0	0	0	0	0	0	0	d__Bacteria; p__Chloroflexi; c__Anaerolineae; o__SBR1031; f__A4b; g__norank; s__uncultured bacterium
OTU1059	0	0	0	8	0	0	0	0	0	0	0	0	d__Bacteria; p__Chloroflexi; c__Anaerolineae; o__SBR1031; f__norank; g__norank; s__uncultured bacterium
OTU1060	2	0	0	0	0	0	0	6	0	0	0	0	d__Bacteria; p__Bacteroidota; c__Bacteroidia; o__Sphingobacteriales; f__env.OPS 17; g__norank; s__uncultured bacterium
OTU1061	0	0	0	8	0	0	0	0	0	0	0	0	d__Bacteria; p__Actinobacteriota; c__Thermoleophilia; o__Solirubrobacterales; f__Solirubrobacteraceae; g__Conexibacter; s__uncultured bacterium
OTU1062	3	1	0	0	0	4	0	0	0	0	0	0	d__Bacteria; p__Proteobacteria; c__Alphaproteobacteria; o__Rhizobiales; f__Xanthobacteraceae; g__Bradyrhizobium
OTU1063	0	0	1	0	0	0	0	0	2	2	0	2	d__Bacteria; p__Acidobacteriota; c__Acidobacteriae; o__Bryobacterales; f__Bryobacteraceae; g__Bryobacter; s__uncultured bacterium
OTU1064	0	0	0	5	0	0	0	2	0	0	0	0	d__Bacteria; p__Proteobacteria; c__Alphaproteobacteria; o__Caulobacterales; f__Caulobacteraceae; g__Phenylobacterium; s__uncultured bacterium
OTU1065	0	0	0	7	0	0	0	0	0	0	0	0	d__Bacteria; p__Planctomycetota; c__Phycisphaerae; o__Tepidisphaerales; f__WD2101 soil group; g__norank; s__uncultured bacterium
OTU1066	0	3	1	0	0	0	0	2	0	0	1	0	d__Bacteria; p__Myxococcota; c__Polyangia; o__Haliangiales; f__Haliangiaceae; g__Haliangium; s__uncultured bacterium
OTU1067	0	0	0	1	0	1	5	0	0	0	0	0	d__Bacteria; p__Actinobacteriota; c__Actinobacteria; o__Pseudonocardiales; f__Pseudonocardiaceae; g__Crossiella; s__uncultured bacterium
OTU1068	0	0	0	3	0	0	0	5	0	0	0	0	Unclassified
OTU1069	0	0	0	5	0	0	0	3	0	0	0	0	d__Bacteria; p__Myxococcota; c__Myxococcia; o__Myxococcales; f__Myxococcaceae; g__P3OB-42
OTU1070	4	0	2	0	0	0	0	0	0	0	0	2	d__Bacteria; p__Myxococcota; c__Polyangia; o__Polyangiales; f__Polyangiaceae; g__Pajaroellobacter; s__uncultured bacterium
OTU1071	0	0	0	5	0	0	0	0	0	0	0	2	d__Bacteria; p__Proteobacteria; c__Alphaproteobacteria; o__Rhizobiales; f__Hyphomicrobiaceae; g__Hyphomicrobium; s__uncultured bacterium
OTU1072	0	0	7	0	0	0	0	0	0	0	0	0	d__Bacteria; p__Bacteroidota; c__Bacteroidia; o__Chitinophagales; f__Chitinophagaceae; g__uncultured; s__uncultured bacterium
OTU1073	0	0	0	8	0	0	0	0	0	0	0	0	d__Bacteria; p__Gemmatimonadota; c__S0134 terrestrial group; o__norank; f__norank; g__norank; s__uncultured compost bacterium
OTU1074	2	0	0	0	2	0	0	0	0	0	0	4	d__Bacteria; p__Latescibacterota; c__norank; o__norank; f__norank; g__norank; s__uncultured bacterium
OTU1075	0	0	2	6	0	0	0	0	0	0	0	0	d__Bacteria; p__Chloroflexi; c__Ktedonobacteria; o__C0119; f__norank; g__norank; s__uncultured bacterium
OTU1076	0	0	5	3	0	0	0	0	0	0	0	0	d__Bacteria; p__Chloroflexi; c__Chloroflexia; o__Thermomicrobiales; f__JG30-KF-CM45; g__norank; s__uncultured bacterium
OTU1077	2	0	1	1	1	0	0	3	0	0	0	0	d__Bacteria; p__Proteobacteria; c__Alphaproteobacteria; o__Rhizobiales; f__Rhizobiaceae; g__Mesorhizobium; s__uncultured bacterium
OTU1078	0	0	0	8	0	0	0	0	0	0	0	0	d__Bacteria; p__Chloroflexi; c__Anaerolineae; o__SBR1031; f__A4b; g__norank; s__uncultured bacterium
OTU1079	4	2	0	1	0	0	0	0	0	1	0	0	d__Bacteria; p__Proteobacteria; c__Gammaproteobacteria; o__Burkholderiales; f__SC-I-84; g__norank; s__uncultured bacterium
OTU1080	3	0	0	0	0	0	0	3	0	0	0	0	d__Bacteria; p__Acidobacteriota; c__Acidobacteriae; o__Bryobacterales; f__Bryobacteraceae; g__Bryobacter; s__uncultured bacterium
OTU1081	0	0	0	2	0	0	0	0	5	0	0	0	d__Bacteria; p__Bacteroidota; c__Bacteroidia; o__Chitinophagales; f__Chitinophagaceae; g__UTBCD1; s__uncultured bacterium
OTU1082	0	0	0	1	0	0	0	3	0	1	0	0	d__Bacteria; p__Proteobacteria; c__Alphaproteobacteria; o__Rhizobiales; f__Xanthobacteraceae; g__Nitrobacter
OTU1083	0	0	0	3	0	0	0	4	0	0	0	0	d__Bacteria; p__Proteobacteria; c__Alphaproteobacteria; o__Sphingomonadales; f__Sphingomonadaceae; g__Sphingobium
OTU1084	1	0	0	0	0	1	0	1	0	3	0	0	d__Bacteria; p__Proteobacteria; c__Alphaproteobacteria; o__Rhizobiales; f__Xanthobacteraceae; g__Bradyrhizobium
OTU1085	1	0	0	6	0	0	0	0	0	0	0	0	d__Bacteria; p__Armatimonadota; c__Fimbriimonadia; o__Fimbriimonadales; f__Fimbriimonadaceae; g__norank; s__metagenome
OTU1086	0	0	0	0	0	0	0	7	0	0	0	0	d__Bacteria; p__Bacteroidota; c__Bacteroidia; o__Sphingobacteriales; f__KD3-93; g__norank; s__metagenome
OTU1087	0	0	0	0	0	0	0	5	0	0	2	0	Unclassified
OTU1088	0	0	0	0	0	0	0	0	7	0	0	0	d__Bacteria; p__Bacteroidota; c__Kryptonia; o__Kryptoniales; f__BSV26; g__norank; s__uncultured bacterium
OTU1089	0	0	4	0	0	0	0	0	0	1	0	0	d__Bacteria; p__Proteobacteria; c__Alphaproteobacteria; o__Rhizobiales; f__Hyphomicrobiaceae; g__Hyphomicrobium; s__uncultured bacterium
OTU1090	0	0	0	7	0	0	0	0	0	0	0	0	d__Bacteria; p__Proteobacteria; c__Alphaproteobacteria; o__Ferrovibrionales; f__Ferrovibrionaceae; g__Ferrovibrio
OTU1091	0	0	2	0	0	0	0	0	3	1	0	0	d__Bacteria; p__Planctomycetota; c__Phycisphaerae; o__Tepidisphaerales; f__WD2101 soil group; g__norank; s__uncultured bacterium
OTU1092	0	0	3	0	1	0	1	0	2	0	0	0	d__Bacteria; p__Bacteroidota; c__Bacteroidia; o__Chitinophagales; f__Chitinophagaceae; g__uncultured
OTU1093	0	0	0	7	0	0	0	0	0	0	0	0	d__Bacteria; p__Verrucomicrobiota; c__Chlamydiae; o__Chlamydiales; f__cvE6; g__norank; s__uncultured bacterium
OTU1094	0	0	0	0	0	0	0	3	0	0	3	1	d__Bacteria; p__Chloroflexi; c__Ktedonobacteria; o__Ktedonobacterales; f__Ktedonobacteraceae; g__HSB OF53-F07; s__uncultured Ktedonobacter sp.
OTU1095	0	0	3	3	1	0	0	0	0	0	0	0	d__Bacteria; p__Actinobacteriota; c__Actinobacteria; o__Micromonosporales; f__Micromonosporaceae; g__Micromonospora
OTU1096	0	1	3	0	0	1	0	0	0	0	0	0	d__Bacteria; p__Proteobacteria; c__Alphaproteobacteria; o__Rhizobiales; f__Xanthobacteraceae; g__uncultured
OTU1097	2	0	0	5	0	0	0	0	0	0	0	0	d__Bacteria; p__Actinobacteriota; c__Actinobacteria; o__Streptosporangiales; f__Streptosporangiaceae; g__Nonomuraea
OTU1098	0	0	2	0	0	1	0	0	1	0	0	0	d__Bacteria; p__Actinobacteriota; c__Acidimicrobiia; o__Microtrichales; f__uncultured; g__norank; s__uncultured bacterium
OTU1099	3	0	0	3	0	0	0	0	0	0	0	1	d__Bacteria; p__Actinobacteriota; c__Actinobacteria; o__Frankiales; f__Sporichthyaceae; g__uncultured; s__uncultured bacterium
OTU1100	0	0	2	0	1	0	0	0	0	0	1	2	d__Bacteria; p__Planctomycetota; c__Planctomycetes; o__Pirellulales; f__Pirellulaceae; g__Pirellula; s__uncultured bacterium
OTU1101	0	0	0	0	0	0	0	0	0	0	7	0	d__Bacteria; p__Cyanobacteria; c__Cyanobacteriia; o__Chloroplast; f__norank; g__norank; s__uncultured bacterium
OTU1102	0	0	7	0	0	0	0	0	0	0	0	0	d__Bacteria; p__Chloroflexi; c__TK10; o__norank; f__norank; g__norank; s__uncultured bacterium
OTU1103	3	0	0	0	0	1	0	0	0	0	0	1	d__Bacteria; p__Proteobacteria; c__Alphaproteobacteria; o__Rhizobiales; f__Xanthobacteraceae; g__Bradyrhizobium
OTU1104	0	0	0	0	0	0	0	4	2	0	0	0	d__Bacteria; p__Proteobacteria; c__Alphaproteobacteria; o__uncultured; f__norank; g__norank; s__metagenome
OTU1105	0	0	0	1	0	0	5	0	0	0	0	0	d__Bacteria; p__Proteobacteria; c__Alphaproteobacteria; o__Rhodobacterales; f__Rhodobacteraceae; g__Gemmobacter
OTU1106	3	0	0	0	0	0	0	3	1	0	0	0	d__Bacteria; p__Desulfobacterota; c__Desulfuromonadia; o__Geobacterales; f__Geobacteraceae; g__uncultured; s__uncultured bacterium
OTU1107	0	0	0	2	0	0	0	0	5	0	0	0	d__Bacteria; p__Proteobacteria; c__Alphaproteobacteria; o__Sphingomonadales; f__Sphingomonadaceae; g__Novosphingobium; s__uncultured bacterium
OTU1108	0	0	0	7	0	0	0	0	0	0	0	0	d__Bacteria; p__Chloroflexi; c__Anaerolineae; o__Anaerolineales; f__Anaerolineaceae; g__uncultured; s__uncultured bacterium
OTU1109	1	6	0	0	0	0	0	0	0	0	0	0	d__Bacteria; p__Chloroflexi; c__TK10; o__norank; f__norank; g__norank; s__uncultured bacterium
OTU1110	0	0	3	2	0	0	0	2	0	0	0	0	d__Bacteria; p__Proteobacteria; c__Alphaproteobacteria; o__Acetobacterales; f__Acetobacteraceae; g__Rhodovastum
OTU1111	0	0	2	5	0	0	0	0	0	0	0	0	d__Bacteria; p__Gemmatimonadota; c__Gemmatimonadetes; o__Gemmatimonadales; f__Gemmatimonadaceae; g__uncultured; s__uncultured bacterium
OTU1112	0	0	0	2	0	0	0	0	0	1	4	0	d__Bacteria; p__Proteobacteria; c__Alphaproteobacteria; o__Rhizobiales; f__Xanthobacteraceae; g__Bradyrhizobium
OTU1113	0	5	2	0	0	0	0	0	0	0	0	0	d__Bacteria; p__Acidobacteriota; c__Acidobacteriae; o__Bryobacterales; f__Bryobacteraceae; g__Bryobacter; s__uncultured bacterium
OTU1114	0	0	2	0	0	0	1	0	0	0	0	0	d__Bacteria; p__Bacteroidota; c__Bacteroidia; o__Chitinophagales; f__Chitinophagaceae; g__Rurimicrobium; s__uncultured bacterium
OTU1115	0	0	2	1	0	2	0	0	0	0	2	0	d__Bacteria; p__Bacteroidota; c__Bacteroidia; o__Chitinophagales; f__Chitinophagaceae; g__Asinibacterium; s__uncultured bacterium
OTU1116	0	0	0	0	0	2	0	0	0	0	0	3	d__Bacteria; p__Proteobacteria; c__Alphaproteobacteria; o__Rhizobiales; f__Xanthobacteraceae; g__Bradyrhizobium
OTU1117	0	0	5	0	0	0	0	0	0	2	0	0	d__Bacteria; p__Firmicutes; c__Bacilli; o__Lactobacillales; f__Enterococcaceae; g__Enterococcus
OTU1118	1	0	0	0	0	0	0	0	0	0	3	2	d__Bacteria; p__Proteobacteria; c__Alphaproteobacteria; o__Rhizobiales; f__Xanthobacteraceae; g__Bradyrhizobium; s__Bradyrhizobium japonicum
OTU1119	0	0	0	7	0	0	0	0	0	0	0	0	d__Bacteria; p__Proteobacteria; c__Gammaproteobacteria; o__Xanthomonadales; f__Xanthomonadaceae
OTU1120	0	1	0	0	1	0	0	0	0	0	4	0	d__Bacteria; p__Proteobacteria; c__Alphaproteobacteria; o__Rhizobiales; f__Xanthobacteraceae; g__Bradyrhizobium
OTU1121	0	0	0	3	0	0	0	4	0	0	0	0	d__Bacteria; p__Actinobacteriota; c__Thermoleophilia; o__Gaiellales; f__uncultured; g__norank; s__uncultured bacterium
OTU1122	1	0	0	0	0	1	0	0	0	1	4	0	d__Bacteria; p__Chloroflexi; c__Anaerolineae; o__SBR1031; f__norank; g__norank; s__uncultured bacterium
OTU1123	0	0	0	7	0	0	0	0	0	0	0	0	d__Bacteria; p__Proteobacteria; c__Alphaproteobacteria; o__Rhizobiales; f__Rhizobiales Incertae Sedis; g__uncultured; s__uncultured bacterium
OTU1124	0	0	1	1	0	0	0	0	5	0	0	0	d__Bacteria; p__Bacteroidota; c__Bacteroidia; o__Sphingobacteriales; f__Sphingobacteriaceae; g__Mucilaginibacter
OTU1125	0	1	2	1	0	0	0	0	3	0	0	0	d__Bacteria; p__Proteobacteria; c__Alphaproteobacteria; o__Rhizobiales; f__Xanthobacteraceae; g__Bradyrhizobium
OTU1126	3	0	0	0	0	0	0	0	0	0	4	0	d__Bacteria; p__Proteobacteria; c__Alphaproteobacteria; o__Defluviicoccales; f__Defluviicoccaceae; g__Defluviicoccus
OTU1127	0	0	0	0	0	0	0	0	0	0	7	0	d__Bacteria; p__Planctomycetota; c__Planctomycetes; o__Isosphaerales; f__Isosphaeraceae; g__Aquisphaera; s__uncultured bacterium
OTU1128	0	0	0	0	0	0	0	0	0	0	0	7	d__Bacteria; p__Actinobacteriota; c__Thermoleophilia; o__Gaiellales; f__Gaiellaceae; g__Gaiella; s__uncultured bacterium
OTU1129	0	0	0	0	0	0	0	0	0	0	0	5	d__Bacteria; p__Acidobacteriota; c__Vicinamibacteria; o__Subgroup 17; f__norank; g__norank; s__uncultured bacterium
OTU1130	0	0	0	7	0	0	0	0	0	0	0	0	d__Bacteria; p__Cyanobacteria; c__Vampirivibrionia; o__Vampirovibrionales; f__Vampirovibrionaceae; g__norank; s__metagenome
OTU1131	0	0	3	2	0	0	0	0	0	0	0	1	d__Bacteria; p__Proteobacteria; c__Gammaproteobacteria; o__Steroidobacterales; f__Steroidobacteraceae; g__Steroidobacter
OTU1132	0	6	0	0	0	1	0	0	0	0	0	0	d__Bacteria; p__Proteobacteria; c__Alphaproteobacteria; o__Rhizobiales; f__Xanthobacteraceae; g__Bradyrhizobium
OTU1133	0	0	0	7	0	0	0	0	0	0	0	0	d__Bacteria; p__Actinobacteriota; c__Acidimicrobiia; o__uncultured; f__norank; g__norank
OTU1134	0	0	0	7	0	0	0	0	0	0	0	0	d__Bacteria; p__Bacteroidota; c__Rhodothermia; o__Rhodothermales; f__Rhodothermaceae; g__uncultured; s__uncultured bacterium
OTU1135	0	0	0	1	0	0	0	0	2	1	0	0	d__Bacteria; p__Proteobacteria; c__Gammaproteobacteria; o__Burkholderiales; f__Hydrogenophilaceae; g__Thiobacillus; s__Thiobacillus thioparus
OTU1136	0	0	0	2	0	0	0	0	0	0	5	0	d__Bacteria; p__Chloroflexi; c__Ktedonobacteria; o__C0119; f__norank; g__norank; s__uncultured bacterium
OTU1137	0	0	0	0	0	0	0	7	0	0	0	0	d__Bacteria; p__Gemmatimonadota; c__S0134 terrestrial group; o__norank; f__norank; g__norank; s__uncultured bacterium
OTU1138	0	0	0	0	0	0	0	0	7	0	0	0	d__Bacteria; p__Planctomycetota; c__BD7-11; o__norank; f__norank; g__norank; s__uncultured bacterium
OTU1139	1	0	0	0	2	2	0	0	0	0	0	0	d__Bacteria; p__Proteobacteria; c__Alphaproteobacteria; o__Rhizobiales; f__Beijerinckiaceae; g__Methylovirgula; s__uncultured bacterium
OTU1140	0	5	2	0	0	0	0	0	0	0	0	0	d__Bacteria; p__Proteobacteria; c__Gammaproteobacteria; o__Salinisphaerales; f__Solimonadaceae; g__Alkanibacter
OTU1141	0	0	0	0	3	0	0	0	2	1	0	0	d__Bacteria; p__Proteobacteria; c__Gammaproteobacteria; o__Xanthomonadales; f__Rhodanobacteraceae; g__Rhodanobacter
OTU1142	0	0	0	0	1	0	0	6	0	0	0	0	d__Bacteria; p__Proteobacteria; c__Gammaproteobacteria; o__Xanthomonadales; f__Rhodanobacteraceae; g__Rhodanobacter; s__uncultured Xanthomonadaceae bacterium
OTU1143	0	0	0	7	0	0	0	0	0	0	0	0	d__Bacteria; p__Patescibacteria; c__Parcubacteria; o__norank; f__norank; g__norank; s__uncultured bacterium
OTU1144	0	2	0	0	0	0	0	5	0	0	0	0	d__Bacteria; p__Gemmatimonadota; c__S0134 terrestrial group; o__norank; f__norank; g__norank; s__uncultured bacterium
OTU1145	2	1	0	3	0	0	0	0	0	0	0	0	d__Bacteria; p__Acidobacteriota; c__Acidobacteriae; o__Acidobacteriales; f__Acidobacteriaceae (Subgroup 1); g__Granulicella
OTU1146	0	0	0	0	2	0	0	1	0	1	0	0	d__Bacteria; p__Proteobacteria; c__Alphaproteobacteria; o__Rhizobiales; f__Xanthobacteraceae; g__Bradyrhizobium
OTU1147	0	2	5	0	0	0	0	0	0	0	0	0	d__Bacteria; p__WPS-2; c__norank; o__norank; f__norank; g__norank; s__uncultured bacterium
OTU1148	0	0	0	3	0	0	0	0	0	0	0	4	d__Bacteria; p__Proteobacteria; c__Gammaproteobacteria; o__Enterobacterales; f__Aeromonadaceae; g__Tolumonas; s__uncultured bacterium
OTU1149	0	0	0	0	0	4	0	1	0	0	0	0	d__Bacteria; p__Bacteroidota; c__Bacteroidia; o__Sphingobacteriales; f__AKYH767; g__norank; s__uncultured bacterium
OTU1150	0	0	2	1	0	0	0	1	0	0	3	0	d__Bacteria; p__Myxococcota; c__Polyangia; o__Polyangiales; f__Sandaracinaceae; g__Sandaracinus; s__uncultured bacterium
OTU1151	0	0	0	4	0	1	0	2	0	0	0	0	d__Bacteria; p__Acidobacteriota; c__Blastocatellia; o__Blastocatellales; f__Blastocatellaceae; g__uncultured; s__uncultured bacterium
OTU1152	0	2	0	0	1	0	2	0	0	0	0	0	d__Bacteria; p__Proteobacteria; c__Gammaproteobacteria; o__Burkholderiales; f__SC-I-84; g__norank; s__uncultured bacterium
OTU1153	0	0	0	3	0	0	0	0	4	0	0	0	d__Bacteria; p__Bacteroidota; c__Kapabacteria; o__Kapabacteriales; f__norank; g__norank; s__uncultured bacterium
OTU1154	0	1	0	0	0	2	0	0	0	1	0	0	d__Bacteria; p__Proteobacteria; c__Alphaproteobacteria; o__Rhizobiales; f__Xanthobacteraceae; g__Bradyrhizobium
OTU1155	0	2	1	0	0	0	0	0	0	1	2	0	d__Bacteria; p__Proteobacteria; c__Alphaproteobacteria; o__Acetobacterales; f__Acetobacteraceae; g__uncultured
OTU1156	0	0	4	2	0	0	0	1	0	0	0	0	d__Bacteria; p__Proteobacteria; c__Gammaproteobacteria; o__Burkholderiales; f__Rhodocyclaceae; g__uncultured
OTU1157	0	0	0	7	0	0	0	0	0	0	0	0	d__Bacteria; p__Acidobacteriota; c__Acidobacteriae; o__Acidobacteriales; f__Acidobacteriaceae (Subgroup 1); g__uncultured; s__uncultured bacterium
OTU1158	5	0	0	0	1	0	0	0	0	1	0	0	d__Bacteria; p__Proteobacteria; c__Alphaproteobacteria; o__Rhizobiales; f__Xanthobacteraceae; g__Bradyrhizobium; s__uncultured bacterium
OTU1159	0	0	3	0	0	0	0	0	0	0	4	0	d__Bacteria; p__Proteobacteria; c__Alphaproteobacteria; o__Rhizobiales; f__Xanthobacteraceae; g__uncultured
OTU1160	0	0	1	1	0	0	0	0	5	0	0	0	d__Bacteria; p__Fibrobacterota; c__Fibrobacteria; o__Fibrobacterales; f__Fibrobacteraceae; g__uncultured; s__uncultured bacterium
OTU1161	0	0	0	7	0	0	0	0	0	0	0	0	d__Bacteria; p__Planctomycetota; c__Planctomycetes; o__Planctomycetales; f__uncultured; g__norank; s__uncultured bacterium
OTU1162	0	0	0	7	0	0	0	0	0	0	0	0	d__Bacteria; p__Proteobacteria; c__Alphaproteobacteria; o__Rhizobiales; f__Rhizobiaceae; g__Allorhizobium-Neorhizobium-Pararhizobium-Rhizobium
OTU1163	0	0	6	0	0	0	0	0	0	1	0	0	d__Bacteria; p__Proteobacteria; c__Alphaproteobacteria; o__Rhodospirillales; f__uncultured; g__norank; s__uncultured bacterium
OTU1164	0	0	0	7	0	0	0	0	0	0	0	0	d__Bacteria; p__Planctomycetota; c__Planctomycetes; o__Planctomycetales; f__uncultured; g__norank; s__uncultured bacterium
OTU1165	1	0	3	0	1	0	0	0	0	0	0	2	d__Bacteria; p__Proteobacteria; c__Alphaproteobacteria; o__Caulobacterales; f__Caulobacteraceae; g__Asticcacaulis; s__uncultured Asticcacaulis sp.
OTU1166	0	0	0	0	0	0	0	0	2	0	2	3	d__Bacteria; p__Planctomycetota; c__Planctomycetes; o__Gemmatales; f__Gemmataceae; g__Gemmata; s__uncultured bacterium
OTU1167	0	0	0	0	0	0	0	4	3	0	0	0	d__Bacteria; p__Proteobacteria; c__Gammaproteobacteria; o__Diplorickettsiales; f__Diplorickettsiaceae; g__uncultured; s__uncultured bacterium
OTU1168	0	0	1	0	0	0	0	0	6	0	0	0	d__Bacteria; p__Proteobacteria; c__Alphaproteobacteria; o__Rhodospirillales; f__uncultured; g__norank; s__metagenome
OTU1169	0	0	0	2	0	0	0	5	0	0	0	0	d__Bacteria; p__Acidobacteriota; c__Vicinamibacteria; o__Vicinamibacterales; f__Vicinamibacteraceae; g__norank
OTU1170	0	0	0	0	0	0	0	4	1	0	1	0	d__Bacteria; p__Chloroflexi; c__Anaerolineae; o__RBG-13-54-9; f__norank; g__norank; s__uncultured bacterium
OTU1171	0	0	0	0	0	0	0	0	7	0	0	0	d__Bacteria; p__Dependentiae; c__Babeliae; o__Babeliales; f__Vermiphilaceae; g__norank; s__uncultured bacterium
OTU1172	0	0	0	4	0	0	0	3	0	0	0	0	d__Bacteria; p__Firmicutes; c__Clostridia; o__Peptostreptococcales-Tissierellales; f__Peptostreptococcaceae
OTU1173	0	0	0	2	0	0	0	5	0	0	0	0	d__Bacteria; p__Planctomycetota; c__Planctomycetes; o__Planctomycetales; f__Rubinisphaeraceae; g__SH-PL14; s__uncultured bacterium
OTU1174	0	0	2	0	0	0	0	4	0	0	0	0	d__Bacteria; p__Myxococcota; c__Polyangia; o__Polyangiales; f__Polyangiaceae; g__Pajaroellobacter; s__metagenome
OTU1175	0	0	0	7	0	0	0	0	0	0	0	0	d__Bacteria; p__Planctomycetota; c__Planctomycetes; o__Planctomycetales; f__uncultured; g__norank; s__metagenome
OTU1176	0	0	0	7	0	0	0	0	0	0	0	0	d__Bacteria; p__Dependentiae; c__Babeliae; o__Babeliales; f__UBA12409; g__norank; s__uncultured bacterium
OTU1177	2	0	2	0	0	0	0	0	1	0	0	0	d__Bacteria; p__WPS-2; c__norank; o__norank; f__norank; g__norank; s__uncultured bacterium
OTU1178	0	0	1	0	0	0	0	0	0	0	6	0	d__Bacteria; p__Bacteroidota; c__Bacteroidia; o__Chitinophagales; f__Chitinophagaceae; g__Segetibacter; s__uncultured bacterium
OTU1179	0	0	7	0	0	0	0	0	0	0	0	0	d__Bacteria; p__Actinobacteriota; c__Actinobacteria; o__Micrococcales; f__Microbacteriaceae; g__Agrococcus; s__Agrococcus jenensis
OTU1180	7	0	0	0	0	0	0	0	0	0	0	0	d__Bacteria; p__Bacteroidota; c__Bacteroidia; o__Bacteroidales; f__Tannerellaceae; g__Tannerella; s__Tannerella forsythia
OTU1181	0	0	0	0	0	0	0	0	1	0	5	1	d__Bacteria; p__Actinobacteriota; c__Actinobacteria; o__Corynebacteriales; f__Mycobacteriaceae; g__Mycobacterium
OTU1182	0	0	0	7	0	0	0	0	0	0	0	0	d__Bacteria; p__Proteobacteria; c__Gammaproteobacteria; o__Pseudomonadales; f__Pseudohongiellaceae; g__BIyi10; s__uncultured bacterium
OTU1183	0	2	0	5	0	0	0	0	0	0	0	0	d__Bacteria; p__Myxococcota; c__Polyangia; o__Polyangiales; f__Sandaracinaceae; g__uncultured; s__uncultured bacterium
OTU1184	0	0	0	0	0	0	0	0	7	0	0	0	d__Bacteria; p__MBNT15; c__norank; o__norank; f__norank; g__norank; s__uncultured bacterium
OTU1185	0	2	0	0	0	0	0	0	0	1	3	0	d__Bacteria; p__Proteobacteria; c__Alphaproteobacteria; o__Rhizobiales; f__Xanthobacteraceae; g__Bradyrhizobium
OTU1186	0	0	0	2	0	5	0	0	0	0	0	0	d__Bacteria; p__Bacteroidota; c__Bacteroidia; o__Flavobacteriales; f__Flavobacteriaceae; g__Flavobacterium; s__uncultured bacterium
OTU1187	0	0	4	0	0	0	0	3	0	0	0	0	d__Bacteria; p__Chloroflexi; c__TK10; o__norank; f__norank; g__norank
OTU1188	0	0	0	2	0	0	0	0	0	0	5	0	d__Bacteria; p__Actinobacteriota; c__Thermoleophilia; o__Solirubrobacterales; f__Solirubrobacteraceae; g__Conexibacter; s__uncultured bacterium
OTU1189	1	2	0	0	0	0	0	0	3	0	0	0	d__Bacteria; p__Gemmatimonadota; c__Gemmatimonadetes; o__Gemmatimonadales; f__Gemmatimonadaceae; g__uncultured
OTU1190	0	0	2	0	0	0	0	1	0	1	0	3	d__Bacteria; p__Bacteroidota; c__Bacteroidia; o__Chitinophagales; f__Chitinophagaceae; g__Edaphobaculum; s__metagenome
OTU1191	0	0	0	0	1	2	1	0	0	2	0	0	d__Bacteria; p__Proteobacteria; c__Alphaproteobacteria; o__Rhizobiales; f__Xanthobacteraceae; g__Bradyrhizobium
OTU1192	0	0	0	4	0	0	0	3	0	0	0	0	d__Bacteria; p__Chloroflexi; c__Chloroflexia; o__Thermomicrobiales; f__JG30-KF-CM45; g__norank
OTU1193	0	3	0	1	0	0	0	3	0	0	0	0	d__Bacteria; p__Proteobacteria; c__Alphaproteobacteria; o__uncultured; f__norank; g__norank
OTU1194	0	0	0	3	0	0	0	0	0	3	0	0	d__Bacteria; p__Proteobacteria; c__Gammaproteobacteria; o__Gammaproteobacteria Incertae Sedis; f__Unknown Family; g__norank
OTU1195	0	0	0	7	0	0	0	0	0	0	0	0	d__Bacteria; p__Bacteroidota; c__Bacteroidia; o__Chitinophagales; f__Chitinophagaceae; g__uncultured; s__uncultured bacterium
OTU1196	0	0	1	0	0	0	0	0	2	0	0	4	d__Bacteria; p__Proteobacteria; c__Alphaproteobacteria; o__Acetobacterales; f__Acetobacteraceae; g__uncultured; s__uncultured bacterium
OTU1197	0	0	0	3	0	0	0	0	3	0	0	0	d__Bacteria; p__Proteobacteria; c__Alphaproteobacteria; o__Elsterales; f__uncultured; g__norank
OTU1198	0	0	0	5	0	0	0	2	0	0	0	0	d__Bacteria; p__Actinobacteriota; c__Actinobacteria; o__Micrococcales; f__Promicromonosporaceae; g__Cellulosimicrobium; s__Cellulosimicrobium cellulans
OTU1199	0	0	0	0	0	0	1	1	0	0	0	0	d__Bacteria; p__Planctomycetota; c__Planctomycetes; o__Planctomycetales; f__Schlesneriaceae; g__Schlesneria
OTU1200	0	2	0	5	0	0	0	0	0	0	0	0	d__Bacteria; p__Chloroflexi; c__Ktedonobacteria; o__B10-SB3A; f__norank; g__norank; s__uncultured bacterium
OTU1201	7	0	0	0	0	0	0	0	0	0	0	0	d__Bacteria; p__Sva0485; c__norank; o__norank; f__norank; g__norank; s__uncultured bacterium
OTU1202	0	0	0	2	0	0	0	0	1	0	3	0	d__Bacteria; p__Proteobacteria; c__Alphaproteobacteria; o__Rhodospirillales; f__Rhodospirillaceae; g__uncultured; s__metagenome
OTU1203	0	0	0	0	0	0	0	2	0	0	3	1	d__Bacteria; p__Myxococcota; c__Myxococcia; o__Myxococcales; f__Anaeromyxobacteraceae; g__Anaeromyxobacter; s__uncultured bacterium
OTU1204	0	0	0	0	0	0	0	6	0	0	0	0	d__Bacteria; p__Actinobacteriota; c__Actinobacteria; o__Kineosporiales; f__Kineosporiaceae; g__Kineosporia; s__uncultured bacterium
OTU1205	0	6	0	0	0	0	0	0	0	0	0	0	d__Bacteria; p__Proteobacteria; c__Gammaproteobacteria; o__uncultured; f__norank; g__norank; s__uncultured bacterium
OTU1206	0	0	0	0	0	0	0	0	0	3	0	0	d__Bacteria; p__Chloroflexi; c__Chloroflexia; o__Chloroflexales; f__Roseiflexaceae; g__uncultured; s__uncultured bacterium
OTU1207	0	0	2	0	0	0	0	4	0	0	0	0	d__Bacteria; p__Myxococcota; c__Polyangia; o__Haliangiales; f__Haliangiaceae; g__Haliangium; s__uncultured bacterium
OTU1208	0	0	2	0	1	0	0	3	0	0	0	0	d__Bacteria; p__Proteobacteria; c__Alphaproteobacteria; o__Rhizobiales; f__Beijerinckiaceae; g__Methylovirgula; s__uncultured bacterium
OTU1209	0	0	2	1	0	0	0	0	2	0	0	1	d__Bacteria; p__Actinobacteriota; c__Acidimicrobiia; o__IMCC26256; f__norank; g__norank; s__uncultured bacterium
OTU1210	0	0	0	2	0	0	0	3	0	0	0	0	d__Bacteria; p__Myxococcota; c__Polyangia; o__Polyangiales; f__Phaselicystidaceae; g__Phaselicystis; s__uncultured bacterium
OTU1211	0	0	0	0	6	0	0	0	0	0	0	0	d__Bacteria; p__Bacteroidota; c__Bacteroidia; o__Chitinophagales; f__Chitinophagaceae; g__Aurantisolimonas; s__uncultured bacterium
OTU1212	0	0	0	0	0	2	0	0	0	0	0	4	d__Bacteria; p__Planctomycetota; c__Planctomycetes; o__Gemmatales; f__Gemmataceae; g__uncultured; s__uncultured bacterium
OTU1213	0	0	0	4	0	0	0	2	0	0	0	0	d__Bacteria; p__Proteobacteria; c__Alphaproteobacteria; o__Elsterales; f__uncultured; g__norank; s__uncultured bacterium
OTU1214	0	0	0	0	0	0	0	0	0	0	0	5	d__Bacteria; p__Acidobacteriota; c__Subgroup 11; o__norank; f__norank; g__norank; s__uncultured Acidobacteria bacterium
OTU1215	0	3	0	0	2	0	0	0	0	0	0	0	d__Bacteria; p__Proteobacteria; c__Alphaproteobacteria; o__Rhizobiales; f__Xanthobacteraceae; g__Bradyrhizobium
OTU1216	0	0	0	0	0	3	0	0	0	0	0	0	d__Bacteria; p__Patescibacteria; c__Saccharimonadia; o__Saccharimonadales; f__norank; g__norank; s__uncultured bacterium
OTU1217	0	0	0	3	0	0	0	0	0	0	3	0	d__Bacteria; p__Proteobacteria; c__Alphaproteobacteria; o__Micropepsales; f__Micropepsaceae; g__uncultured; s__uncultured bacterium
OTU1218	0	1	0	0	0	1	1	0	0	1	0	0	d__Bacteria; p__Proteobacteria; c__Alphaproteobacteria; o__Rhizobiales; f__Xanthobacteraceae; g__Bradyrhizobium; s__uncultured bacterium
OTU1219	0	0	1	5	0	0	0	0	0	0	0	0	d__Bacteria; p__Bacteroidota; c__Bacteroidia; o__Chitinophagales; f__Chitinophagaceae; g__Puia
OTU1220	0	0	0	0	0	0	2	0	0	1	0	0	d__Bacteria; p__Proteobacteria; c__Alphaproteobacteria; o__Rhizobiales; f__Xanthobacteraceae; g__Bradyrhizobium
OTU1221	1	0	2	1	2	0	0	0	0	0	0	0	d__Bacteria; p__Gemmatimonadota; c__Gemmatimonadetes; o__Gemmatimonadales; f__Gemmatimonadaceae; g__uncultured
OTU1222	0	0	0	6	0	0	0	0	0	0	0	0	d__Bacteria; p__Chloroflexi; c__Anaerolineae; o__SBR1031; f__norank; g__norank; s__uncultured bacterium
OTU1223	0	0	0	0	0	2	0	2	0	0	0	0	d__Bacteria; p__Bacteroidota; c__Bacteroidia; o__Flavobacteriales; f__Flavobacteriaceae; g__Flavobacterium
OTU1224	1	0	0	5	0	0	0	0	0	0	0	0	d__Bacteria; p__Proteobacteria; c__Alphaproteobacteria; o__Micropepsales; f__Micropepsaceae; g__uncultured; s__uncultured bacterium
OTU1225	0	0	1	0	1	1	0	0	0	1	0	0	d__Bacteria; p__Proteobacteria; c__Alphaproteobacteria; o__Rhizobiales; f__Xanthobacteraceae; g__Bradyrhizobium
OTU1226	1	0	0	0	0	0	0	0	2	0	2	0	d__Bacteria; p__Actinobacteriota; c__Thermoleophilia; o__Solirubrobacterales; f__Solirubrobacteraceae; g__Conexibacter
OTU1227	0	0	0	0	0	0	0	0	6	0	0	0	d__Bacteria; p__Actinobacteriota; c__Coriobacteriia; o__Coriobacteriales; f__Eggerthellaceae; g__DNF00809; s__uncultured bacterium
OTU1228	0	0	0	0	0	0	0	0	0	0	5	0	d__Bacteria; p__WS1; c__norank; o__norank; f__norank; g__norank; s__uncultured bacterium
OTU1229	0	0	0	6	0	0	0	0	0	0	0	0	d__Bacteria; p__Proteobacteria; c__Alphaproteobacteria; o__Acetobacterales; f__Acetobacteraceae
OTU1230	0	0	0	6	0	0	0	0	0	0	0	0	d__Bacteria; p__Actinobacteriota; c__Actinobacteria; o__Frankiales
OTU1231	1	0	0	1	0	0	0	0	0	1	0	3	d__Bacteria; p__Proteobacteria; c__Gammaproteobacteria; o__Burkholderiales; f__A21b; g__norank; s__uncultured Rhodocyclaceae bacterium
OTU1232	0	0	0	2	0	0	0	4	0	0	0	0	d__Bacteria; p__Chloroflexi; c__Chloroflexia; o__Thermomicrobiales; f__AKYG1722; g__norank; s__uncultured bacterium
OTU1233	1	0	1	2	0	0	0	0	0	0	0	1	d__Bacteria; p__Myxococcota; c__Polyangia; o__Haliangiales; f__Haliangiaceae; g__Haliangium; s__uncultured bacterium
OTU1234	1	0	0	0	0	0	0	4	1	0	0	0	d__Bacteria; p__Bacteroidota; c__Bacteroidia; o__Chitinophagales; f__Chitinophagaceae; g__Ferruginibacter; s__uncultured bacterium
OTU1235	0	0	0	0	0	2	1	0	0	0	0	1	d__Bacteria; p__Proteobacteria; c__Alphaproteobacteria; o__Rhizobiales; f__Beijerinckiaceae; g__Methylovirgula; s__uncultured bacterium
OTU1236	0	0	0	4	0	0	0	0	0	2	0	0	d__Bacteria; p__Planctomycetota; c__Planctomycetes; o__Pirellulales; f__Pirellulaceae; g__Rhodopirellula
OTU1237	0	0	0	2	0	0	0	2	0	0	0	0	d__Bacteria; p__Myxococcota; c__Polyangia; o__Polyangiales; f__Sandaracinaceae; g__uncultured; s__metagenome
OTU1238	0	0	0	0	0	0	0	2	3	0	1	0	d__Bacteria; p__Myxococcota; c__Myxococcia; o__Myxococcales; f__Anaeromyxobacteraceae; g__Anaeromyxobacter; s__uncultured bacterium
OTU1239	0	0	0	0	0	0	0	0	5	1	0	0	d__Bacteria; p__Proteobacteria; c__Alphaproteobacteria; o__Rhizobiales; f__Xanthobacteraceae; g__Bradyrhizobium
OTU1240	0	0	0	6	0	0	0	0	0	0	0	0	d__Bacteria; p__Bacteroidota; c__Bacteroidia; o__Chitinophagales; f__Chitinophagaceae; g__Edaphobaculum
OTU1241	0	0	0	6	0	0	0	0	0	0	0	0	d__Bacteria; p__Proteobacteria; c__Gammaproteobacteria; o__Xanthomonadales; f__Xanthomonadaceae; g__Luteimonas
OTU1242	0	0	6	0	0	0	0	0	0	0	0	0	d__Bacteria; p__Proteobacteria; c__Alphaproteobacteria; o__Rhizobiales; f__Xanthobacteraceae; g__Bradyrhizobium
OTU1243	0	0	0	0	0	5	0	0	0	0	0	0	d__Bacteria; p__Proteobacteria; c__Gammaproteobacteria; o__Burkholderiales; f__Chitinibacteraceae; g__Silvimonas; s__Silvimonas terrae
OTU1244	0	0	0	6	0	0	0	0	0	0	0	0	d__Bacteria; p__Bacteroidota; c__Bacteroidia; o__Chitinophagales; f__Chitinophagaceae; g__Flavitalea; s__uncultured bacterium
OTU1245	0	1	0	3	0	1	0	0	0	0	0	0	d__Bacteria; p__Proteobacteria; c__Gammaproteobacteria; o__Burkholderiales; f__A21b; g__norank; s__uncultured bacterium
OTU1246	0	0	0	3	0	0	0	0	3	0	0	0	d__Bacteria; p__Bacteroidota; c__Bacteroidia; o__Chitinophagales; f__Chitinophagaceae; g__Terrimonas; s__uncultured bacterium
OTU1247	0	0	0	0	0	0	0	0	6	0	0	0	d__Bacteria; p__Chloroflexi; c__JG30-KF-CM66; o__norank; f__norank; g__norank; s__uncultured bacterium
OTU1248	0	0	0	5	1	0	0	0	0	0	0	0	d__Bacteria; p__Proteobacteria; c__Gammaproteobacteria; o__Pseudomonadales; f__Pseudomonadaceae; g__Pseudomonas
OTU1249	1	3	0	0	0	0	0	0	0	0	0	0	d__Bacteria; p__Proteobacteria; c__Alphaproteobacteria; o__Rhizobiales; f__Xanthobacteraceae; g__Bradyrhizobium
OTU1250	0	3	0	1	0	0	0	0	2	0	0	0	d__Bacteria; p__Proteobacteria; c__Alphaproteobacteria; o__Rhizobiales; f__Xanthobacteraceae; g__Rhodoplanes; s__uncultured bacterium
OTU1251	0	0	2	4	0	0	0	0	0	0	0	0	d__Bacteria; p__Bacteroidota; c__Bacteroidia; o__Chitinophagales; f__Chitinophagaceae; g__Flavisolibacter
OTU1252	0	0	5	0	0	0	0	0	0	1	0	0	d__Bacteria; p__Gemmatimonadota; c__Gemmatimonadetes; o__Gemmatimonadales; f__Gemmatimonadaceae; g__uncultured
OTU1253	0	0	0	3	0	0	0	3	0	0	0	0	d__Bacteria; p__Proteobacteria; c__Alphaproteobacteria; o__Rhizobiales; f__Beijerinckiaceae; g__alphaI cluster; s__uncultured bacterium
OTU1254	0	0	0	4	0	0	0	0	0	1	1	0	d__Bacteria; p__Proteobacteria; c__Alphaproteobacteria; o__Rhizobiales; f__Methyloligellaceae; g__uncultured
OTU1255	0	0	0	0	0	1	2	0	0	0	0	0	d__Bacteria; p__Proteobacteria; c__Alphaproteobacteria; o__Rhizobiales; f__Xanthobacteraceae; g__Bradyrhizobium
OTU1256	0	2	0	0	0	0	0	0	4	0	0	0	d__Bacteria; p__Chloroflexi; c__Anaerolineae; o__SJA-15; f__norank; g__norank; s__uncultured bacterium
OTU1257	0	1	3	0	0	0	0	2	0	0	0	0	d__Bacteria; p__Cyanobacteria; c__Vampirivibrionia; o__Obscuribacterales; f__Obscuribacteraceae; g__norank; s__uncultured bacterium
OTU1258	0	0	0	6	0	0	0	0	0	0	0	0	d__Bacteria; p__Actinobacteriota; c__Acidimicrobiia; o__Microtrichales; f__Iamiaceae; g__Iamia; s__uncultured bacterium
OTU1259	0	0	0	4	0	0	0	0	0	0	2	0	d__Bacteria; p__Proteobacteria; c__Alphaproteobacteria; o__Elsterales; f__uncultured; g__norank; s__uncultured bacterium
OTU1260	0	0	2	2	0	0	0	0	0	0	2	0	d__Bacteria; p__Proteobacteria; c__Alphaproteobacteria; o__Rhizobiales; f__Xanthobacteraceae; g__Bradyrhizobium
OTU1261	0	0	5	1	0	0	0	0	0	0	0	0	d__Bacteria; p__Chloroflexi; c__OLB14; o__norank; f__norank; g__norank; s__uncultured bacterium
OTU1262	1	0	1	3	0	0	0	0	0	0	1	0	d__Bacteria; p__Planctomycetota; c__Planctomycetes; o__Gemmatales; f__Gemmataceae; g__uncultured; s__uncultured bacterium
OTU1263	0	0	0	2	0	0	2	0	0	0	0	0	d__Bacteria; p__Planctomycetota; c__Planctomycetes; o__Gemmatales; f__Gemmataceae; g__uncultured; s__uncultured planctomycete
OTU1264	0	0	0	0	0	2	0	0	0	0	4	0	d__Bacteria; p__Proteobacteria; c__Alphaproteobacteria; o__Rhizobiales; f__Beijerinckiaceae; g__Methylovirgula; s__uncultured bacterium
OTU1265	4	0	0	0	0	0	0	1	0	0	0	0	d__Bacteria; p__Proteobacteria; c__Alphaproteobacteria; o__Rhizobiales; f__Rhizobiaceae; g__Mesorhizobium
OTU1266	2	0	0	4	0	0	0	0	0	0	0	0	d__Bacteria; p__Actinobacteriota; c__Thermoleophilia; o__Solirubrobacterales; f__67-14; g__norank; s__uncultured bacterium
OTU1267	0	1	0	1	1	0	0	0	3	0	0	0	d__Bacteria; p__Acidobacteriota; c__Holophagae; o__Subgroup 7; f__norank; g__norank; s__uncultured bacterium
OTU1268	2	2	0	0	0	0	0	0	0	1	0	0	d__Bacteria; p__Proteobacteria; c__Alphaproteobacteria; o__Rhizobiales; f__Xanthobacteraceae; g__Bradyrhizobium
OTU1269	0	0	0	0	1	2	0	0	0	0	0	0	d__Bacteria; p__Proteobacteria; c__Alphaproteobacteria; o__Rhizobiales; f__Xanthobacteraceae; g__Bradyrhizobium
OTU1270	0	0	0	0	0	0	0	1	5	0	0	0	d__Bacteria; p__Chloroflexi; c__Anaerolineae; o__Anaerolineales; f__Anaerolineaceae; g__Leptolinea; s__uncultured bacterium
OTU1271	0	2	0	0	0	0	1	0	0	1	0	0	d__Bacteria; p__Bacteroidota; c__Bacteroidia; o__Chitinophagales; f__Chitinophagaceae; g__Vibrionimonas
OTU1272	0	1	3	2	0	0	0	0	0	0	0	0	d__Bacteria; p__Chloroflexi; c__Chloroflexia; o__Thermomicrobiales; f__Thermomicrobiaceae; g__Nitrolancea; s__uncultured bacterium
OTU1273	0	0	0	0	0	0	0	5	0	0	0	0	d__Bacteria; p__Acidobacteriota; c__Acidobacteriae; o__Solibacterales; f__Solibacteraceae; g__Candidatus Solibacter
OTU1274	0	0	0	0	0	0	0	3	0	1	1	0	d__Bacteria; p__Proteobacteria; c__Alphaproteobacteria; o__Rhizobiales; f__Xanthobacteraceae; g__Bradyrhizobium
OTU1275	0	0	0	6	0	0	0	0	0	0	0	0	d__Bacteria; p__Sumerlaeota; c__Sumerlaeia; o__Sumerlaeales; f__Sumerlaeaceae; g__Sumerlaea; s__uncultured bacterium
OTU1276	0	2	0	1	0	0	0	0	3	0	0	0	d__Bacteria; p__Bacteroidota; c__Bacteroidia; o__Sphingobacteriales; f__CWT CU03-E12; g__norank
OTU1277	0	0	0	0	0	0	3	0	0	0	0	0	d__Bacteria; p__Bacteroidota; c__Bacteroidia; o__Bacteroidales; f__Marinilabiliaceae; g__Ruminofilibacter
OTU1278	0	0	0	6	0	0	0	0	0	0	0	0	d__Bacteria; p__Planctomycetota; c__Phycisphaerae; o__Tepidisphaerales; f__WD2101 soil group; g__norank; s__uncultured bacterium
OTU1279	1	0	0	0	0	0	0	0	0	0	4	0	d__Bacteria; p__Chloroflexi; c__SHA-26; o__norank; f__norank; g__norank
OTU1280	0	0	1	0	1	0	1	0	0	1	0	0	d__Bacteria; p__Bacteroidota; c__Bacteroidia; o__Chitinophagales; f__Chitinophagaceae; g__Chitinophaga; s__uncultured Chitinophaga sp.
OTU1281	0	0	0	0	1	0	3	0	0	0	0	0	d__Bacteria; p__Verrucomicrobiota; c__Verrucomicrobiae; o__Pedosphaerales; f__Pedosphaeraceae; g__uncultured; s__metagenome
OTU1282	0	0	0	0	0	5	0	0	0	0	0	0	d__Bacteria; p__Planctomycetota; c__Phycisphaerae; o__Tepidisphaerales; f__WD2101 soil group; g__norank; s__uncultured bacterium
OTU1283	0	0	0	6	0	0	0	0	0	0	0	0	d__Bacteria; p__Proteobacteria; c__Gammaproteobacteria; o__Ectothiorhodospirales; f__Thioalkalispiraceae; g__uncultured
OTU1284	0	0	1	1	0	2	0	0	0	0	0	0	d__Bacteria; p__Actinobacteriota; c__Actinobacteria; o__Streptomycetales; f__Streptomycetaceae; g__Streptomyces; s__Embleya scabrispora
OTU1285	0	1	1	1	0	1	0	2	0	0	0	0	d__Bacteria; p__Acidobacteriota; c__Acidobacteriae; o__Subgroup 2; f__norank; g__norank; s__uncultured bacterium
OTU1286	0	0	0	6	0	0	0	0	0	0	0	0	d__Bacteria; p__Proteobacteria; c__Alphaproteobacteria; o__Rhizobiales; f__uncultured; g__norank; s__uncultured bacterium
OTU1287	0	0	0	5	0	0	0	0	0	0	0	0	d__Bacteria; p__Bacteroidota; c__Bacteroidia; o__Chitinophagales; f__Chitinophagaceae; g__Chitinophaga
OTU1288	0	0	0	0	0	0	0	5	1	0	0	0	d__Bacteria; p__Chloroflexi; c__Anaerolineae; o__Anaerolineales; f__Anaerolineaceae; g__uncultured; s__uncultured bacterium
OTU1289	4	1	0	0	0	0	0	1	0	0	0	0	d__Bacteria; p__Acidobacteriota; c__Acidobacteriae; o__Acidobacteriales; f__uncultured; g__norank
OTU1290	0	0	0	0	0	0	0	0	6	0	0	0	d__Bacteria; p__Gemmatimonadota; c__Gemmatimonadetes; o__Gemmatimonadales; f__Gemmatimonadaceae; g__uncultured; s__uncultured bacterium
OTU1291	0	1	0	0	0	0	0	1	1	0	3	0	d__Bacteria; p__Acidobacteriota; c__Acidobacteriae; o__Acidobacteriales; f__uncultured; g__norank; s__uncultured bacterium
OTU1292	0	0	0	6	0	0	0	0	0	0	0	0	d__Bacteria; p__Proteobacteria; c__Alphaproteobacteria; o__Micropepsales; f__Micropepsaceae; g__uncultured
OTU1293	1	0	1	0	0	0	2	0	0	0	0	0	d__Bacteria; p__Proteobacteria; c__Alphaproteobacteria; o__Rhizobiales; f__Xanthobacteraceae; g__Bradyrhizobium
OTU1294	0	0	0	0	0	1	2	0	0	2	0	0	d__Bacteria; p__Proteobacteria; c__Alphaproteobacteria; o__Rhizobiales; f__Xanthobacteraceae; g__Bradyrhizobium
OTU1295	0	0	2	0	0	0	0	4	0	0	0	0	d__Bacteria; p__Verrucomicrobiota; c__Verrucomicrobiae; o__Pedosphaerales; f__Pedosphaeraceae; g__norank
OTU1296	0	0	0	4	0	0	0	0	0	0	2	0	d__Bacteria; p__Proteobacteria; c__Alphaproteobacteria; o__Rhizobiales; f__Hyphomicrobiaceae; g__Pedomicrobium
OTU1297	0	0	0	0	0	0	0	0	0	5	0	0	d__Bacteria; p__Planctomycetota; c__Planctomycetes; o__Pirellulales; f__Pirellulaceae; g__uncultured; s__metagenome
OTU1298	1	1	3	0	0	0	1	0	0	0	0	0	d__Bacteria; p__Firmicutes; c__Clostridia; o__Peptostreptococcales-Tissierellales; f__Peptostreptococcaceae; g__Romboutsia; s__uncultured bacterium
OTU1299	0	0	0	0	0	0	1	3	0	0	0	0	d__Bacteria; p__Proteobacteria; c__Alphaproteobacteria; o__Reyranellales; f__Reyranellaceae; g__Reyranella; s__uncultured bacterium
OTU1300	0	0	0	0	0	0	0	0	0	0	6	0	d__Bacteria; p__Latescibacterota; c__norank; o__norank; f__norank; g__norank; s__uncultured bacterium
OTU1301	0	0	0	4	0	2	0	0	0	0	0	0	d__Bacteria; p__Bacteroidota; c__Bacteroidia; o__Chitinophagales; f__Chitinophagaceae; g__Flavihumibacter
OTU1302	0	0	3	0	0	0	0	0	0	0	0	0	d__Bacteria; p__Proteobacteria; c__Alphaproteobacteria; o__Rhizobiales; f__Xanthobacteraceae; g__Bradyrhizobium
OTU1303	2	0	0	3	1	0	0	0	0	0	0	0	d__Bacteria; p__Proteobacteria; c__Alphaproteobacteria; o__Rhizobiales; f__Rhizobiaceae; g__Phyllobacterium
OTU1304	1	0	0	0	0	0	0	2	3	0	0	0	d__Bacteria; p__Bacteroidota; c__Bacteroidia; o__Chitinophagales; f__Chitinophagaceae; g__Ferruginibacter; s__uncultured bacterium
OTU1305	0	0	6	0	0	0	0	0	0	0	0	0	d__Bacteria; p__Proteobacteria; c__Gammaproteobacteria; o__Xanthomonadales; f__Rhodanobacteraceae; g__Chujaibacter; s__uncultured bacterium
OTU1306	0	0	0	0	0	0	0	5	0	1	0	0	d__Bacteria; p__Chloroflexi; c__TK10; o__norank; f__norank; g__norank
OTU1307	0	0	0	5	0	0	0	0	0	0	0	0	d__Bacteria; p__Chloroflexi; c__Ktedonobacteria; o__Ktedonobacterales; f__JG30-KF-AS9; g__norank; s__uncultured bacterium
OTU1308	0	6	0	0	0	0	0	0	0	0	0	0	d__Bacteria; p__Proteobacteria; c__Alphaproteobacteria; o__Rhizobiales; f__Beijerinckiaceae; g__uncultured; s__uncultured bacterium
OTU1309	0	0	0	0	0	0	0	0	0	0	0	2	d__Bacteria; p__Proteobacteria; c__Alphaproteobacteria; o__Rhizobiales; f__Xanthobacteraceae; g__Bradyrhizobium
OTU1310	4	0	0	0	0	0	0	2	0	0	0	0	d__Bacteria; p__Proteobacteria; c__Gammaproteobacteria; o__Burkholderiales; f__Nitrosomonadaceae; g__mle1-7; s__uncultured beta proteobacterium
OTU1311	0	0	0	0	0	0	0	2	0	0	4	0	d__Bacteria; p__Actinobacteriota; c__Thermoleophilia; o__Gaiellales; f__uncultured; g__norank
OTU1312	2	0	2	0	0	0	0	0	2	0	0	0	d__Bacteria; p__Acidobacteriota; c__Acidobacteriae; o__Solibacterales; f__Solibacteraceae; g__Candidatus Solibacter; s__uncultured bacterium
OTU1313	0	1	0	0	0	4	0	0	0	0	0	0	d__Bacteria; p__Planctomycetota; c__Pla4 lineage; o__norank; f__norank; g__norank; s__uncultured bacterium
OTU1314	0	0	0	0	0	0	4	0	0	0	0	0	d__Bacteria; p__Proteobacteria; c__Gammaproteobacteria; o__Enterobacterales
OTU1315	0	0	4	0	0	0	0	2	0	0	0	0	d__Bacteria; p__Proteobacteria; c__Gammaproteobacteria; o__Xanthomonadales; f__Xanthomonadaceae; g__Pseudoxanthomonas
OTU1316	0	0	0	2	0	0	0	0	4	0	0	0	d__Bacteria; p__Chloroflexi; c__TK10; o__norank; f__norank; g__norank; s__uncultured bacterium
OTU1317	0	0	0	6	0	0	0	0	0	0	0	0	d__Bacteria; p__Proteobacteria; c__Gammaproteobacteria; o__Salinisphaerales; f__Solimonadaceae; g__Polycyclovorans
OTU1318	0	0	0	2	0	0	0	0	0	1	2	1	d__Bacteria; p__Acidobacteriota; c__Acidobacteriae; o__Bryobacterales; f__Bryobacteraceae; g__Bryobacter; s__uncultured bacterium
OTU1319	0	0	2	0	0	0	0	0	4	0	0	0	d__Bacteria; p__Myxococcota; c__Myxococcia; o__Myxococcales; f__Myxococcaceae; g__P3OB-42; s__uncultured bacterium
OTU1320	1	0	2	0	0	0	2	0	0	0	0	0	d__Bacteria; p__Myxococcota; c__Polyangia; o__Haliangiales; f__Haliangiaceae; g__Haliangium; s__uncultured bacterium
OTU1321	0	0	0	0	0	0	0	6	0	0	0	0	d__Bacteria; p__Proteobacteria; c__Alphaproteobacteria; o__Micropepsales; f__Micropepsaceae; g__uncultured
OTU1322	0	0	0	4	0	0	0	0	0	0	2	0	d__Bacteria; p__Actinobacteriota; c__Actinobacteria; o__Micromonosporales; f__Micromonosporaceae; g__Actinoplanes; s__uncultured bacterium
OTU1323	1	0	0	0	0	0	0	0	0	0	4	0	d__Bacteria; p__Acidobacteriota; c__Acidobacteriae; o__AKIW659; f__norank; g__norank; s__uncultured soil bacterium
OTU1324	0	2	3	1	0	0	0	0	0	0	0	0	d__Bacteria; p__Bacteroidota; c__Bacteroidia; o__Flavobacteriales; f__NS9 marine group; g__norank
OTU1325	0	1	2	3	0	0	0	0	0	0	0	0	d__Bacteria; p__Cyanobacteria; c__Cyanobacteriia; o__Chloroplast; f__norank; g__norank
OTU1326	0	0	6	0	0	0	0	0	0	0	0	0	d__Bacteria; p__Acidobacteriota; c__Acidobacteriae; o__Bryobacterales; f__Bryobacteraceae; g__Bryobacter; s__metagenome
OTU1327	0	2	0	0	0	1	0	0	2	0	0	0	d__Bacteria; p__Proteobacteria; c__Gammaproteobacteria; o__Burkholderiales; f__Chromobacteriaceae; g__Pseudogulbenkiania
OTU1328	0	0	0	6	0	0	0	0	0	0	0	0	d__Bacteria; p__Proteobacteria; c__Gammaproteobacteria
OTU1329	0	0	1	5	0	0	0	0	0	0	0	0	d__Bacteria; p__Verrucomicrobiota; c__Verrucomicrobiae; o__Opitutales; f__Opitutaceae; g__Opitutus; s__uncultured Verrucomicrobia bacterium
OTU1330	0	0	0	1	1	3	0	0	0	0	1	0	d__Bacteria; p__Proteobacteria; c__Alphaproteobacteria; o__Rhizobiales; f__Xanthobacteraceae; g__Bradyrhizobium
OTU1331	6	0	0	0	0	0	0	0	0	0	0	0	d__Bacteria; p__Proteobacteria; c__Alphaproteobacteria; o__Defluviicoccales; f__Defluviicoccaceae; g__Defluviicoccus
OTU1332	0	0	0	6	0	0	0	0	0	0	0	0	d__Bacteria; p__Planctomycetota; c__Planctomycetes; o__Gemmatales; f__Gemmataceae; g__uncultured; s__uncultured bacterium
OTU1333	0	0	0	4	0	1	0	0	0	0	0	0	d__Bacteria; p__WPS-2; c__norank; o__norank; f__norank; g__norank; s__uncultured bacterium
OTU1334	0	0	0	0	0	0	0	0	6	0	0	0	d__Bacteria; p__Myxococcota; c__Polyangia; o__Haliangiales; f__Haliangiaceae; g__Haliangium; s__uncultured bacterium
OTU1335	1	0	0	0	0	0	0	0	0	0	3	2	d__Bacteria; p__Acidobacteriota; c__Vicinamibacteria; o__Subgroup 17; f__norank; g__norank; s__uncultured Acidobacteria bacterium
OTU1336	0	0	2	1	0	0	0	0	2	1	0	0	d__Bacteria; p__Proteobacteria; c__Alphaproteobacteria; o__Rhizobiales; f__Xanthobacteraceae; g__uncultured; s__uncultured bacterium
OTU1337	0	0	0	0	0	0	0	0	6	0	0	0	d__Bacteria; p__Proteobacteria; c__Alphaproteobacteria; o__Rhizobiales; f__Xanthobacteraceae; g__Afipia
OTU1338	1	0	2	0	0	0	3	0	0	0	0	0	d__Bacteria; p__Proteobacteria; c__Alphaproteobacteria; o__Rhizobiales; f__Xanthobacteraceae; g__Bradyrhizobium
OTU1339	0	0	0	0	0	0	0	0	0	0	0	6	d__Bacteria; p__Chloroflexi; c__Ktedonobacteria; o__Ktedonobacterales; f__Ktedonobacteraceae; g__HSB OF53-F07
OTU1340	0	0	0	6	0	0	0	0	0	0	0	0	d__Bacteria; p__Myxococcota; c__Polyangia; o__Blfdi19; f__norank; g__norank; s__uncultured bacterium
OTU1341	3	0	0	0	0	0	0	3	0	0	0	0	d__Bacteria; p__Acidobacteriota; c__Acidobacteriae; o__Acidobacteriales; f__Koribacteraceae; g__Candidatus Koribacter; s__uncultured bacterium
OTU1342	0	0	3	0	0	0	0	0	0	2	0	0	d__Bacteria; p__Bacteroidota; c__Bacteroidia; o__Chitinophagales; f__Chitinophagaceae; g__Ferruginibacter; s__uncultured bacterium
OTU1343	0	1	5	0	0	0	0	0	0	0	0	0	d__Bacteria; p__Acidobacteriota; c__Acidobacteriae; o__Subgroup 2; f__norank; g__norank; s__uncultured bacterium
OTU1344	0	0	0	0	0	0	0	0	6	0	0	0	Unclassified
OTU1345	0	0	0	4	0	0	0	0	0	0	0	2	d__Bacteria; p__Actinobacteriota; c__Actinobacteria; o__Propionibacteriales; f__Nocardioidaceae; g__Nocardioides
OTU1346	1	0	0	0	3	2	0	0	0	0	0	0	d__Bacteria; p__Desulfobacterota; c__Desulfovibrionia; o__Desulfovibrionales; f__Desulfovibrionaceae; g__uncultured; s__uncultured bacterium
OTU1347	0	0	1	0	0	0	0	5	0	0	0	0	d__Bacteria; p__Planctomycetota; c__vadinHA49; o__norank; f__norank; g__norank; s__uncultured bacterium
OTU1348	0	0	0	6	0	0	0	0	0	0	0	0	d__Bacteria; p__Chloroflexi; c__Anaerolineae; o__SBR1031; f__norank; g__norank; s__uncultured bacterium
OTU1349	0	0	0	1	0	0	0	0	5	0	0	0	d__Bacteria; p__Bacteroidota; c__Bacteroidia; o__Cytophagales; f__Microscillaceae; g__uncultured; s__uncultured bacterium
OTU1350	0	0	3	1	0	0	0	1	1	0	0	0	d__Bacteria; p__Proteobacteria; c__Alphaproteobacteria; o__Caulobacterales; f__Caulobacteraceae; g__Asticcacaulis
OTU1351	4	0	0	1	0	0	0	0	0	0	0	0	d__Bacteria; p__Actinobacteriota; c__Actinobacteria; o__Frankiales; f__uncultured; g__norank; s__uncultured actinobacterium
OTU1352	0	0	0	5	0	0	0	0	0	0	0	0	d__Bacteria; p__Proteobacteria; c__Gammaproteobacteria; o__Burkholderiales; f__Burkholderiaceae; g__Limnobacter; s__uncultured bacterium
OTU1353	0	2	0	3	0	0	0	0	0	0	0	0	d__Bacteria; p__Acidobacteriota; c__Acidobacteriae; o__Subgroup 15; f__norank; g__norank; s__uncultured bacterium
OTU1354	0	0	5	0	0	0	0	0	0	0	0	0	d__Bacteria; p__Bacteroidota; c__Bacteroidia; o__Cytophagales; f__Cytophagaceae; g__Cytophaga; s__Cytophaga hutchinsonii ATCC 33406
OTU1355	0	0	0	5	0	0	0	0	0	0	0	0	d__Bacteria; p__Chloroflexi; c__SHA-26; o__norank; f__norank; g__norank
OTU1356	0	0	0	0	0	0	0	0	5	0	0	0	d__Bacteria; p__Patescibacteria; c__Parcubacteria; o__norank; f__norank; g__norank; s__uncultured bacterium
OTU1357	0	0	0	5	0	0	0	0	0	0	0	0	d__Bacteria; p__Gemmatimonadota; c__Gemmatimonadetes; o__Gemmatimonadales; f__Gemmatimonadaceae; g__Gemmatimonas; s__uncultured bacterium
OTU1358	0	0	1	0	0	0	1	0	0	1	0	1	d__Bacteria; p__Proteobacteria; c__Alphaproteobacteria; o__Rhizobiales; f__Xanthobacteraceae; g__Bradyrhizobium
OTU1359	0	0	0	0	0	3	0	0	0	0	0	0	d__Bacteria; p__Bacteroidota; c__Bacteroidia; o__Chitinophagales; f__Chitinophagaceae; g__Asinibacterium; s__uncultured bacterium
OTU1360	0	0	0	4	0	0	0	0	0	0	0	1	d__Bacteria; p__Actinobacteriota; c__Actinobacteria; o__Propionibacteriales; f__Nocardioidaceae; g__Nocardioides
OTU1361	0	0	0	5	0	0	0	0	0	0	0	0	d__Bacteria; p__Actinobacteriota; c__Actinobacteria; o__Corynebacteriales; f__Nocardiaceae; g__Nocardia; s__Nocardia veterana
OTU1362	0	0	0	0	0	3	0	1	0	0	0	0	d__Bacteria; p__Actinobacteriota; c__Acidimicrobiia; o__IMCC26256; f__norank; g__norank; s__uncultured bacterium
OTU1363	0	0	0	0	0	0	0	2	3	0	0	0	d__Bacteria; p__Chloroflexi; c__Anaerolineae; o__Anaerolineales; f__Anaerolineaceae; g__Anaerolinea; s__uncultured bacterium
OTU1364	0	0	0	5	0	0	0	0	0	0	0	0	d__Bacteria; p__Firmicutes; c__Bacilli; o__Bacillales; f__Bacillaceae; g__Bacillus
OTU1365	0	0	0	5	0	0	0	0	0	0	0	0	d__Bacteria; p__Patescibacteria; c__ABY1; o__Candidatus Magasanikbacteria; f__norank; g__norank; s__uncultured bacterium
OTU1366	0	0	0	5	0	0	0	0	0	0	0	0	d__Bacteria; p__Proteobacteria; c__Gammaproteobacteria; o__Xanthomonadales; f__Xanthomonadaceae; g__uncultured; s__uncultured Luteimonas sp.
OTU1367	0	0	0	0	0	0	0	0	5	0	0	0	d__Bacteria; p__Bacteroidota; c__Bacteroidia; o__Sphingobacteriales; f__AKYH767; g__norank
OTU1368	0	0	0	5	0	0	0	0	0	0	0	0	d__Bacteria; p__Proteobacteria; c__Alphaproteobacteria; o__Rickettsiales; f__SM2D12; g__norank; s__metagenome
OTU1369	0	0	0	0	0	0	2	0	3	0	0	0	d__Bacteria; p__Chloroflexi; c__TK10; o__norank; f__norank; g__norank; s__uncultured bacterium
OTU1370	0	2	0	0	0	0	0	0	0	0	0	3	d__Bacteria; p__Bacteroidota; c__Bacteroidia; o__Chitinophagales; f__Chitinophagaceae; g__Vibrionimonas
OTU1371	0	0	5	0	0	0	0	0	0	0	0	0	d__Bacteria; p__Firmicutes; c__Bacilli; o__Paenibacillales; f__Paenibacillaceae; g__Paenibacillus
OTU1372	0	0	5	0	0	0	0	0	0	0	0	0	d__Bacteria; p__Proteobacteria; c__Alphaproteobacteria; o__Rhizobiales; f__Beijerinckiaceae; g__Bosea
OTU1373	0	0	0	0	0	0	0	0	0	0	5	0	d__Bacteria; p__Chloroflexi; c__Ktedonobacteria; o__Ktedonobacterales; f__JG30-KF-AS9; g__norank; s__uncultured bacterium
OTU1374	0	0	0	2	0	0	0	3	0	0	0	0	d__Bacteria; p__Actinobacteriota; c__Thermoleophilia; o__Gaiellales; f__uncultured; g__norank
OTU1375	0	0	0	0	0	0	0	2	3	0	0	0	d__Bacteria; p__Bacteroidota; c__Bacteroidia; o__Sphingobacteriales; f__env.OPS 17; g__norank; s__uncultured bacterium
OTU1376	0	0	0	5	0	0	0	0	0	0	0	0	d__Bacteria; p__Bacteroidota; c__Bacteroidia; o__Chitinophagales; f__Chitinophagaceae; g__uncultured; s__uncultured bacterium
OTU1377	5	0	0	0	0	0	0	0	0	0	0	0	d__Bacteria; p__Proteobacteria; c__Alphaproteobacteria; o__Reyranellales; f__Reyranellaceae; g__uncultured; s__uncultured bacterium
OTU1378	0	0	5	0	0	0	0	0	0	0	0	0	d__Bacteria; p__Verrucomicrobiota; c__Verrucomicrobiae; o__Opitutales; f__Opitutaceae; g__Opitutus
OTU1379	0	0	0	0	1	0	0	0	3	0	0	0	d__Bacteria; p__Proteobacteria; c__Alphaproteobacteria; o__Rhodospirillales; f__Rhodospirillaceae; g__uncultured; s__uncultured bacterium
OTU1380	0	0	0	5	0	0	0	0	0	0	0	0	d__Bacteria; p__Chloroflexi; c__Anaerolineae; o__SBR1031; f__A4b; g__norank; s__uncultured bacterium
OTU1381	0	0	2	3	0	0	0	0	0	0	0	0	d__Bacteria; p__Planctomycetota; c__Phycisphaerae; o__Tepidisphaerales; f__WD2101 soil group; g__norank; s__uncultured bacterium
OTU1382	0	0	0	5	0	0	0	0	0	0	0	0	d__Bacteria; p__Proteobacteria; c__Alphaproteobacteria; o__Rhizobiales; f__Xanthobacteraceae; g__Rhodoplanes; s__uncultured bacterium
OTU1383	0	0	0	2	0	0	0	3	0	0	0	0	d__Bacteria; p__Chloroflexi; c__Chloroflexia; o__Thermomicrobiales; f__JG30-KF-CM45; g__norank; s__uncultured bacterium
OTU1384	1	0	0	0	0	0	0	0	0	0	3	0	d__Bacteria; p__Myxococcota; c__Myxococcia; o__Myxococcales; f__Myxococcaceae; g__uncultured
OTU1385	0	0	0	3	0	0	0	0	0	1	0	0	d__Bacteria; p__Acidobacteriota; c__Vicinamibacteria; o__Vicinamibacterales; f__uncultured; g__norank
OTU1386	0	0	0	0	0	0	0	0	0	0	0	5	d__Bacteria; p__Proteobacteria; c__Alphaproteobacteria; o__Caulobacterales; f__Hyphomonadaceae; g__SWB02; s__uncultured bacterium
OTU1387	1	0	0	4	0	0	0	0	0	0	0	0	d__Bacteria; p__Chloroflexi; c__Ktedonobacteria; o__Ktedonobacterales; f__JG30-KF-AS9; g__norank; s__uncultured bacterium
OTU1388	0	0	1	4	0	0	0	0	0	0	0	0	d__Bacteria; p__Verrucomicrobiota; c__Verrucomicrobiae; o__Opitutales; f__Opitutaceae
OTU1389	0	0	0	0	0	0	0	0	5	0	0	0	d__Bacteria; p__Planctomycetota; c__Planctomycetes; o__Isosphaerales; f__Isosphaeraceae; g__Aquisphaera
OTU1390	0	0	0	1	1	0	0	3	0	0	0	0	d__Bacteria; p__Proteobacteria; c__Gammaproteobacteria; o__Burkholderiales; f__Nitrosomonadaceae; g__Ellin6067; s__uncultured bacterium
OTU1391	0	0	0	0	0	0	0	0	0	0	0	5	d__Bacteria; p__Proteobacteria; c__Gammaproteobacteria; o__Burkholderiales; f__Neisseriaceae; g__uncultured; s__uncultured rumen bacterium
OTU1392	0	0	0	0	0	0	0	0	0	0	5	0	d__Bacteria; p__Myxococcota; c__Myxococcia; o__Myxococcales; f__Vulgatibacteraceae; g__Vulgatibacter
OTU1393	0	0	5	0	0	0	0	0	0	0	0	0	d__Bacteria; p__Chloroflexi; c__Ktedonobacteria; o__Ktedonobacterales; f__JG30-KF-AS9; g__norank; s__uncultured bacterium
OTU1394	0	1	3	1	0	0	0	0	0	0	0	0	d__Bacteria; p__Proteobacteria; c__Alphaproteobacteria; o__Rhizobiales; f__Beijerinckiaceae; g__Methylovirgula; s__uncultured bacterium
OTU1395	4	1	0	0	0	0	0	0	0	0	0	0	d__Bacteria; p__Verrucomicrobiota; c__Verrucomicrobiae; o__Chthoniobacterales; f__Chthoniobacteraceae; g__Candidatus Udaeobacter; s__uncultured bacterium
OTU1396	0	0	5	0	0	0	0	0	0	0	0	0	d__Bacteria; p__Gemmatimonadota; c__S0134 terrestrial group; o__norank; f__norank; g__norank; s__uncultured bacterium
OTU1397	0	0	0	2	0	0	0	3	0	0	0	0	d__Bacteria; p__Firmicutes; c__Bacilli; o__uncultured; f__norank; g__norank; s__uncultured compost bacterium
OTU1398	0	0	3	0	0	0	0	0	0	0	0	2	d__Bacteria; p__Planctomycetota; c__Phycisphaerae; o__Tepidisphaerales; f__WD2101 soil group; g__norank; s__uncultured bacterium
OTU1399	0	0	0	5	0	0	0	0	0	0	0	0	d__Bacteria; p__Chloroflexi; c__Ktedonobacteria; o__C0119; f__norank; g__norank; s__uncultured bacterium
OTU1400	0	0	0	5	0	0	0	0	0	0	0	0	d__Bacteria; p__Gemmatimonadota; c__Gemmatimonadetes; o__Gemmatimonadales; f__Gemmatimonadaceae; g__uncultured; s__uncultured bacterium
OTU1401	0	0	0	4	0	0	0	1	0	0	0	0	d__Bacteria; p__Proteobacteria; c__Gammaproteobacteria; o__Burkholderiales; f__Burkholderiaceae; g__Cupriavidus
OTU1402	0	0	0	1	2	0	0	0	0	0	0	0	d__Bacteria; p__Proteobacteria; c__Gammaproteobacteria; o__Xanthomonadales; f__Rhodanobacteraceae; g__Rhodanobacter; s__Rhodanobacter denitrificans
OTU1403	0	0	0	0	0	2	0	0	0	0	0	0	Unclassified
OTU1404	0	0	0	3	0	0	0	0	0	0	2	0	d__Bacteria; p__Proteobacteria; c__Alphaproteobacteria; o__Rickettsiales; f__SM2D12; g__norank
OTU1405	0	0	1	4	0	0	0	0	0	0	0	0	d__Bacteria; p__Proteobacteria; c__Alphaproteobacteria; o__Caulobacterales; f__Caulobacteraceae; g__uncultured; s__uncultured bacterium
OTU1406	0	0	5	0	0	0	0	0	0	0	0	0	d__Bacteria; p__Proteobacteria; c__Alphaproteobacteria; o__Rickettsiales; f__Mitochondria; g__norank
OTU1407	0	0	2	3	0	0	0	0	0	0	0	0	d__Bacteria; p__Actinobacteriota; c__Actinobacteria; o__Frankiales; f__Acidothermaceae; g__Acidothermus; s__uncultured bacterium
OTU1408	0	0	0	0	0	0	0	0	0	0	5	0	d__Bacteria; p__Planctomycetota; c__Planctomycetes; o__Gemmatales; f__Gemmataceae; g__uncultured; s__uncultured bacterium
OTU1409	2	0	0	0	0	0	0	0	0	0	2	1	d__Bacteria; p__Acidobacteriota; c__Blastocatellia; o__Blastocatellales; f__Blastocatellaceae; g__JGI 0001001-H03; s__uncultured bacterium
OTU1410	0	0	0	1	0	0	0	0	4	0	0	0	d__Bacteria; p__Chloroflexi; c__Anaerolineae; o__Caldilineales; f__Caldilineaceae; g__uncultured
OTU1411	0	4	1	0	0	0	0	0	0	0	0	0	d__Bacteria; p__Acidobacteriota; c__Acidobacteriae; o__Acidobacteriales; f__Acidobacteriaceae (Subgroup 1); g__uncultured; s__uncultured Acidobacteria bacterium
OTU1412	0	0	0	0	0	0	2	0	0	1	0	0	d__Bacteria; p__Proteobacteria; c__Alphaproteobacteria; o__Rhizobiales; f__Xanthobacteraceae; g__Bradyrhizobium
OTU1413	0	0	0	0	0	0	0	0	0	2	0	3	d__Bacteria; p__Cyanobacteria; c__Vampirivibrionia; o__Obscuribacterales; f__Obscuribacteraceae; g__norank; s__uncultured bacterium
OTU1414	0	0	0	0	0	0	0	2	3	0	0	0	d__Bacteria; p__Actinobacteriota; c__Thermoleophilia; o__Gaiellales; f__uncultured; g__norank; s__uncultured bacterium
OTU1415	2	0	0	0	0	0	0	0	3	0	0	0	d__Bacteria; p__Chloroflexi; c__Ktedonobacteria; o__Ktedonobacterales; f__Ktedonobacteraceae; g__1921-3; s__uncultured bacterium
OTU1416	0	0	0	5	0	0	0	0	0	0	0	0	d__Bacteria; p__Acidobacteriota; c__Acidobacteriae; o__Bryobacterales; f__Bryobacteraceae; g__Bryobacter
OTU1417	0	0	0	4	0	0	0	0	0	0	0	0	d__Bacteria; p__Actinobacteriota; c__Thermoleophilia; o__Solirubrobacterales
OTU1418	0	0	0	0	0	1	0	0	0	0	0	0	d__Bacteria; p__Proteobacteria; c__Gammaproteobacteria; o__Diplorickettsiales; f__Diplorickettsiaceae; g__Rickettsiella
OTU1419	0	0	0	0	0	0	0	1	2	0	0	2	d__Bacteria; p__Proteobacteria; c__Alphaproteobacteria; o__Rhizobiales; f__Xanthobacteraceae; g__Bradyrhizobium; s__uncultured bacterium
OTU1420	0	0	0	5	0	0	0	0	0	0	0	0	d__Bacteria; p__Chloroflexi; c__Anaerolineae; o__SBR1031; f__A4b; g__norank; s__uncultured bacterium
OTU1421	0	0	0	0	0	0	3	0	0	0	0	1	d__Bacteria; p__Proteobacteria; c__Gammaproteobacteria; o__Burkholderiales; f__Nitrosomonadaceae; g__MND1; s__uncultured bacterium
OTU1422	0	0	0	0	0	0	0	0	3	0	0	0	d__Bacteria; p__Acidobacteriota; c__Vicinamibacteria; o__Vicinamibacterales; f__Vicinamibacteraceae; g__Vicinamibacter
OTU1423	0	0	2	0	0	0	0	0	0	0	1	2	d__Bacteria; p__Proteobacteria; c__Alphaproteobacteria; o__Rhizobiales; f__Xanthobacteraceae; g__uncultured; s__metagenome
OTU1424	0	0	0	5	0	0	0	0	0	0	0	0	d__Bacteria; p__Proteobacteria; c__Alphaproteobacteria; o__Rhizobiales; f__Rhizobiales Incertae Sedis; g__Bauldia; s__uncultured bacterium
OTU1425	0	1	1	0	0	0	0	3	0	0	0	0	d__Bacteria; p__Proteobacteria; c__Alphaproteobacteria; o__Parvibaculales; f__Parvibaculaceae; g__Parvibaculum; s__uncultured bacterium
OTU1426	0	0	0	5	0	0	0	0	0	0	0	0	d__Bacteria; p__Bacteroidota; c__Bacteroidia; o__Chitinophagales; f__Chitinophagaceae; g__Chitinophaga
OTU1427	1	0	3	1	0	0	0	0	0	0	0	0	d__Bacteria; p__WPS-2; c__norank; o__norank; f__norank; g__norank; s__uncultured bacterium
OTU1428	0	0	0	0	0	0	0	0	5	0	0	0	d__Bacteria; p__Proteobacteria; c__Alphaproteobacteria; o__Rhizobiales; f__Xanthobacteraceae; g__Bradyrhizobium
OTU1429	2	0	0	1	0	0	0	0	0	1	0	1	d__Bacteria; p__Proteobacteria; c__Gammaproteobacteria; o__Burkholderiales; f__SC-I-84; g__norank
OTU1430	0	0	0	0	0	0	0	0	0	0	5	0	d__Bacteria; p__Gemmatimonadota; c__Gemmatimonadetes; o__Gemmatimonadales; f__Gemmatimonadaceae; g__uncultured; s__uncultured bacterium
OTU1431	0	0	5	0	0	0	0	0	0	0	0	0	d__Bacteria; p__Cyanobacteria; c__Cyanobacteriia; o__Chloroplast; f__norank; g__norank
OTU1432	0	0	0	0	1	0	1	0	1	1	0	0	d__Bacteria; p__Proteobacteria; c__Alphaproteobacteria; o__Rhizobiales; f__Xanthobacteraceae; g__Bradyrhizobium
OTU1433	0	1	0	3	0	0	0	0	0	0	0	0	d__Bacteria; p__Proteobacteria; c__Gammaproteobacteria; o__Burkholderiales; f__Rhodocyclaceae; g__norank; s__Azoarcus olearius
OTU1434	0	0	4	1	0	0	0	0	0	0	0	0	d__Bacteria; p__Chloroflexi; c__Anaerolineae; o__SBR1031; f__A4b; g__norank; s__uncultured bacterium
OTU1435	0	0	0	0	0	0	0	0	2	0	3	0	d__Bacteria; p__Actinobacteriota; c__Coriobacteriia; o__OPB41; f__norank; g__norank; s__uncultured bacterium
OTU1436	0	0	0	5	0	0	0	0	0	0	0	0	d__Bacteria; p__Acidobacteriota; c__Vicinamibacteria; o__Vicinamibacterales; f__uncultured; g__norank; s__uncultured bacterium
OTU1437	0	0	0	0	0	0	0	3	2	0	0	0	d__Bacteria; p__Proteobacteria; c__Alphaproteobacteria; o__Rhizobiales; f__Xanthobacteraceae; g__uncultured; s__metagenome
OTU1438	0	0	0	0	0	0	0	0	5	0	0	0	d__Bacteria; p__Proteobacteria; c__Alphaproteobacteria; o__Sphingomonadales; f__Sphingomonadaceae; g__Sphingobium
OTU1439	0	0	0	0	0	0	0	0	0	4	0	0	d__Bacteria; p__Bacteroidota; c__Bacteroidia; o__Cytophagales; f__Cytophagaceae; g__Siphonobacter; s__uncultured bacterium
OTU1440	0	0	4	0	0	1	0	0	0	0	0	0	d__Bacteria; p__Proteobacteria; c__Alphaproteobacteria; o__Elsterales; f__uncultured; g__norank; s__uncultured bacterium
OTU1441	0	0	0	0	0	0	4	0	0	0	0	0	d__Bacteria; p__Planctomycetota; c__Planctomycetes; o__Pirellulales; f__Pirellulaceae; g__uncultured
OTU1442	0	0	5	0	0	0	0	0	0	0	0	0	d__Bacteria; p__Firmicutes; c__Bacilli; o__Thermoactinomycetales; f__Thermoactinomycetaceae; g__uncultured
OTU1443	4	0	1	0	0	0	0	0	0	0	0	0	Unclassified
OTU1444	0	0	0	0	0	0	0	0	0	0	4	0	d__Bacteria; p__Planctomycetota; c__Phycisphaerae; o__Tepidisphaerales; f__CPla-3 termite group; g__norank; s__uncultured planctomycete
OTU1445	0	2	0	0	0	2	0	0	0	1	0	0	d__Bacteria; p__Bacteroidota; c__Bacteroidia; o__Chitinophagales; f__Chitinophagaceae; g__Ferruginibacter; s__uncultured bacterium
OTU1446	0	0	0	3	0	1	0	0	0	0	0	0	d__Bacteria; p__Proteobacteria; c__Alphaproteobacteria; o__Caulobacterales; f__Caulobacteraceae; g__Caulobacter
OTU1447	0	0	0	5	0	0	0	0	0	0	0	0	d__Bacteria; p__Actinobacteriota; c__Actinobacteria; o__Frankiales; f__Acidothermaceae; g__Acidothermus; s__uncultured bacterium
OTU1448	1	0	0	4	0	0	0	0	0	0	0	0	d__Bacteria; p__Chloroflexi; c__Dehalococcoidia; o__S085; f__norank; g__norank; s__uncultured bacterium
OTU1449	0	0	0	0	0	0	0	0	0	0	0	5	d__Bacteria; p__Bacteroidota; c__Bacteroidia; o__Bacteroidales; f__Muribaculaceae; g__norank; s__uncultured bacterium
OTU1450	0	0	0	0	0	0	0	4	1	0	0	0	d__Bacteria; p__Acidobacteriota; c__Vicinamibacteria; o__Vicinamibacterales; f__Vicinamibacteraceae; g__norank; s__uncultured bacterium
OTU1451	0	0	0	0	0	0	0	0	5	0	0	0	d__Bacteria; p__Acidobacteriota; c__Subgroup 22; o__norank; f__norank; g__norank; s__uncultured bacterium
OTU1452	0	0	1	0	0	0	0	0	0	0	0	4	d__Bacteria; p__Elusimicrobiota; c__Lineage IIa; o__norank; f__norank; g__norank
OTU1453	0	3	0	1	1	0	0	0	0	0	0	0	d__Bacteria; p__Proteobacteria; c__Alphaproteobacteria; o__Rhizobiales; f__Xanthobacteraceae; g__Bradyrhizobium
OTU1455	1	0	2	0	0	0	0	0	2	0	0	0	d__Bacteria; p__Acidobacteriota; c__Acidobacteriae; o__Acidobacteriales; f__uncultured; g__norank
OTU1456	0	0	0	0	0	0	2	0	0	0	2	0	d__Bacteria; p__Proteobacteria; c__Gammaproteobacteria; o__Burkholderiales; f__Comamonadaceae
OTU1457	0	0	0	0	0	0	0	5	0	0	0	0	d__Bacteria; p__Actinobacteriota; c__Thermoleophilia; o__Solirubrobacterales; f__67-14; g__norank
OTU1458	0	0	0	3	0	0	0	2	0	0	0	0	d__Bacteria; p__Proteobacteria; c__Gammaproteobacteria; o__Steroidobacterales; f__Steroidobacteraceae; g__uncultured; s__metagenome
OTU1459	2	0	0	0	0	0	0	0	3	0	0	0	d__Bacteria; p__Acidobacteriota; c__Acidobacteriae; o__Acidobacteriales; f__uncultured; g__norank; s__uncultured bacterium
OTU1460	0	0	5	0	0	0	0	0	0	0	0	0	d__Bacteria; p__Chloroflexi; c__Ktedonobacteria; o__Ktedonobacterales; f__JG30-KF-AS9; g__norank; s__uncultured bacterium
OTU1461	0	0	2	2	0	1	0	0	0	0	0	0	d__Bacteria; p__Actinobacteriota; c__Thermoleophilia; o__Solirubrobacterales; f__Solirubrobacteraceae; g__Solirubrobacter; s__metagenome
OTU1462	0	0	0	0	0	0	0	5	0	0	0	0	d__Bacteria; p__Planctomycetota; c__Planctomycetes; o__Pirellulales; f__Pirellulaceae; g__uncultured
OTU1463	0	0	0	0	0	2	0	0	3	0	0	0	d__Bacteria; p__Bdellovibrionota; c__Oligoflexia; o__0319-6G20; f__norank; g__norank; s__uncultured bacterium
OTU1464	0	0	0	5	0	0	0	0	0	0	0	0	d__Bacteria; p__Bacteroidota; c__Kryptonia; o__Kryptoniales; f__BSV26; g__norank; s__uncultured bacterium
OTU1465	0	0	0	0	0	0	0	0	5	0	0	0	d__Bacteria; p__Bacteroidota; c__Bacteroidia; o__Bacteroidales; f__SB-5; g__norank; s__uncultured bacterium
OTU1466	0	0	0	0	0	0	1	0	0	3	0	0	d__Bacteria; p__Firmicutes; c__Bacilli; o__Brevibacillales; f__Brevibacillaceae; g__Brevibacillus; s__Brevibacillus agri
OTU1467	0	0	0	0	0	0	0	0	0	0	0	3	d__Bacteria; p__Actinobacteriota; c__Actinobacteria; o__Kineosporiales; f__Kineosporiaceae; g__Kineosporia; s__uncultured bacterium
OTU1468	0	3	0	0	0	0	0	2	0	0	0	0	d__Bacteria; p__Verrucomicrobiota; c__Omnitrophia; o__Omnitrophales; f__Omnitrophaceae; g__Candidatus Omnitrophus
OTU1469	1	3	1	0	0	0	0	0	0	0	0	0	d__Bacteria; p__Acidobacteriota; c__Acidobacteriae; o__Acidobacteriales; f__Acidobacteriaceae (Subgroup 1); g__Edaphobacter; s__uncultured Acidobacteria bacterium
OTU1470	0	0	5	0	0	0	0	0	0	0	0	0	d__Bacteria; p__Bacteroidota; c__Bacteroidia; o__Sphingobacteriales; f__env.OPS 17; g__norank
OTU1471	0	0	3	0	0	0	0	0	0	0	0	2	d__Bacteria; p__Proteobacteria; c__Alphaproteobacteria; o__Rhizobiales; f__Xanthobacteraceae; g__Bradyrhizobium
OTU1472	0	0	0	1	0	0	0	0	0	1	0	0	d__Bacteria; p__Deinococcota; c__Deinococci; o__Thermales; f__Thermaceae; g__Thermus
OTU1473	0	0	0	0	0	0	2	0	0	2	0	0	d__Bacteria; p__Proteobacteria; c__Alphaproteobacteria; o__Rhizobiales; f__Xanthobacteraceae; g__Bradyrhizobium
OTU1474	0	0	0	0	0	0	0	4	1	0	0	0	d__Bacteria; p__Chloroflexi; c__Anaerolineae; o__RBG-13-54-9; f__norank; g__norank; s__uncultured bacterium
OTU1475	0	0	0	0	0	2	0	0	0	0	0	0	d__Bacteria; p__Proteobacteria; c__Alphaproteobacteria; o__Rhizobiales; f__Beijerinckiaceae; g__Methylovirgula; s__uncultured bacterium
OTU1476	0	0	0	0	0	0	0	5	0	0	0	0	d__Bacteria; p__Proteobacteria; c__Alphaproteobacteria; o__Rhizobiales; f__Xanthobacteraceae; g__Afipia
OTU1477	0	0	1	1	0	0	0	0	0	3	0	0	d__Bacteria; p__Acidobacteriota; c__Subgroup 5; o__norank; f__norank; g__norank; s__uncultured Acidobacteria bacterium
OTU1478	1	0	0	2	1	0	0	0	0	0	0	1	d__Bacteria; p__Latescibacterota; c__norank; o__norank; f__norank; g__norank; s__uncultured bacterium
OTU1479	0	0	0	5	0	0	0	0	0	0	0	0	d__Bacteria; p__Bacteroidota; c__Bacteroidia; o__Flavobacteriales; f__Flavobacteriaceae; g__Flavobacterium; s__uncultured bacterium
OTU1480	0	0	0	0	0	0	0	5	0	0	0	0	d__Bacteria; p__Chloroflexi; c__Anaerolineae; o__Anaerolineales; f__Anaerolineaceae; g__uncultured; s__uncultured bacterium
OTU1481	1	0	1	0	0	0	0	0	0	0	0	3	d__Bacteria; p__Bacteroidota; c__Bacteroidia; o__Chitinophagales; f__Chitinophagaceae; g__Vibrionimonas
OTU1482	0	0	0	2	0	0	0	2	0	1	0	0	d__Bacteria; p__Myxococcota; c__Polyangia; o__Haliangiales; f__Haliangiaceae; g__Haliangium; s__uncultured bacterium
OTU1483	0	0	0	0	0	0	0	0	0	0	0	5	Unclassified
OTU1484	0	0	0	0	0	0	0	0	0	0	0	5	d__Bacteria; p__Chloroflexi; c__Anaerolineae; o__Anaerolineales; f__Anaerolineaceae; g__uncultured; s__uncultured Chloroflexi bacterium
OTU1485	0	0	0	0	0	0	0	0	0	2	0	0	d__Bacteria; p__Acidobacteriota; c__Blastocatellia; o__Blastocatellales; f__Blastocatellaceae; g__Stenotrophobacter; s__uncultured soil bacterium
OTU1486	0	0	0	3	0	0	0	2	0	0	0	0	d__Bacteria; p__Chloroflexi; c__Anaerolineae; o__SBR1031; f__A4b; g__norank; s__uncultured bacterium
OTU1487	1	0	0	0	0	0	0	0	0	0	0	4	d__Bacteria; p__Actinobacteriota; c__Actinobacteria; o__Corynebacteriales; f__Mycobacteriaceae; g__Mycobacterium
OTU1488	0	0	0	5	0	0	0	0	0	0	0	0	d__Bacteria; p__Actinobacteriota; c__Actinobacteria; o__Propionibacteriales; f__Nocardioidaceae; g__Flindersiella; s__uncultured bacterium
OTU1489	2	0	0	0	0	0	0	3	0	0	0	0	d__Bacteria; p__Planctomycetota; c__Planctomycetes; o__Isosphaerales; f__Isosphaeraceae; g__Singulisphaera
OTU1490	0	0	0	1	0	0	0	0	4	0	0	0	d__Bacteria; p__Proteobacteria; c__Gammaproteobacteria; o__CCD24; f__norank; g__norank; s__metagenome
OTU1491	0	0	0	0	0	0	0	0	0	4	0	0	d__Bacteria; p__Gemmatimonadota; c__S0134 terrestrial group; o__norank; f__norank; g__norank; s__uncultured bacterium
OTU1492	0	0	0	0	0	0	0	0	0	0	0	5	d__Bacteria; p__Desulfobacterota; c__Desulfuromonadia; o__Geobacterales; f__Geobacteraceae; g__uncultured; s__uncultured bacterium
OTU1493	0	0	0	5	0	0	0	0	0	0	0	0	d__Bacteria; p__Deinococcota; c__Deinococci; o__Deinococcales; f__Trueperaceae; g__Truepera; s__uncultured bacterium
OTU1494	0	0	0	5	0	0	0	0	0	0	0	0	d__Bacteria; p__Bacteroidota; c__Bacteroidia; o__Chitinophagales; f__Chitinophagaceae; g__Chitinophaga
OTU1495	0	0	0	0	0	3	0	0	0	0	0	0	d__Bacteria; p__Proteobacteria; c__Alphaproteobacteria; o__Rhizobiales; f__Xanthobacteraceae; g__Bradyrhizobium
OTU1496	0	0	0	1	0	0	0	4	0	0	0	0	d__Bacteria; p__Proteobacteria; c__Alphaproteobacteria; o__Elsterales; f__uncultured; g__norank
OTU1497	0	0	0	4	0	0	0	0	1	0	0	0	d__Bacteria; p__Proteobacteria; c__Alphaproteobacteria; o__Rhizobiales; f__Xanthobacteraceae; g__Rhodoplanes
OTU1498	0	0	0	0	0	3	0	0	0	0	0	0	d__Bacteria; p__Gemmatimonadota; c__Gemmatimonadetes; o__Gemmatimonadales; f__Gemmatimonadaceae; g__uncultured; s__uncultured bacterium
OTU1499	0	5	0	0	0	0	0	0	0	0	0	0	d__Bacteria; p__Proteobacteria; c__Gammaproteobacteria; o__Salinisphaerales; f__Solimonadaceae; g__Alkanibacter
OTU1500	0	0	0	2	0	0	0	0	1	0	2	0	d__Bacteria; p__Chloroflexi; c__Ktedonobacteria; o__C0119; f__norank; g__norank; s__uncultured bacterium
OTU1501	0	0	0	0	0	0	0	5	0	0	0	0	d__Bacteria; p__Actinobacteriota; c__Actinobacteria; o__Frankiales; f__Acidothermaceae; g__Acidothermus; s__uncultured bacterium
OTU1502	0	0	0	0	0	0	0	0	5	0	0	0	d__Bacteria; p__Planctomycetota; c__Planctomycetes; o__Gemmatales; f__Gemmataceae; g__uncultured; s__uncultured bacterium
OTU1503	0	0	0	0	0	3	0	0	0	0	0	0	d__Bacteria; p__Acidobacteriota; c__Blastocatellia; o__Blastocatellales; f__Blastocatellaceae; g__uncultured; s__uncultured bacterium
OTU1504	0	0	1	3	0	0	0	0	0	0	0	0	d__Bacteria; p__Proteobacteria; c__Gammaproteobacteria; o__R7C24; f__norank; g__norank
OTU1505	0	0	5	0	0	0	0	0	0	0	0	0	d__Bacteria; p__Proteobacteria; c__Gammaproteobacteria; o__Steroidobacterales; f__Steroidobacteraceae; g__uncultured; s__uncultured bacterium
OTU1506	0	0	3	1	0	0	0	0	0	1	0	0	d__Bacteria; p__Bacteroidota; c__Bacteroidia; o__Cytophagales; f__Microscillaceae; g__uncultured; s__uncultured bacterium
OTU1507	0	0	0	1	0	0	0	1	0	0	3	0	d__Bacteria; p__Actinobacteriota; c__Thermoleophilia; o__Solirubrobacterales; f__Solirubrobacteraceae; g__Conexibacter; s__uncultured bacterium
OTU1508	0	3	0	0	0	0	0	1	0	1	0	0	d__Bacteria; p__Planctomycetota; c__Planctomycetes; o__Isosphaerales; f__Isosphaeraceae; g__uncultured; s__uncultured bacterium
OTU1509	0	0	0	1	0	0	0	4	0	0	0	0	d__Bacteria; p__Proteobacteria; c__Alphaproteobacteria; o__Rhizobiales; f__Rhizobiaceae; g__Allorhizobium-Neorhizobium-Pararhizobium-Rhizobium; s__uncultured Rhizobium sp.
OTU1510	1	0	0	0	0	0	0	0	1	1	0	2	d__Bacteria; p__Gemmatimonadota; c__Gemmatimonadetes; o__Gemmatimonadales; f__Gemmatimonadaceae; g__Gemmatimonas; s__uncultured bacterium
OTU1511	1	0	0	1	0	0	0	0	0	0	0	3	d__Bacteria; p__Actinobacteriota; c__Thermoleophilia; o__Gaiellales; f__uncultured; g__norank; s__uncultured bacterium
OTU1512	0	0	0	5	0	0	0	0	0	0	0	0	d__Bacteria; p__Proteobacteria; c__Alphaproteobacteria; o__Micropepsales; f__Micropepsaceae; g__uncultured; s__uncultured bacterium
OTU1513	0	0	0	0	0	0	0	0	5	0	0	0	d__Bacteria; p__Bacteroidota; c__Bacteroidia; o__Chitinophagales; f__Chitinophagaceae; g__Parasediminibacterium
OTU1514	0	0	0	3	0	0	0	0	0	1	0	0	d__Bacteria; p__Planctomycetota; c__Phycisphaerae; o__Tepidisphaerales; f__WD2101 soil group; g__norank; s__uncultured bacterium
OTU1515	0	0	0	5	0	0	0	0	0	0	0	0	d__Bacteria; p__Planctomycetota; c__Planctomycetes; o__Planctomycetales; f__uncultured; g__norank; s__uncultured bacterium
OTU1516	0	0	1	0	0	0	0	0	0	0	4	0	d__Bacteria; p__Proteobacteria; c__Gammaproteobacteria; o__HOC36; f__norank; g__norank; s__uncultured bacterium
OTU1517	3	0	0	2	0	0	0	0	0	0	0	0	d__Bacteria; p__Gemmatimonadota; c__Gemmatimonadetes; o__Gemmatimonadales; f__Gemmatimonadaceae; g__uncultured; s__uncultured bacterium
OTU1518	0	0	0	1	0	0	0	0	0	0	2	0	d__Bacteria; p__Actinobacteriota; c__Actinobacteria; o__Micrococcales; f__Intrasporangiaceae; g__Ornithinimicrobium
OTU1519	0	0	1	4	0	0	0	0	0	0	0	0	d__Bacteria; p__Proteobacteria; c__Alphaproteobacteria; o__Sphingomonadales; f__Sphingomonadaceae; g__Sphingopyxis
OTU1520	0	0	0	0	0	1	0	0	0	1	0	2	d__Bacteria; p__Proteobacteria; c__Alphaproteobacteria; o__Rhizobiales; f__Xanthobacteraceae; g__Bradyrhizobium
OTU1521	2	0	0	3	0	0	0	0	0	0	0	0	d__Bacteria; p__Planctomycetota; c__Planctomycetes; o__Planctomycetales; f__uncultured; g__norank; s__uncultured bacterium
OTU1522	0	0	0	0	0	0	0	3	2	0	0	0	d__Bacteria; p__Chloroflexi; c__Ktedonobacteria; o__Ktedonobacterales; f__JG30-KF-AS9; g__norank; s__uncultured bacterium
OTU1523	0	0	0	0	0	0	0	0	1	2	0	1	d__Bacteria; p__Proteobacteria; c__Alphaproteobacteria; o__Rhizobiales; f__Xanthobacteraceae; g__Bradyrhizobium
OTU1524	0	0	0	0	0	0	0	0	5	0	0	0	d__Bacteria; p__Chloroflexi; c__Chloroflexia; o__Thermomicrobiales; f__JG30-KF-CM45; g__norank; s__uncultured bacterium
OTU1525	2	0	0	0	0	0	0	1	2	0	0	0	d__Bacteria; p__Nitrospirota; c__4-29-1; o__norank; f__norank; g__norank; s__uncultured bacterium
OTU1526	0	0	0	5	0	0	0	0	0	0	0	0	d__Bacteria; p__Myxococcota; c__Polyangia; o__Polyangiales; f__BIrii41; g__norank; s__uncultured bacterium
OTU1527	1	0	2	0	0	0	0	2	0	0	0	0	d__Bacteria; p__Armatimonadota; c__Chthonomonadetes; o__Chthonomonadales; f__Chthonomonadaceae; g__Chthonomonas
OTU1528	0	0	0	5	0	0	0	0	0	0	0	0	d__Bacteria; p__Gemmatimonadota; c__Gemmatimonadetes; o__Gemmatimonadales; f__Gemmatimonadaceae; g__uncultured; s__metagenome
OTU1529	0	0	5	0	0	0	0	0	0	0	0	0	d__Bacteria; p__Proteobacteria; c__Alphaproteobacteria; o__Rhizobiales; f__Xanthobacteraceae; g__Rhodoplanes
OTU1530	0	0	0	0	0	0	0	0	3	0	2	0	Unclassified
OTU1531	0	0	0	5	0	0	0	0	0	0	0	0	d__Bacteria; p__Bacteroidota; c__Bacteroidia; o__Chitinophagales; f__Chitinophagaceae; g__uncultured; s__uncultured Chitinophagaceae bacterium
OTU1532	1	1	0	2	0	0	0	0	0	0	0	1	d__Bacteria; p__Gemmatimonadota; c__Gemmatimonadetes; o__Gemmatimonadales; f__Gemmatimonadaceae; g__Gemmatimonas; s__uncultured bacterium
OTU1533	0	0	0	0	0	0	0	0	5	0	0	0	d__Bacteria; p__Acidobacteriota; c__Acidobacteriae; o__Acidobacteriales; f__uncultured; g__norank; s__uncultured Acidobacteria bacterium
OTU1534	0	0	0	0	0	0	0	0	0	0	0	5	d__Bacteria; p__Actinobacteriota; c__Actinobacteria; o__Propionibacteriales; f__Nocardioidaceae; g__Nocardioides
OTU1535	0	0	0	0	0	0	0	5	0	0	0	0	d__Bacteria; p__Proteobacteria; c__Gammaproteobacteria; o__Pseudomonadales; f__Cellvibrionaceae; g__Cellvibrio
OTU1536	0	0	0	3	0	0	0	0	2	0	0	0	d__Bacteria; p__Myxococcota; c__Polyangia; o__Polyangiales; f__BIrii41; g__norank; s__uncultured bacterium
OTU1537	0	0	0	0	0	3	0	0	0	0	0	0	d__Bacteria; p__Bacteroidota; c__Bacteroidia; o__Chitinophagales; f__Chitinophagaceae; g__Aurantisolimonas
OTU1538	0	0	0	5	0	0	0	0	0	0	0	0	d__Bacteria; p__Proteobacteria; c__Alphaproteobacteria; o__Rhizobiales; f__Beijerinckiaceae
OTU1539	0	0	0	0	0	0	0	0	0	2	2	0	d__Bacteria; p__Firmicutes; c__Bacilli; o__Lactobacillales; f__Carnobacteriaceae; g__Atopostipes
OTU1540	0	0	0	0	0	0	4	0	0	1	0	0	d__Bacteria; p__Proteobacteria; c__Alphaproteobacteria; o__Rhizobiales; f__Xanthobacteraceae; g__Bradyrhizobium
OTU1541	0	0	0	0	0	0	0	0	0	0	5	0	d__Bacteria; p__Bacteroidota; c__Bacteroidia; o__Cytophagales; f__Spirosomaceae; g__Dyadobacter
OTU1542	0	1	1	0	3	0	0	0	0	0	0	0	d__Bacteria; p__Proteobacteria; c__Alphaproteobacteria; o__Rhizobiales; f__Beijerinckiaceae; g__Methylovirgula; s__uncultured bacterium
OTU1543	0	0	0	0	0	1	0	1	0	0	0	0	d__Bacteria; p__Proteobacteria; c__Alphaproteobacteria; o__Rhizobiales; f__Xanthobacteraceae; g__Bradyrhizobium
OTU1544	0	0	0	0	0	0	0	0	0	5	0	0	d__Bacteria; p__Firmicutes; c__Clostridia; o__Oscillospirales; f__Oscillospiraceae; g__uncultured; s__uncultured bacterium
OTU1545	0	0	0	5	0	0	0	0	0	0	0	0	d__Bacteria; p__Bacteroidota; c__Bacteroidia; o__Chitinophagales; f__Chitinophagaceae; g__Chitinophaga
OTU1546	0	0	0	0	0	0	0	3	2	0	0	0	d__Bacteria; p__Chloroflexi; c__Anaerolineae; o__SBR1031; f__A4b; g__norank; s__uncultured bacterium
OTU1547	0	0	0	0	0	4	0	0	0	0	0	0	d__Bacteria; p__Proteobacteria; c__Alphaproteobacteria; o__Rhizobiales; f__Xanthobacteraceae; g__Bradyrhizobium
OTU1548	0	0	0	5	0	0	0	0	0	0	0	0	d__Bacteria; p__Bacteroidota; c__Bacteroidia; o__Chitinophagales; f__Chitinophagaceae; g__Ferruginibacter; s__uncultured bacterium
OTU1549	0	0	0	5	0	0	0	0	0	0	0	0	d__Bacteria; p__Chloroflexi; c__Anaerolineae; o__SBR1031; f__A4b; g__norank
OTU1550	0	0	0	0	0	0	0	0	5	0	0	0	d__Bacteria; p__Bacteroidota; c__Bacteroidia; o__Sphingobacteriales; f__env.OPS 17; g__norank; s__uncultured bacterium
OTU1551	0	0	0	0	0	1	0	0	0	0	1	0	d__Bacteria; p__Proteobacteria; c__Alphaproteobacteria; o__Rhizobiales; f__Xanthobacteraceae; g__Bradyrhizobium
OTU1552	0	0	0	0	0	0	0	0	3	1	0	0	d__Bacteria; p__Gemmatimonadota; c__Gemmatimonadetes; o__Gemmatimonadales; f__Gemmatimonadaceae; g__uncultured; s__uncultured bacterium
OTU1553	0	0	0	0	0	0	0	0	0	1	0	4	d__Bacteria; p__Proteobacteria; c__Alphaproteobacteria; o__Rhizobiales; f__Beijerinckiaceae; g__Methylovirgula; s__uncultured bacterium
OTU1554	0	0	0	5	0	0	0	0	0	0	0	0	d__Bacteria; p__Proteobacteria; c__Alphaproteobacteria; o__Rhodospirillales; f__Magnetospiraceae; g__uncultured; s__metagenome
OTU1555	0	0	0	0	0	0	0	1	2	2	0	0	d__Bacteria; p__Acidobacteriota; c__Acidobacteriae; o__Bryobacterales; f__Bryobacteraceae; g__Bryobacter; s__uncultured bacterium
OTU1556	0	0	0	0	0	0	0	5	0	0	0	0	d__Bacteria; p__Bacteroidota; c__Bacteroidia; o__Sphingobacteriales; f__env.OPS 17; g__norank; s__uncultured bacterium
OTU1557	0	0	0	5	0	0	0	0	0	0	0	0	d__Bacteria; p__Bacteroidota; c__Bacteroidia; o__Chitinophagales; f__Chitinophagaceae; g__Chitinophaga
OTU1558	0	0	2	0	0	0	0	0	2	0	0	0	d__Bacteria; p__Fibrobacterota; c__Fibrobacteria; o__Fibrobacterales; f__Fibrobacteraceae; g__uncultured
OTU1559	0	0	4	0	0	0	0	0	0	0	0	0	d__Bacteria; p__Actinobacteriota; c__Actinobacteria; o__Frankiales; f__Geodermatophilaceae; g__Blastococcus
OTU1560	0	0	0	4	0	0	0	0	0	0	0	0	d__Bacteria; p__Bacteroidota; c__Bacteroidia; o__Chitinophagales; f__Chitinophagaceae; g__Edaphobaculum; s__uncultured bacterium
OTU1561	0	2	0	0	0	1	0	0	0	0	0	0	d__Bacteria; p__Acidobacteriota; c__Acidobacteriae; o__Subgroup 2; f__norank; g__norank; s__uncultured bacterium
OTU1562	0	0	4	0	0	0	0	0	0	0	0	0	d__Bacteria; p__Proteobacteria; c__Gammaproteobacteria; o__KF-JG30-C25; f__norank; g__norank; s__uncultured bacterium
OTU1563	0	0	0	0	0	0	0	1	0	0	0	3	d__Bacteria; p__Chloroflexi; c__Anaerolineae; o__Anaerolineales; f__Anaerolineaceae
OTU1564	0	0	0	0	0	1	0	2	0	0	0	0	d__Bacteria; p__Desulfobacterota; c__Desulfovibrionia; o__Desulfovibrionales; f__Desulfovibrionaceae; g__uncultured; s__uncultured bacterium
OTU1565	0	0	0	0	0	0	0	0	4	0	0	0	d__Bacteria; p__Myxococcota; c__Polyangia; o__Polyangiales; f__Sandaracinaceae; g__uncultured; s__uncultured bacterium
OTU1566	0	0	0	0	0	0	0	0	0	3	0	0	d__Bacteria; p__Gemmatimonadota; c__Gemmatimonadetes; o__Gemmatimonadales; f__Gemmatimonadaceae; g__Gemmatimonas; s__uncultured bacterium
OTU1567	0	4	0	0	0	0	0	0	0	0	0	0	d__Bacteria; p__Proteobacteria; c__Gammaproteobacteria; o__Salinisphaerales; f__Solimonadaceae; g__Nevskia
OTU1568	0	0	0	0	0	0	0	0	4	0	0	0	d__Bacteria; p__Chloroflexi; c__Anaerolineae; o__RBG-13-54-9; f__norank; g__norank; s__uncultured bacterium
OTU1569	0	0	2	1	0	0	0	0	0	1	0	0	d__Bacteria; p__Proteobacteria; c__Alphaproteobacteria; o__Rhizobiales; f__Xanthobacteraceae; g__Bradyrhizobium
OTU1570	0	0	0	4	0	0	0	0	0	0	0	0	d__Bacteria; p__Myxococcota; c__Polyangia; o__Polyangiales; f__BIrii41; g__norank; s__uncultured bacterium
OTU1571	0	0	0	0	0	0	0	3	0	0	0	0	d__Bacteria; p__Myxococcota; c__Polyangia; o__Polyangiales; f__BIrii41; g__norank; s__uncultured bacterium
OTU1572	0	0	0	0	0	0	2	0	0	0	0	0	d__Bacteria; p__Proteobacteria; c__Alphaproteobacteria; o__Rhizobiales; f__Xanthobacteraceae; g__Bradyrhizobium
OTU1573	0	0	0	3	0	0	0	0	0	0	1	0	d__Bacteria; p__Actinobacteriota; c__Acidimicrobiia; o__IMCC26256; f__norank; g__norank; s__uncultured bacterium
OTU1574	0	0	0	0	0	2	0	0	0	0	0	0	d__Bacteria; p__Gemmatimonadota; c__Gemmatimonadetes; o__Gemmatimonadales; f__Gemmatimonadaceae; g__uncultured; s__uncultured bacterium
OTU1575	0	0	0	0	4	0	0	0	0	0	0	0	d__Bacteria; p__Proteobacteria; c__Alphaproteobacteria; o__Rhizobiales; f__Beijerinckiaceae; g__Methylovirgula
OTU1576	0	0	3	0	0	0	0	0	0	0	0	0	d__Bacteria; p__Acidobacteriota; c__Vicinamibacteria; o__Subgroup 17; f__norank; g__norank
OTU1577	0	0	0	3	0	0	0	0	0	1	0	0	d__Bacteria; p__Proteobacteria; c__Gammaproteobacteria; o__Salinisphaerales; f__Solimonadaceae; g__Polycyclovorans
OTU1578	0	1	3	0	0	0	0	0	0	0	0	0	d__Bacteria; p__Bdellovibrionota; c__Oligoflexia; o__Oligoflexales; f__Oligoflexaceae; g__Oligoflexus; s__uncultured bacterium
OTU1579	0	0	0	1	0	0	0	0	3	0	0	0	d__Bacteria; p__Bacteroidota; c__Bacteroidia; o__Sphingobacteriales; f__env.OPS 17; g__norank; s__uncultured bacterium
OTU1580	0	0	4	0	0	0	0	0	0	0	0	0	d__Bacteria; p__Proteobacteria; c__Alphaproteobacteria; o__Acetobacterales; f__Acetobacteraceae
OTU1581	0	0	0	4	0	0	0	0	0	0	0	0	d__Bacteria; p__Proteobacteria; c__Alphaproteobacteria; o__Micavibrionales; f__uncultured; g__norank; s__metagenome
OTU1582	0	0	2	2	0	0	0	0	0	0	0	0	d__Bacteria; p__Proteobacteria; c__Alphaproteobacteria; o__Rhizobiales; f__Rhizobiaceae; g__Aminobacter; s__Aminobacter sp. MSH1
OTU1583	0	0	0	0	0	3	0	0	0	0	0	0	d__Bacteria; p__Proteobacteria; c__Alphaproteobacteria; o__Rhizobiales; f__Beijerinckiaceae; g__Methylovirgula; s__uncultured bacterium
OTU1584	0	0	0	4	0	0	0	0	0	0	0	0	d__Bacteria; p__Planctomycetota; c__Planctomycetes; o__Planctomycetales; f__uncultured; g__norank; s__uncultured bacterium
OTU1585	0	0	0	4	0	0	0	0	0	0	0	0	d__Bacteria; p__Proteobacteria; c__Alphaproteobacteria; o__Sphingomonadales; f__Sphingomonadaceae; g__Sphingomonas
OTU1586	1	0	0	0	0	0	0	3	0	0	0	0	d__Bacteria; p__Armatimonadota; c__Chthonomonadetes; o__Chthonomonadales; f__norank; g__norank; s__uncultured bacterium
OTU1587	0	0	0	0	0	0	0	0	0	4	0	0	d__Bacteria; p__Acidobacteriota; c__Vicinamibacteria; o__Vicinamibacterales; f__uncultured; g__norank; s__uncultured bacterium
OTU1588	0	0	2	1	0	0	0	0	0	1	0	0	d__Bacteria; p__Acidobacteriota; c__Vicinamibacteria; o__Vicinamibacterales; f__uncultured; g__norank
OTU1589	0	0	0	1	0	0	0	2	1	0	0	0	d__Bacteria; p__Actinobacteriota; c__Actinobacteria; o__Frankiales; f__norank; g__norank; s__uncultured bacterium
OTU1590	0	0	0	0	0	2	0	0	0	1	0	0	d__Bacteria; p__Proteobacteria; c__Alphaproteobacteria; o__Rhizobiales; f__Xanthobacteraceae; g__Bradyrhizobium
OTU1591	0	0	0	4	0	0	0	0	0	0	0	0	d__Bacteria; p__Proteobacteria; c__Gammaproteobacteria; o__Salinisphaerales; f__Solimonadaceae; g__Panacagrimonas
OTU1592	0	0	0	4	0	0	0	0	0	0	0	0	d__Bacteria; p__Proteobacteria; c__Gammaproteobacteria; o__Burkholderiales; f__Alcaligenaceae; g__Bordetella; s__Bordetella petrii
OTU1593	0	0	0	1	0	0	0	2	1	0	0	0	d__Bacteria; p__Gemmatimonadota; c__Gemmatimonadetes; o__Gemmatimonadales; f__Gemmatimonadaceae; g__uncultured; s__uncultured bacterium
OTU1594	2	2	0	0	0	0	0	0	0	0	0	0	d__Bacteria; p__Myxococcota; c__Polyangia; o__Polyangiales; f__Polyangiaceae; g__Aetherobacter; s__metagenome
OTU1595	0	2	0	1	0	0	0	0	0	0	0	0	d__Bacteria; p__Proteobacteria; c__Gammaproteobacteria; o__Xanthomonadales; f__Rhodanobacteraceae; g__Dyella
OTU1596	0	0	4	0	0	0	0	0	0	0	0	0	d__Bacteria; p__Proteobacteria; c__Gammaproteobacteria; o__Burkholderiales; f__Neisseriaceae; g__uncultured; s__uncultured bacterium
OTU1597	0	0	0	0	1	0	2	0	0	0	0	0	d__Bacteria; p__Proteobacteria; c__Alphaproteobacteria; o__Rhizobiales; f__Xanthobacteraceae; g__Bradyrhizobium; s__Bradyrhizobium japonicum
OTU1598	0	0	0	4	0	0	0	0	0	0	0	0	d__Bacteria; p__Actinobacteriota; c__Actinobacteria; o__Corynebacteriales; f__Nocardiaceae; g__Gordonia
OTU1599	0	0	0	3	1	0	0	0	0	0	0	0	d__Bacteria; p__Actinobacteriota; c__Acidimicrobiia; o__Microtrichales; f__uncultured; g__norank
OTU1600	0	0	0	0	0	0	0	0	0	0	0	4	d__Bacteria; p__Myxococcota; c__Myxococcia; o__Myxococcales; f__Anaeromyxobacteraceae; g__Anaeromyxobacter; s__uncultured bacterium
OTU1601	0	0	0	0	0	0	0	0	4	0	0	0	d__Bacteria; p__Patescibacteria; c__Parcubacteria; o__norank; f__norank; g__norank; s__uncultured bacterium
OTU1602	2	0	0	0	0	0	0	2	0	0	0	0	d__Bacteria; p__Myxococcota; c__Polyangia; o__Haliangiales; f__Haliangiaceae; g__Haliangium; s__uncultured bacterium
OTU1603	0	0	0	0	0	0	0	0	0	2	2	0	d__Bacteria; p__Proteobacteria; c__Alphaproteobacteria; o__Rhizobiales; f__Xanthobacteraceae; g__Bradyrhizobium
OTU1604	0	0	0	0	0	0	2	0	0	0	0	0	d__Bacteria; p__Proteobacteria; c__Gammaproteobacteria; o__Diplorickettsiales; f__Diplorickettsiaceae; g__uncultured; s__uncultured bacterium
OTU1605	2	0	2	0	0	0	0	0	0	0	0	0	d__Bacteria; p__Bacteroidota; c__Bacteroidia; o__Chitinophagales; f__Chitinophagaceae; g__uncultured; s__uncultured bacterium
OTU1606	0	0	0	0	0	0	0	0	0	0	4	0	d__Bacteria; p__Proteobacteria; c__Alphaproteobacteria; o__Rhizobiales; f__Devosiaceae; g__Devosia; s__uncultured bacterium
OTU1607	0	0	0	1	3	0	0	0	0	0	0	0	d__Bacteria; p__Acidobacteriota; c__Vicinamibacteria; o__Vicinamibacterales; f__uncultured; g__norank; s__uncultured Acidobacteria bacterium
OTU1608	0	0	0	0	0	0	0	0	4	0	0	0	d__Bacteria; p__Desulfobacterota; c__Syntrophobacteria; o__Syntrophobacterales; f__Syntrophobacteraceae; g__uncultured; s__uncultured bacterium
OTU1609	0	2	0	0	0	0	0	0	1	0	0	0	d__Bacteria; p__Firmicutes; c__Clostridia; o__Clostridiales; f__Clostridiaceae; g__Clostridium sensu stricto 12; s__uncultured bacterium
OTU1610	0	0	1	0	0	0	2	0	0	0	0	0	d__Bacteria; p__Chloroflexi; c__Chloroflexia; o__Thermomicrobiales; f__JG30-KF-CM45; g__norank; s__uncultured bacterium
OTU1611	0	0	0	0	0	3	0	0	0	0	0	0	d__Bacteria; p__Proteobacteria; c__Alphaproteobacteria; o__Rhizobiales; f__Xanthobacteraceae; g__Bradyrhizobium
OTU1612	0	0	0	0	0	4	0	0	0	0	0	0	d__Bacteria; p__Chloroflexi; c__OLB14; o__norank; f__norank; g__norank; s__uncultured bacterium
OTU1613	0	0	0	0	0	0	0	4	0	0	0	0	d__Bacteria; p__Proteobacteria; c__Gammaproteobacteria; o__Burkholderiales; f__Sutterellaceae; g__AAP99; s__uncultured bacterium
OTU1614	0	0	0	0	0	0	2	0	0	0	0	0	d__Bacteria; p__Bacteroidota; c__Bacteroidia; o__Chitinophagales; f__Chitinophagaceae; g__Ferruginibacter; s__uncultured Bacteroidetes bacterium
OTU1615	0	0	0	0	0	3	0	0	0	0	0	0	d__Bacteria; p__Proteobacteria; c__Alphaproteobacteria; o__Rhizobiales; f__Rhizobiaceae; g__Mesorhizobium; s__uncultured bacterium
OTU1616	1	0	0	0	0	0	0	0	3	0	0	0	d__Bacteria; p__Bacteroidota; c__Bacteroidia; o__Chitinophagales; f__Chitinophagaceae; g__Edaphobaculum
OTU1617	0	0	4	0	0	0	0	0	0	0	0	0	d__Bacteria; p__Planctomycetota; c__Planctomycetes; o__Isosphaerales; f__Isosphaeraceae; g__Singulisphaera
OTU1618	3	0	1	0	0	0	0	0	0	0	0	0	d__Bacteria; p__Bacteroidota; c__Bacteroidia; o__Sphingobacteriales; f__Sphingobacteriaceae; g__Mucilaginibacter
OTU1619	0	0	0	1	0	1	0	0	1	0	0	0	d__Bacteria; p__Acidobacteriota; c__Vicinamibacteria; o__Vicinamibacterales; f__uncultured; g__norank; s__uncultured Acidobacteria bacterium
OTU1620	0	0	0	0	0	2	0	0	0	0	0	0	d__Bacteria; p__Bdellovibrionota; c__Oligoflexia; o__0319-6G20; f__norank; g__norank; s__uncultured bacterium
OTU1621	0	0	0	4	0	0	0	0	0	0	0	0	d__Bacteria; p__Desulfobacterota; c__uncultured; o__norank; f__norank; g__norank; s__uncultured bacterium
OTU1622	0	0	0	0	0	0	0	4	0	0	0	0	d__Bacteria; p__Proteobacteria; c__Gammaproteobacteria; o__Burkholderiales; f__TRA3-20; g__norank; s__uncultured bacterium
OTU1623	0	4	0	0	0	0	0	0	0	0	0	0	d__Bacteria; p__Planctomycetota; c__Planctomycetes; o__Isosphaerales; f__Isosphaeraceae; g__Singulisphaera
OTU1624	0	0	0	0	0	0	0	4	0	0	0	0	d__Bacteria; p__Proteobacteria; c__Gammaproteobacteria; o__Diplorickettsiales; f__Diplorickettsiaceae; g__Aquicella
OTU1625	0	0	0	0	0	4	0	0	0	0	0	0	d__Bacteria; p__Deinococcota; c__Deinococci; o__Thermales; f__Thermaceae; g__Thermus
OTU1626	0	3	0	1	0	0	0	0	0	0	0	0	d__Bacteria; p__Proteobacteria; c__Gammaproteobacteria; o__Diplorickettsiales; f__Diplorickettsiaceae; g__Aquicella; s__uncultured bacterium
OTU1627	0	0	0	0	0	2	0	0	0	0	0	0	d__Bacteria; p__Actinobacteriota; c__Actinobacteria; o__Corynebacteriales; f__Mycobacteriaceae; g__Mycobacterium
OTU1628	0	0	0	0	0	3	0	0	0	0	0	0	d__Bacteria; p__Proteobacteria; c__Alphaproteobacteria; o__Rhizobiales; f__Xanthobacteraceae; g__Bradyrhizobium; s__Bradyrhizobium sp.
OTU1629	0	0	2	0	0	0	0	1	1	0	0	0	d__Bacteria; p__Chloroflexi; c__Anaerolineae; o__RBG-13-54-9; f__norank; g__norank; s__uncultured bacterium
OTU1630	0	0	0	4	0	0	0	0	0	0	0	0	d__Bacteria; p__Chloroflexi; c__Anaerolineae; o__Caldilineales; f__Caldilineaceae; g__uncultured; s__uncultured bacterium
OTU1631	1	0	0	0	0	0	0	3	0	0	0	0	d__Bacteria; p__Acidobacteriota; c__Acidobacteriae; o__Acidobacteriales; f__Koribacteraceae; g__Candidatus Koribacter; s__uncultured bacterium
OTU1632	0	0	0	0	0	0	0	0	0	0	0	4	d__Bacteria; p__Bacteroidota; c__Bacteroidia; o__Bacteroidales; f__F082; g__norank; s__uncultured bacterium
OTU1633	0	0	0	0	1	0	0	0	0	0	0	3	d__Bacteria; p__Acidobacteriota; c__Subgroup 5; o__norank; f__norank; g__norank; s__uncultured Acidobacteria bacterium
OTU1634	0	0	0	2	0	0	0	2	0	0	0	0	d__Bacteria; p__Verrucomicrobiota; c__Verrucomicrobiae; o__Opitutales; f__Opitutaceae; g__uncultured; s__metagenome
OTU1635	1	0	0	0	0	0	0	0	0	0	0	3	d__Bacteria; p__Chloroflexi; c__Ktedonobacteria; o__Ktedonobacterales; f__Ktedonobacteraceae; g__HSB OF53-F07; s__uncultured Ktedonobacter sp.
OTU1636	0	0	0	4	0	0	0	0	0	0	0	0	d__Bacteria; p__Planctomycetota; c__Planctomycetes; o__Gemmatales; f__Gemmataceae; g__uncultured; s__uncultured bacterium
OTU1637	0	0	0	4	0	0	0	0	0	0	0	0	d__Bacteria; p__Proteobacteria; c__Alphaproteobacteria; o__uncultured; f__norank; g__norank; s__uncultured actinobacterium
OTU1638	0	0	0	4	0	0	0	0	0	0	0	0	d__Bacteria; p__Proteobacteria; c__Alphaproteobacteria; o__Sphingomonadales; f__Sphingomonadaceae; g__Sphingobium; s__uncultured bacterium
OTU1639	2	0	0	0	0	0	0	0	0	0	2	0	d__Bacteria; p__Planctomycetota; c__Phycisphaerae; o__Tepidisphaerales; f__WD2101 soil group; g__norank
OTU1640	0	0	2	2	0	0	0	0	0	0	0	0	d__Bacteria; p__Proteobacteria; c__Alphaproteobacteria; o__Sphingomonadales; f__Sphingomonadaceae
OTU1641	0	0	0	0	0	0	0	2	2	0	0	0	d__Bacteria; p__WS2; c__norank; o__norank; f__norank; g__norank; s__uncultured bacterium
OTU1642	0	0	4	0	0	0	0	0	0	0	0	0	d__Bacteria; p__Firmicutes; c__Bacilli; o__Paenibacillales; f__Paenibacillaceae; g__Thermobacillus; s__uncultured Bacillus sp.
OTU1643	0	0	0	0	0	0	1	0	0	0	0	0	d__Bacteria; p__Proteobacteria; c__Alphaproteobacteria; o__Rhizobiales; f__Xanthobacteraceae; g__Bradyrhizobium
OTU1644	0	0	0	0	0	0	0	1	2	0	1	0	d__Bacteria; p__Chloroflexi; c__Anaerolineae; o__SBR1031; f__norank; g__norank; s__uncultured bacterium
OTU1645	0	0	0	0	0	0	0	4	0	0	0	0	d__Bacteria; p__Chloroflexi; c__Ktedonobacteria; o__C0119; f__norank; g__norank; s__uncultured bacterium
OTU1646	0	0	0	4	0	0	0	0	0	0	0	0	d__Bacteria; p__Actinobacteriota; c__Thermoleophilia; o__Solirubrobacterales; f__67-14; g__norank; s__uncultured bacterium
OTU1647	0	0	0	4	0	0	0	0	0	0	0	0	d__Bacteria; p__Proteobacteria; c__Alphaproteobacteria; o__Dongiales; f__Dongiaceae; g__Dongia
OTU1648	0	0	0	3	0	0	0	0	0	0	0	1	d__Bacteria; p__Armatimonadota; c__Chthonomonadetes; o__Chthonomonadales; f__Chthonomonadaceae; g__Chthonomonas; s__uncultured bacterium
OTU1649	0	0	2	1	0	0	0	1	0	0	0	0	d__Bacteria; p__Bdellovibrionota; c__Oligoflexia; o__0319-6G20; f__norank; g__norank; s__metagenome
OTU1650	0	0	0	4	0	0	0	0	0	0	0	0	d__Bacteria; p__Proteobacteria; c__Gammaproteobacteria; o__Diplorickettsiales; f__Diplorickettsiaceae; g__Aquicella; s__uncultured bacterium
OTU1651	0	0	4	0	0	0	0	0	0	0	0	0	d__Bacteria; p__RCP2-54; c__norank; o__norank; f__norank; g__norank; s__uncultured bacterium
OTU1652	0	0	0	0	0	0	0	0	0	0	4	0	d__Bacteria; p__Desulfobacterota; c__Syntrophorhabdia; o__Syntrophorhabdales; f__Syntrophorhabdaceae; g__Syntrophorhabdus; s__uncultured bacterium
OTU1653	0	0	0	0	0	0	0	0	0	0	3	0	d__Bacteria; p__Actinobacteriota; c__Actinobacteria; o__Frankiales; f__Sporichthyaceae; g__Longivirga; s__uncultured bacterium
OTU1654	0	0	0	0	0	0	2	0	0	0	0	0	d__Bacteria; p__Proteobacteria; c__Alphaproteobacteria; o__Rhizobiales; f__Xanthobacteraceae; g__Bradyrhizobium
OTU1655	3	1	0	0	0	0	0	0	0	0	0	0	d__Bacteria; p__Actinobacteriota; c__Thermoleophilia; o__Gaiellales; f__Gaiellaceae; g__Gaiella; s__uncultured bacterium
OTU1656	0	0	0	4	0	0	0	0	0	0	0	0	d__Bacteria; p__Proteobacteria; c__Alphaproteobacteria; o__Rhizobiales; f__Xanthobacteraceae; g__uncultured; s__metagenome
OTU1657	3	0	0	0	0	0	0	0	0	0	0	0	d__Bacteria; p__Proteobacteria; c__Alphaproteobacteria; o__Rhizobiales; f__Xanthobacteraceae; g__Bradyrhizobium; s__Bradyrhizobium sp.
OTU1658	3	0	0	0	1	0	0	0	0	0	0	0	d__Bacteria; p__Verrucomicrobiota; c__Verrucomicrobiae; o__Chthoniobacterales; f__Chthoniobacteraceae; g__Candidatus Udaeobacter; s__uncultured bacterium
OTU1659	0	0	0	0	0	3	0	0	0	0	0	0	d__Bacteria; p__Acidobacteriota; c__Blastocatellia; o__Blastocatellales; f__Blastocatellaceae; g__uncultured; s__uncultured bacterium
OTU1660	0	0	0	4	0	0	0	0	0	0	0	0	d__Bacteria; p__Verrucomicrobiota; c__Chlamydiae; o__Chlamydiales; f__cvE6; g__norank
OTU1661	0	0	0	4	0	0	0	0	0	0	0	0	d__Bacteria; p__Actinobacteriota; c__Actinobacteria; o__Frankiales; f__Acidothermaceae; g__Acidothermus; s__uncultured bacterium
OTU1662	0	0	0	2	0	0	0	0	2	0	0	0	d__Bacteria; p__Proteobacteria; c__Gammaproteobacteria; o__Beggiatoales; f__Beggiatoaceae; g__uncultured
OTU1663	0	0	0	0	0	0	0	0	0	0	0	4	d__Bacteria; p__Firmicutes; c__Clostridia; o__Lachnospirales; f__Lachnospiraceae; g__Lachnospiraceae NK3A20 group; s__uncultured bacterium
OTU1664	0	0	0	0	0	0	0	0	0	0	4	0	d__Bacteria; p__Bacteroidota; c__Bacteroidia; o__Bacteroidales; f__Bacteroidaceae; g__Bacteroides; s__uncultured bacterium
OTU1665	0	0	4	0	0	0	0	0	0	0	0	0	d__Bacteria; p__Gemmatimonadota; c__BD2-11 terrestrial group; o__norank; f__norank; g__norank; s__metagenome
OTU1666	0	0	0	1	0	0	0	3	0	0	0	0	d__Bacteria; p__Chloroflexi; c__Ktedonobacteria; o__Ktedonobacterales; f__Ktedonobacteraceae; g__HSB OF53-F07; s__uncultured Ktedonobacter sp.
OTU1667	0	0	0	0	0	0	0	0	4	0	0	0	d__Bacteria; p__Armatimonadota; c__uncultured; o__norank; f__norank; g__norank; s__uncultured bacterium
OTU1668	2	0	0	2	0	0	0	0	0	0	0	0	d__Bacteria; p__Planctomycetota; c__Planctomycetes; o__Pirellulales; f__Pirellulaceae; g__Pirellula; s__uncultured bacterium
OTU1669	0	0	4	0	0	0	0	0	0	0	0	0	d__Bacteria; p__Acidobacteriota; c__Acidobacteriae; o__Acidobacteriales; f__uncultured; g__norank
OTU1670	0	0	0	0	0	0	0	0	0	0	0	4	d__Bacteria; p__Planctomycetota; c__Phycisphaerae; o__Tepidisphaerales; f__WD2101 soil group; g__norank; s__uncultured bacterium
OTU1671	0	0	0	4	0	0	0	0	0	0	0	0	d__Bacteria; p__Proteobacteria; c__Gammaproteobacteria; o__Pseudomonadales; f__211ds20; g__norank; s__uncultured bacterium
OTU1672	1	1	0	2	0	0	0	0	0	0	0	0	d__Bacteria; p__Acidobacteriota; c__Acidobacteriae; o__Bryobacterales; f__Bryobacteraceae; g__Bryobacter; s__uncultured Acidobacteria bacterium
OTU1673	0	0	1	3	0	0	0	0	0	0	0	0	d__Bacteria; p__Actinobacteriota; c__Acidimicrobiia; o__Microtrichales; f__Iamiaceae; g__Iamia; s__metagenome
OTU1674	0	0	0	0	0	2	0	0	0	0	0	0	d__Bacteria; p__Planctomycetota; c__Planctomycetes; o__Gemmatales; f__Gemmataceae; g__uncultured; s__uncultured bacterium
OTU1675	0	0	0	0	0	0	0	0	4	0	0	0	d__Bacteria; p__Chloroflexi; c__Dehalococcoidia; o__vadinBA26; f__norank; g__norank; s__uncultured bacterium
OTU1676	0	0	0	0	0	0	0	0	4	0	0	0	d__Bacteria; p__Firmicutes; c__Clostridia; o__Clostridiales; f__Clostridiaceae; g__Clostridium sensu stricto 13
OTU1677	0	0	0	0	0	1	0	0	0	0	0	0	d__Bacteria; p__Proteobacteria; c__Alphaproteobacteria; o__Rhizobiales; f__Xanthobacteraceae; g__Bradyrhizobium
OTU1678	0	0	0	1	0	2	0	0	0	0	0	0	d__Bacteria; p__Chloroflexi; c__Anaerolineae; o__RBG-13-54-9; f__norank; g__norank; s__uncultured bacterium
OTU1679	0	0	0	0	0	0	0	2	0	0	0	2	d__Bacteria; p__Planctomycetota; c__Planctomycetes; o__Isosphaerales; f__Isosphaeraceae
OTU1680	0	0	0	0	0	0	0	0	0	1	0	0	d__Bacteria; p__Acidobacteriota; c__Acidobacteriae; o__Subgroup 2; f__norank; g__norank; s__uncultured bacterium
OTU1681	0	0	0	2	0	0	0	2	0	0	0	0	d__Bacteria; p__Desulfobacterota; c__uncultured; o__norank; f__norank; g__norank; s__uncultured bacterium
OTU1682	0	0	0	0	0	0	0	4	0	0	0	0	d__Bacteria; p__Acidobacteriota; c__Blastocatellia; o__Blastocatellales; f__Blastocatellaceae; g__uncultured; s__uncultured bacterium
OTU1683	1	0	1	0	0	0	1	0	0	0	0	0	d__Bacteria; p__Fibrobacterota; c__Fibrobacteria; o__Fibrobacterales; f__Fibrobacteraceae; g__uncultured; s__uncultured bacterium
OTU1684	0	0	0	0	0	0	1	0	0	0	0	0	d__Bacteria; p__Proteobacteria; c__Alphaproteobacteria; o__Rhizobiales; f__Xanthobacteraceae; g__Bradyrhizobium
OTU1685	0	0	0	0	0	0	3	0	0	0	0	0	d__Bacteria; p__Proteobacteria; c__Alphaproteobacteria; o__Rhizobiales; f__Beijerinckiaceae; g__Methylovirgula; s__uncultured bacterium
OTU1686	0	0	0	0	0	0	0	4	0	0	0	0	d__Bacteria; p__Cyanobacteria; c__Cyanobacteriia; o__Chloroplast; f__norank; g__norank
OTU1687	0	2	0	0	0	0	0	2	0	0	0	0	d__Bacteria; p__Chloroflexi; c__Anaerolineae; o__Anaerolineales; f__Anaerolineaceae; g__uncultured; s__uncultured bacterium
OTU1688	0	0	3	0	0	0	0	1	0	0	0	0	d__Bacteria; p__Proteobacteria; c__Alphaproteobacteria; o__Parvibaculales; f__Parvibaculaceae; g__Parvibaculum; s__uncultured bacterium
OTU1689	0	0	0	0	0	0	1	0	0	0	0	0	d__Bacteria; p__Spirochaetota; c__Brevinematia; o__Brevinematales; f__Brevinemataceae; g__Brevinema
OTU1690	2	0	2	0	0	0	0	0	0	0	0	0	d__Bacteria; p__Proteobacteria; c__Gammaproteobacteria; o__Burkholderiales; f__TRA3-20; g__norank; s__uncultured bacterium
OTU1691	0	0	0	0	0	0	0	0	0	0	4	0	d__Bacteria; p__Myxococcota; c__Polyangia; o__Haliangiales; f__Haliangiaceae; g__Haliangium; s__uncultured bacterium
OTU1692	0	0	0	4	0	0	0	0	0	0	0	0	d__Bacteria; p__Proteobacteria; c__Gammaproteobacteria; o__CCD24; f__norank; g__norank; s__uncultured bacterium
OTU1693	0	0	0	2	0	0	0	0	2	0	0	0	d__Bacteria; p__Acidobacteriota; c__Holophagae; o__Subgroup 7; f__norank; g__norank; s__uncultured bacterium
OTU1694	0	0	4	0	0	0	0	0	0	0	0	0	d__Bacteria; p__Proteobacteria; c__Alphaproteobacteria; o__Rhizobiales; f__Beijerinckiaceae; g__Methylovirgula; s__uncultured bacterium
OTU1695	0	0	0	1	0	0	0	0	3	0	0	0	d__Bacteria; p__Actinobacteriota; c__Acidimicrobiia; o__IMCC26256; f__norank; g__norank; s__uncultured bacterium
OTU1696	0	0	0	4	0	0	0	0	0	0	0	0	d__Bacteria; p__Verrucomicrobiota; c__Verrucomicrobiae; o__Opitutales; f__Opitutaceae; g__Alterococcus; s__uncultured bacterium
OTU1697	1	0	0	0	0	0	0	0	3	0	0	0	d__Bacteria; p__Proteobacteria; c__Gammaproteobacteria; o__Burkholderiales; f__Comamonadaceae; g__Rhizobacter; s__uncultured bacterium
OTU1698	0	0	0	1	0	0	0	2	0	0	0	0	d__Bacteria; p__Proteobacteria; c__Alphaproteobacteria; o__Rhizobiales; f__Xanthobacteraceae; g__Bradyrhizobium
OTU1699	4	0	0	0	0	0	0	0	0	0	0	0	d__Bacteria; p__Myxococcota; c__Myxococcia; o__Myxococcales; f__27F-1492R; g__norank
OTU1700	0	0	0	0	0	0	2	0	0	0	0	0	d__Bacteria; p__Chloroflexi; c__Ktedonobacteria; o__C0119; f__norank; g__norank; s__uncultured bacterium
OTU1701	0	0	2	2	0	0	0	0	0	0	0	0	d__Bacteria; p__Proteobacteria; c__Alphaproteobacteria; o__Caulobacterales; f__Caulobacteraceae; g__uncultured; s__uncultured bacterium
OTU1702	0	0	0	0	0	0	0	0	4	0	0	0	d__Bacteria; p__Verrucomicrobiota; c__Verrucomicrobiae; o__Pedosphaerales; f__Pedosphaeraceae; g__uncultured; s__uncultured bacterium
OTU1703	0	0	0	0	0	0	1	0	0	0	0	2	d__Bacteria; p__Proteobacteria; c__Alphaproteobacteria; o__Rhizobiales; f__Xanthobacteraceae; g__Bradyrhizobium
OTU1704	0	0	0	0	0	0	0	0	0	0	4	0	d__Bacteria; p__Planctomycetota; c__Planctomycetes; o__Pirellulales; f__Pirellulaceae; g__uncultured
OTU1705	0	4	0	0	0	0	0	0	0	0	0	0	d__Bacteria; p__Acidobacteriota; c__Subgroup 18; o__norank; f__norank; g__norank; s__uncultured bacterium
OTU1706	3	0	0	0	0	0	0	0	0	0	1	0	d__Bacteria; p__Proteobacteria; c__Alphaproteobacteria; o__Rhizobiales; f__Rhizobiaceae; g__Allorhizobium-Neorhizobium-Pararhizobium-Rhizobium; s__uncultured bacterium
OTU1707	0	0	1	0	0	1	0	0	1	0	0	0	d__Bacteria; p__Proteobacteria; c__Alphaproteobacteria; o__Rhizobiales; f__Xanthobacteraceae; g__Bradyrhizobium; s__Bradyrhizobium sp.
OTU1708	0	0	0	0	0	0	0	0	0	3	0	0	d__Bacteria; p__Proteobacteria; c__Gammaproteobacteria; o__Xanthomonadales; f__Xanthomonadaceae; g__Arenimonas; s__uncultured bacterium
OTU1709	0	0	0	0	0	0	0	0	4	0	0	0	d__Bacteria; p__Proteobacteria; c__Gammaproteobacteria
OTU1710	0	0	0	0	1	2	0	0	0	0	0	0	d__Bacteria; p__Proteobacteria; c__Alphaproteobacteria; o__Rhizobiales; f__Xanthobacteraceae; g__Bradyrhizobium
OTU1711	0	0	0	4	0	0	0	0	0	0	0	0	d__Bacteria; p__Proteobacteria; c__Gammaproteobacteria; o__Diplorickettsiales; f__Diplorickettsiaceae; g__Aquicella; s__uncultured bacterium
OTU1712	0	0	0	0	0	1	0	0	0	0	0	0	d__Bacteria; p__Proteobacteria; c__Gammaproteobacteria; o__Xanthomonadales; f__Rhodanobacteraceae; g__Rhodanobacter
OTU1713	0	0	0	0	0	0	0	0	0	2	0	0	d__Bacteria; p__Proteobacteria; c__Alphaproteobacteria; o__Azospirillales; f__uncultured; g__norank; s__uncultured bacterium
OTU1714	0	0	0	1	0	0	0	0	0	0	0	3	d__Bacteria; p__Acidobacteriota; c__Vicinamibacteria; o__Vicinamibacterales; f__uncultured; g__norank
OTU1715	0	0	4	0	0	0	0	0	0	0	0	0	d__Bacteria; p__Proteobacteria; c__Alphaproteobacteria; o__Elsterales; f__uncultured; g__norank; s__uncultured Alphaproteobacteria bacterium
OTU1716	0	1	0	0	0	3	0	0	0	0	0	0	d__Bacteria; p__Proteobacteria; c__Alphaproteobacteria; o__Rhizobiales; f__Xanthobacteraceae; g__Bradyrhizobium
OTU1717	1	0	0	1	0	0	0	0	0	0	0	0	d__Bacteria; p__Proteobacteria; c__Alphaproteobacteria; o__Rhizobiales; f__Xanthobacteraceae; g__Bradyrhizobium; s__Bradyrhizobium japonicum
OTU1718	0	0	0	4	0	0	0	0	0	0	0	0	d__Bacteria; p__Actinobacteriota; c__Thermoleophilia; o__Gaiellales; f__uncultured; g__norank; s__uncultured bacterium
OTU1719	0	0	0	0	0	2	0	0	0	0	0	0	d__Bacteria; p__Proteobacteria; c__Alphaproteobacteria; o__Rhizobiales; f__Xanthobacteraceae; g__Pseudolabrys; s__metagenome
OTU1720	0	0	0	4	0	0	0	0	0	0	0	0	d__Bacteria; p__Proteobacteria; c__Gammaproteobacteria; o__Diplorickettsiales; f__Diplorickettsiaceae; g__uncultured; s__uncultured bacterium
OTU1721	0	0	1	0	0	0	0	0	0	0	3	0	d__Bacteria; p__Chloroflexi; c__Ktedonobacteria; o__Ktedonobacterales; f__JG30-KF-AS9; g__norank; s__uncultured bacterium
OTU1722	0	0	0	0	0	0	0	0	2	0	2	0	d__Bacteria; p__Planctomycetota; c__Planctomycetes; o__Isosphaerales; f__Isosphaeraceae; g__Aquisphaera; s__uncultured bacterium
OTU1723	0	0	0	4	0	0	0	0	0	0	0	0	d__Bacteria; p__Myxococcota; c__Polyangia; o__Haliangiales; f__Haliangiaceae; g__Haliangium; s__uncultured bacterium
OTU1724	0	0	0	4	0	0	0	0	0	0	0	0	d__Bacteria; p__Myxococcota; c__Polyangia; o__Polyangiales; f__BIrii41; g__norank
OTU1725	0	0	0	0	0	0	2	0	0	1	0	0	d__Bacteria; p__Bacteroidota; c__Bacteroidia; o__Chitinophagales; f__Chitinophagaceae; g__Chitinophaga; s__uncultured Chitinophaga sp.
OTU1726	0	0	4	0	0	0	0	0	0	0	0	0	d__Bacteria; p__Chloroflexi; c__AD3; o__norank; f__norank; g__norank; s__uncultured bacterium
OTU1727	0	0	0	0	0	0	4	0	0	0	0	0	d__Bacteria; p__Proteobacteria; c__Alphaproteobacteria; o__Rhizobiales; f__Xanthobacteraceae; g__Bradyrhizobium; s__uncultured bacterium
OTU1728	1	0	0	0	0	0	0	0	0	2	0	0	d__Bacteria; p__Proteobacteria; c__Alphaproteobacteria; o__Rhizobiales; f__Xanthobacteraceae; g__Bradyrhizobium
OTU1729	0	0	0	0	0	0	0	0	0	0	4	0	d__Bacteria; p__Planctomycetota; c__Planctomycetes; o__Isosphaerales; f__Isosphaeraceae; g__Singulisphaera
OTU1730	0	0	0	4	0	0	0	0	0	0	0	0	d__Bacteria; p__Planctomycetota; c__Planctomycetes; o__Pirellulales; f__Pirellulaceae; g__Pirellula; s__metagenome
OTU1731	0	0	0	0	0	0	0	0	4	0	0	0	d__Bacteria; p__Proteobacteria; c__Alphaproteobacteria; o__Elsterales; f__URHD0088; g__norank
OTU1732	0	0	1	0	0	0	0	0	3	0	0	0	d__Bacteria; p__Chloroflexi; c__Anaerolineae; o__RBG-13-54-9; f__norank; g__norank; s__uncultured Anaerolineaceae bacterium
OTU1733	0	0	0	0	0	0	2	0	0	0	0	0	d__Bacteria; p__Proteobacteria; c__Alphaproteobacteria; o__Rhizobiales; f__Rhizobiaceae; g__Phyllobacterium; s__uncultured bacterium
OTU1734	0	0	0	4	0	0	0	0	0	0	0	0	d__Bacteria; p__Patescibacteria; c__Microgenomatia; o__norank; f__norank; g__norank
OTU1735	1	0	0	0	0	2	0	0	0	0	0	0	d__Bacteria; p__Chloroflexi; c__Dehalococcoidia; o__S085; f__norank; g__norank; s__uncultured bacterium
OTU1736	2	0	0	0	0	0	2	0	0	0	0	0	d__Bacteria; p__Proteobacteria; c__Alphaproteobacteria; o__Rhizobiales; f__Rhizobiaceae; g__Phyllobacterium; s__Phyllobacterium myrsinacearum
OTU1737	0	4	0	0	0	0	0	0	0	0	0	0	d__Bacteria; p__Planctomycetota; c__Phycisphaerae; o__Tepidisphaerales; f__WD2101 soil group; g__norank; s__uncultured bacterium
OTU1738	0	0	3	0	0	0	0	0	0	0	0	0	d__Bacteria; p__Firmicutes; c__Bacilli; o__Bacillales; f__Bacillaceae; g__Oceanobacillus
OTU1739	0	0	0	0	0	1	0	0	0	0	0	0	d__Bacteria; p__Proteobacteria; c__Alphaproteobacteria; o__Rhizobiales; f__Xanthobacteraceae; g__Bradyrhizobium
OTU1740	0	0	0	0	4	0	0	0	0	0	0	0	d__Bacteria; p__Proteobacteria; c__Alphaproteobacteria; o__Rhizobiales; f__Xanthobacteraceae; g__Bradyrhizobium
OTU1741	0	0	0	0	1	0	2	0	0	0	0	0	d__Bacteria; p__Proteobacteria; c__Alphaproteobacteria; o__Rhizobiales; f__Xanthobacteraceae; g__Bradyrhizobium; s__Bradyrhizobium elkanii
OTU1742	0	0	0	0	0	3	0	0	0	0	0	0	d__Bacteria; p__Proteobacteria; c__Alphaproteobacteria; o__Rhizobiales; f__Xanthobacteraceae; g__Bradyrhizobium
OTU1743	0	0	0	0	0	0	0	0	0	0	0	4	d__Bacteria; p__Proteobacteria; c__Alphaproteobacteria; o__Sphingomonadales; f__Sphingomonadaceae; g__Sphingomonas
OTU1744	0	0	0	0	0	2	0	0	0	0	0	0	d__Bacteria; p__Desulfobacterota; c__Desulfovibrionia; o__Desulfovibrionales; f__Desulfovibrionaceae; g__uncultured; s__uncultured bacterium
OTU1745	0	0	0	1	0	3	0	0	0	0	0	0	d__Bacteria; p__Dependentiae; c__Babeliae; o__Babeliales; f__Vermiphilaceae; g__norank; s__uncultured bacterium
OTU1746	0	0	0	4	0	0	0	0	0	0	0	0	d__Bacteria; p__Proteobacteria; c__Alphaproteobacteria; o__Rhizobiales; f__Xanthobacteraceae; g__Ancylobacter
OTU1747	0	0	0	0	0	0	0	0	4	0	0	0	d__Bacteria; p__Actinobacteriota; c__Actinobacteria; o__Corynebacteriales; f__Corynebacteriaceae; g__Corynebacterium; s__uncultured bacterium
OTU1748	0	0	0	4	0	0	0	0	0	0	0	0	d__Bacteria; p__Proteobacteria; c__Alphaproteobacteria; o__Rickettsiales; f__SM2D12; g__norank; s__metagenome
OTU1749	0	0	0	1	0	0	0	2	0	0	0	1	d__Bacteria; p__Proteobacteria; c__Alphaproteobacteria; o__Sphingomonadales; f__Sphingomonadaceae; g__Sphingobium; s__Sphingobium rhizovicinum
OTU1750	0	0	0	0	0	0	0	0	2	1	0	1	d__Bacteria; p__Proteobacteria; c__Alphaproteobacteria; o__Elsterales; f__uncultured; g__norank; s__uncultured bacterium
OTU1751	0	0	0	0	0	0	0	0	4	0	0	0	d__Bacteria; p__Chloroflexi; c__Anaerolineae; o__Anaerolineales; f__Anaerolineaceae; g__Anaerolinea; s__uncultured bacterium
OTU1752	0	0	0	0	0	1	2	0	0	0	0	0	d__Bacteria; p__Proteobacteria; c__Alphaproteobacteria; o__Rhizobiales; f__Xanthobacteraceae; g__Bradyrhizobium
OTU1753	0	0	4	0	0	0	0	0	0	0	0	0	d__Bacteria; p__Firmicutes; c__Negativicutes; o__Veillonellales-Selenomonadales; f__Sporomusaceae; g__uncultured; s__uncultured bacterium
OTU1754	0	0	0	0	0	0	0	4	0	0	0	0	d__Bacteria; p__Proteobacteria; c__Alphaproteobacteria; o__Micropepsales; f__Micropepsaceae; g__uncultured
OTU1755	0	0	0	0	0	0	1	0	0	0	0	0	d__Bacteria; p__Proteobacteria; c__Gammaproteobacteria; o__Enterobacterales; f__Aeromonadaceae; g__Aeromonas; s__Aeromonas eucrenophila
OTU1756	0	0	0	0	0	0	0	0	2	0	0	2	d__Bacteria; p__Proteobacteria; c__Alphaproteobacteria; o__Rhizobiales; f__Xanthobacteraceae; g__Bradyrhizobium
OTU1757	0	2	0	0	0	0	0	0	0	0	2	0	d__Bacteria; p__Proteobacteria; c__Gammaproteobacteria; o__Pseudomonadales; f__Moraxellaceae; g__Acinetobacter; s__Acinetobacter radioresistens
OTU1758	0	0	0	0	0	0	0	0	0	0	4	0	d__Bacteria; p__Bacteroidota; c__Kryptonia; o__Kryptoniales; f__BSV26; g__norank; s__uncultured bacterium
OTU1759	1	0	0	0	1	0	0	0	0	0	2	0	d__Bacteria; p__Proteobacteria; c__Gammaproteobacteria; o__Burkholderiales; f__Oxalobacteraceae; g__Noviherbaspirillum; s__Noviherbaspirillum malthae
OTU1760	0	0	0	4	0	0	0	0	0	0	0	0	d__Bacteria; p__Actinobacteriota; c__Actinobacteria; o__Streptomycetales; f__Streptomycetaceae; g__Streptomyces
OTU1761	0	0	0	0	0	0	0	4	0	0	0	0	d__Bacteria; p__Myxococcota; c__Polyangia; o__Haliangiales; f__Haliangiaceae; g__Haliangium; s__uncultured soil bacterium
OTU1762	0	0	0	4	0	0	0	0	0	0	0	0	d__Bacteria; p__Proteobacteria; c__Alphaproteobacteria; o__uncultured; f__norank; g__norank; s__uncultured bacterium
OTU1763	0	0	4	0	0	0	0	0	0	0	0	0	d__Bacteria; p__Planctomycetota; c__Pla4 lineage; o__norank; f__norank; g__norank; s__uncultured bacterium
OTU1764	0	0	0	0	0	0	1	0	0	0	0	0	d__Bacteria; p__Proteobacteria; c__Alphaproteobacteria; o__Rhizobiales; f__Rhizobiaceae; g__Mesorhizobium
OTU1765	0	0	4	0	0	0	0	0	0	0	0	0	d__Bacteria; p__Actinobacteriota; c__Actinobacteria; o__Micrococcales; f__Dermacoccaceae; g__Flexivirga
OTU1766	1	3	0	0	0	0	0	0	0	0	0	0	d__Bacteria; p__Proteobacteria; c__Gammaproteobacteria; o__Burkholderiales; f__A21b; g__norank; s__uncultured bacterium
OTU1767	0	0	0	0	0	1	0	0	0	0	0	0	d__Bacteria; p__Proteobacteria; c__Alphaproteobacteria; o__Rhizobiales; f__Xanthobacteraceae; g__Bradyrhizobium
OTU1768	0	0	1	0	0	1	0	0	2	0	0	0	d__Bacteria; p__Proteobacteria; c__Alphaproteobacteria; o__Micropepsales; f__Micropepsaceae; g__uncultured; s__uncultured bacterium
OTU1769	0	0	0	0	0	0	0	0	0	0	0	4	d__Bacteria; p__Proteobacteria; c__Gammaproteobacteria; o__Burkholderiales; f__SC-I-84; g__norank; s__uncultured bacterium
OTU1770	0	0	1	0	0	0	0	0	3	0	0	0	d__Bacteria; p__Acidobacteriota; c__Acidobacteriae; o__Subgroup 2; f__norank; g__norank; s__uncultured bacterium
OTU1771	0	0	0	3	0	0	0	0	0	0	1	0	d__Bacteria; p__Verrucomicrobiota; c__Verrucomicrobiae; o__Pedosphaerales; f__Pedosphaeraceae; g__ADurb.Bin063-1; s__uncultured bacterium
OTU1772	0	1	0	0	0	0	0	0	0	0	0	3	d__Bacteria; p__Planctomycetota; c__Planctomycetes; o__Pirellulales; f__Pirellulaceae; g__uncultured; s__metagenome
OTU1773	0	0	0	0	0	0	0	4	0	0	0	0	d__Bacteria; p__Proteobacteria; c__Alphaproteobacteria; o__Sphingomonadales; f__Sphingomonadaceae; g__Sphingobium; s__uncultured bacterium
OTU1774	0	0	0	0	0	1	0	3	0	0	0	0	d__Bacteria; p__Chloroflexi; c__Ktedonobacteria; o__Ktedonobacterales; f__JG30-KF-AS9; g__norank; s__uncultured bacterium
OTU1775	0	0	0	1	0	3	0	0	0	0	0	0	d__Bacteria; p__Proteobacteria; c__Alphaproteobacteria; o__Rhizobiales; f__Xanthobacteraceae; g__Pseudolabrys; s__uncultured bacterium
OTU1776	0	3	0	1	0	0	0	0	0	0	0	0	d__Bacteria; p__Bacteroidota; c__Bacteroidia; o__Chitinophagales; f__Chitinophagaceae; g__Edaphobaculum; s__uncultured bacterium
OTU1777	0	0	0	0	0	0	0	0	0	0	4	0	d__Bacteria; p__Actinobacteriota; c__Thermoleophilia; o__Gaiellales; f__uncultured; g__norank; s__uncultured bacterium
OTU1778	2	2	0	0	0	0	0	0	0	0	0	0	d__Bacteria; p__Proteobacteria; c__Gammaproteobacteria; o__Burkholderiales; f__Nitrosomonadaceae; g__GOUTA6; s__uncultured bacterium
OTU1779	0	0	0	0	0	0	0	0	4	0	0	0	d__Bacteria; p__Acidobacteriota; c__Acidobacteriae; o__Acidobacteriales; f__uncultured; g__norank; s__uncultured bacterium
OTU1780	0	0	4	0	0	0	0	0	0	0	0	0	d__Bacteria; p__Proteobacteria; c__Gammaproteobacteria; o__Burkholderiales; f__Rhodocyclaceae; g__Niveibacterium
OTU1781	0	0	0	0	0	0	0	0	4	0	0	0	d__Bacteria; p__Proteobacteria; c__Alphaproteobacteria; o__Rhizobiales; f__Beijerinckiaceae; g__Methylobacterium-Methylorubrum
OTU1782	0	0	0	0	0	2	0	0	0	0	0	0	d__Bacteria; p__Myxococcota; c__Polyangia; o__Nannocystales; f__Nannocystaceae; g__norank
OTU1783	0	1	0	0	0	0	0	2	1	0	0	0	d__Bacteria; p__Desulfobacterota; c__Desulfuromonadia; o__Geobacterales; f__Geobacteraceae; g__uncultured; s__uncultured bacterium
OTU1784	0	0	0	0	2	1	0	0	0	0	0	0	d__Bacteria; p__Proteobacteria; c__Alphaproteobacteria; o__Rhizobiales; f__Beijerinckiaceae; g__Methylovirgula; s__uncultured bacterium
OTU1785	0	0	0	4	0	0	0	0	0	0	0	0	d__Bacteria; p__Proteobacteria; c__Alphaproteobacteria; o__Rhodospirillales; f__uncultured; g__norank; s__uncultured bacterium
OTU1786	1	0	0	2	0	0	0	0	0	1	0	0	d__Bacteria; p__Gemmatimonadota; c__Gemmatimonadetes; o__Gemmatimonadales; f__Gemmatimonadaceae; g__uncultured; s__uncultured bacterium
OTU1788	0	0	0	0	0	0	0	0	4	0	0	0	d__Bacteria; p__Cyanobacteria; c__Cyanobacteriia; o__Chloroplast; f__norank; g__norank; s__uncultured bacterium
OTU1789	0	0	0	0	0	0	1	0	0	0	0	0	d__Bacteria; p__Proteobacteria; c__Gammaproteobacteria; o__Enterobacterales; f__Aeromonadaceae; g__Aeromonas; s__uncultured bacterium
OTU1790	0	0	4	0	0	0	0	0	0	0	0	0	d__Bacteria; p__Chloroflexi; c__KD4-96; o__norank; f__norank; g__norank; s__uncultured bacterium
OTU1791	0	0	0	4	0	0	0	0	0	0	0	0	d__Bacteria; p__Armatimonadota; c__Chthonomonadetes; o__Chthonomonadales; f__norank; g__norank; s__uncultured bacterium
OTU1792	0	0	0	0	0	0	0	0	0	0	0	4	d__Bacteria; p__Chloroflexi; c__Chloroflexia; o__Chloroflexales; f__Roseiflexaceae; g__uncultured; s__uncultured bacterium
OTU1793	0	0	0	0	0	0	0	4	0	0	0	0	d__Bacteria; p__Chloroflexi; c__Ktedonobacteria; o__Ktedonobacterales; f__Ktedonobacteraceae; g__1921-3; s__uncultured Ktedonobacter sp.
OTU1794	0	0	0	0	0	0	0	3	0	0	0	0	d__Bacteria; p__Planctomycetota; c__Planctomycetes; o__Gemmatales; f__Gemmataceae; g__Fimbriiglobus; s__uncultured bacterium
OTU1795	0	0	0	0	0	2	0	0	0	0	0	0	d__Bacteria; p__Proteobacteria; c__Alphaproteobacteria; o__Rhizobiales; f__Xanthobacteraceae; g__Afipia
OTU1796	0	0	0	0	0	0	0	0	0	0	0	4	d__Bacteria; p__Bacteroidota; c__Bacteroidia; o__Bacteroidales; f__Prevotellaceae; g__Prevotellaceae UCG-001; s__uncultured rumen bacterium
OTU1797	0	0	4	0	0	0	0	0	0	0	0	0	d__Bacteria; p__Proteobacteria; c__Alphaproteobacteria; o__Sphingomonadales; f__Sphingomonadaceae; g__Novosphingobium
OTU1798	0	0	0	1	0	0	0	0	2	0	0	0	d__Bacteria; p__Acidobacteriota; c__Acidobacteriae; o__Acidobacteriales; f__uncultured; g__norank; s__uncultured bacterium
OTU1799	0	0	0	0	0	0	2	0	0	0	0	0	d__Bacteria; p__Proteobacteria; c__Gammaproteobacteria; o__Enterobacterales; f__Aeromonadaceae; g__Aeromonas
OTU1800	2	0	2	0	0	0	0	0	0	0	0	0	d__Bacteria; p__Actinobacteriota; c__Thermoleophilia; o__Gaiellales; f__uncultured; g__norank; s__uncultured bacterium
OTU1801	0	0	0	0	0	3	0	0	0	0	0	0	d__Bacteria; p__Bacteroidota; c__Bacteroidia; o__Sphingobacteriales; f__AKYH767; g__norank; s__metagenome
OTU1802	0	0	4	0	0	0	0	0	0	0	0	0	d__Bacteria; p__Cyanobacteria; c__Sericytochromatia; o__norank; f__norank; g__norank; s__uncultured bacterium
OTU1803	0	0	0	0	0	0	2	0	0	0	0	0	d__Bacteria; p__Proteobacteria; c__Gammaproteobacteria; o__Burkholderiales; f__Comamonadaceae; g__Variovorax; s__Variovorax paradoxus
OTU1804	0	0	0	0	0	0	0	1	2	0	0	0	d__Bacteria; p__Proteobacteria; c__Alphaproteobacteria; o__Rhizobiales; f__Xanthobacteraceae; g__Bradyrhizobium; s__uncultured Bradyrhizobiaceae bacterium
OTU1805	0	0	0	0	0	0	0	0	4	0	0	0	d__Bacteria; p__Bacteroidota; c__Bacteroidia; o__Sphingobacteriales; f__env.OPS 17; g__norank; s__metagenome
OTU1806	0	3	0	1	0	0	0	0	0	0	0	0	d__Bacteria; p__Actinobacteriota; c__Thermoleophilia; o__Solirubrobacterales; f__Solirubrobacteraceae; g__uncultured; s__uncultured bacterium
OTU1807	0	2	0	0	0	0	0	0	0	0	0	2	d__Bacteria; p__Proteobacteria; c__Alphaproteobacteria; o__Rhizobiales; f__Rhizobiales Incertae Sedis; g__uncultured; s__uncultured bacterium
OTU1808	0	2	0	0	0	0	0	0	0	0	2	0	d__Bacteria; p__Proteobacteria; c__Alphaproteobacteria; o__Rhizobiales; f__KF-JG30-B3; g__norank; s__uncultured bacterium
OTU1809	0	0	0	4	0	0	0	0	0	0	0	0	d__Bacteria; p__Chloroflexi; c__TK10; o__norank; f__norank; g__norank; s__uncultured bacterium
OTU1810	0	0	4	0	0	0	0	0	0	0	0	0	d__Bacteria; p__Acidobacteriota; c__Vicinamibacteria; o__Vicinamibacterales; f__uncultured; g__norank
OTU1811	0	4	0	0	0	0	0	0	0	0	0	0	d__Bacteria; p__Actinobacteriota; c__Acidimicrobiia; o__IMCC26256; f__norank; g__norank
OTU1812	0	0	0	4	0	0	0	0	0	0	0	0	d__Bacteria; p__Bacteroidota; c__Bacteroidia; o__Sphingobacteriales; f__env.OPS 17; g__norank
OTU1813	0	0	0	0	0	0	0	0	4	0	0	0	d__Bacteria; p__Actinobacteriota; c__Acidimicrobiia; o__IMCC26256; f__norank; g__norank; s__uncultured bacterium
OTU1814	0	0	0	0	0	0	2	0	0	0	0	0	d__Bacteria; p__Proteobacteria; c__Alphaproteobacteria; o__Rhizobiales; f__Beijerinckiaceae; g__Methylovirgula; s__uncultured bacterium
OTU1815	0	2	0	1	0	0	0	1	0	0	0	0	d__Bacteria; p__Proteobacteria; c__Alphaproteobacteria; o__Elsterales; f__uncultured; g__norank; s__uncultured bacterium
OTU1816	0	0	0	4	0	0	0	0	0	0	0	0	d__Bacteria; p__Chloroflexi; c__Ktedonobacteria; o__C0119; f__norank; g__norank; s__uncultured bacterium
OTU1817	0	0	2	0	0	0	0	2	0	0	0	0	d__Bacteria; p__Acidobacteriota; c__Acidobacteriae; o__Acidobacteriales; f__uncultured; g__norank; s__uncultured bacterium
OTU1818	0	4	0	0	0	0	0	0	0	0	0	0	d__Bacteria; p__Planctomycetota; c__Phycisphaerae; o__MSBL9; f__SG8-4; g__norank; s__uncultured bacterium
OTU1819	0	0	4	0	0	0	0	0	0	0	0	0	d__Bacteria; p__Proteobacteria; c__Alphaproteobacteria; o__Acetobacterales; f__Acetobacteraceae; g__uncultured; s__uncultured bacterium
OTU1820	0	0	0	0	0	0	0	0	0	2	0	0	d__Bacteria; p__Chloroflexi; c__TK10; o__norank; f__norank; g__norank; s__uncultured bacterium
OTU1821	0	0	0	4	0	0	0	0	0	0	0	0	d__Bacteria; p__Chloroflexi; c__Anaerolineae; o__SBR1031; f__A4b; g__norank; s__uncultured bacterium
OTU1822	0	0	0	0	0	0	0	0	0	0	4	0	d__Bacteria; p__Planctomycetota; c__Planctomycetes; o__Gemmatales; f__Gemmataceae; g__uncultured; s__uncultured bacterium
OTU1823	0	0	1	1	0	0	0	0	0	0	0	2	d__Bacteria; p__Proteobacteria; c__Alphaproteobacteria; o__Sphingomonadales; f__Sphingomonadaceae; g__Altererythrobacter; s__metagenome
OTU1824	2	0	0	2	0	0	0	0	0	0	0	0	d__Bacteria; p__Proteobacteria; c__Alphaproteobacteria; o__Rhizobiales; f__Beijerinckiaceae; g__Methylobacterium-Methylorubrum
OTU1825	1	0	0	0	0	0	0	0	0	0	3	0	d__Bacteria; p__Proteobacteria; c__Gammaproteobacteria; o__Pseudomonadales; f__Pseudomonadaceae; g__Pseudomonas
OTU1826	0	0	0	0	0	0	0	4	0	0	0	0	d__Bacteria; p__Proteobacteria; c__Gammaproteobacteria; o__Diplorickettsiales; f__Diplorickettsiaceae; g__uncultured; s__metagenome
OTU1827	0	0	0	1	0	0	0	0	0	3	0	0	d__Bacteria; p__Proteobacteria; c__Alphaproteobacteria; o__Rhizobiales; f__Xanthobacteraceae; g__Bradyrhizobium
OTU1828	0	0	0	3	0	0	0	0	0	0	0	0	d__Bacteria; p__Chloroflexi; c__SHA-26; o__norank; f__norank; g__norank
OTU1829	0	0	0	0	0	0	0	0	3	1	0	0	d__Bacteria; p__Gemmatimonadota; c__Gemmatimonadetes; o__Gemmatimonadales; f__Gemmatimonadaceae; g__uncultured; s__uncultured bacterium
OTU1830	0	0	0	0	0	2	0	0	0	0	0	0	d__Bacteria; p__Proteobacteria; c__Alphaproteobacteria; o__Rhizobiales; f__Beijerinckiaceae; g__Methylovirgula; s__uncultured bacterium
OTU1831	0	0	2	0	0	0	0	1	0	0	0	0	d__Bacteria; p__Gemmatimonadota; c__Gemmatimonadetes; o__Gemmatimonadales; f__Gemmatimonadaceae; g__uncultured; s__uncultured bacterium
OTU1832	0	0	2	0	0	0	0	0	0	0	0	0	d__Bacteria; p__Bacteroidota; c__Bacteroidia; o__Sphingobacteriales; f__env.OPS 17; g__norank; s__uncultured bacterium
OTU1833	0	0	1	0	0	0	0	0	2	0	0	0	d__Bacteria; p__Bacteroidota; c__Bacteroidia; o__Cytophagales; f__Microscillaceae; g__uncultured; s__metagenome
OTU1834	0	0	0	0	0	2	0	0	0	0	0	1	d__Bacteria; p__Proteobacteria; c__Alphaproteobacteria; o__Rhizobiales; f__Xanthobacteraceae; g__Bradyrhizobium
OTU1835	0	0	0	0	0	0	1	0	0	0	0	0	d__Bacteria; p__Proteobacteria; c__Alphaproteobacteria; o__Rhizobiales; f__Xanthobacteraceae; g__Bradyrhizobium
OTU1836	0	0	0	3	0	0	0	0	0	0	0	0	d__Bacteria; p__Proteobacteria; c__Alphaproteobacteria; o__Rickettsiales; f__Mitochondria; g__norank
OTU1837	0	0	0	1	0	0	0	0	2	0	0	0	d__Bacteria; p__Planctomycetota; c__Phycisphaerae; o__Tepidisphaerales; f__WD2101 soil group; g__norank; s__uncultured bacterium
OTU1838	2	0	0	0	0	0	0	0	0	0	0	0	d__Bacteria; p__Actinobacteriota; c__Actinobacteria; o__Frankiales; f__Acidothermaceae; g__Acidothermus
OTU1839	0	0	0	3	0	0	0	0	0	0	0	0	d__Bacteria; p__Actinobacteriota; c__Actinobacteria; o__Micrococcales; f__Microbacteriaceae
OTU1840	0	0	0	0	0	3	0	0	0	0	0	0	d__Bacteria; p__Acidobacteriota; c__Blastocatellia; o__Blastocatellales; f__Blastocatellaceae; g__uncultured; s__uncultured bacterium
OTU1841	0	0	0	0	0	0	0	0	0	0	3	0	d__Bacteria; p__Proteobacteria; c__Gammaproteobacteria; o__Burkholderiales; f__Oxalobacteraceae; g__Massilia; s__uncultured bacterium
OTU1842	0	0	0	0	0	2	0	0	0	0	0	0	d__Bacteria; p__Proteobacteria; c__Alphaproteobacteria; o__Rhizobiales; f__Xanthobacteraceae; g__Bradyrhizobium; s__Bradyrhizobium japonicum
OTU1843	0	0	0	3	0	0	0	0	0	0	0	0	d__Bacteria; p__Actinobacteriota; c__Acidimicrobiia; o__IMCC26256; f__norank; g__norank; s__uncultured Acidimicrobiia bacterium
OTU1844	0	0	0	3	0	0	0	0	0	0	0	0	d__Bacteria; p__Patescibacteria; c__Berkelbacteria; o__norank; f__norank; g__norank; s__uncultured bacterium
OTU1845	0	0	0	3	0	0	0	0	0	0	0	0	d__Bacteria; p__Bacteroidota; c__Bacteroidia; o__Cytophagales; f__Microscillaceae; g__Chryseolinea
OTU1846	0	0	0	3	0	0	0	0	0	0	0	0	d__Bacteria; p__Acidobacteriota; c__Holophagae; o__Subgroup 7; f__norank; g__norank; s__uncultured bacterium
OTU1847	0	0	2	0	0	0	0	0	1	0	0	0	d__Bacteria; p__Proteobacteria; c__Gammaproteobacteria; o__Burkholderiales; f__Nitrosomonadaceae; g__MND1; s__metagenome
OTU1848	0	0	1	1	0	0	0	0	0	0	0	0	d__Bacteria; p__Acidobacteriota; c__Acidobacteriae; o__Subgroup 2; f__norank; g__norank; s__uncultured bacterium
OTU1849	0	0	0	3	0	0	0	0	0	0	0	0	d__Bacteria; p__Bacteroidota; c__Bacteroidia; o__Bacteroidales; f__Dysgonomonadaceae; g__Proteiniphilum; s__uncultured bacterium
OTU1850	0	0	0	3	0	0	0	0	0	0	0	0	d__Bacteria; p__Chloroflexi; c__Chloroflexia; o__Thermomicrobiales; f__JG30-KF-CM45; g__norank
OTU1851	0	3	0	0	0	0	0	0	0	0	0	0	d__Bacteria; p__Proteobacteria; c__Alphaproteobacteria; o__Sphingomonadales; f__Sphingomonadaceae; g__Sphingomonas; s__uncultured bacterium
OTU1852	0	0	0	0	0	0	3	0	0	0	0	0	d__Bacteria; p__Planctomycetota; c__Planctomycetes; o__Isosphaerales; f__Isosphaeraceae; g__uncultured
OTU1853	0	0	0	0	0	0	1	0	0	0	0	0	Unclassified
OTU1854	0	2	0	0	0	0	0	0	0	0	1	0	d__Bacteria; p__Chloroflexi; c__Anaerolineae; o__SBR1031; f__norank; g__norank; s__uncultured bacterium
OTU1855	0	0	0	0	0	0	0	0	0	2	0	0	d__Bacteria; p__Chloroflexi; c__Chloroflexia; o__Chloroflexales; f__Roseiflexaceae; g__uncultured; s__uncultured bacterium
OTU1856	0	0	0	3	0	0	0	0	0	0	0	0	d__Bacteria; p__Actinobacteriota; c__Actinobacteria; o__Streptosporangiales; f__Thermomonosporaceae; g__Actinomadura
OTU1857	0	0	0	3	0	0	0	0	0	0	0	0	d__Bacteria; p__Chloroflexi; c__Chloroflexia; o__Thermomicrobiales; f__Thermomicrobiaceae; g__Nitrolancea; s__uncultured bacterium
OTU1858	0	0	0	0	0	0	0	3	0	0	0	0	d__Bacteria; p__Chloroflexi; c__Ktedonobacteria; o__C0119; f__norank; g__norank; s__uncultured bacterium
OTU1859	0	0	0	0	0	0	2	1	0	0	0	0	d__Bacteria; p__Proteobacteria; c__Alphaproteobacteria; o__Rhizobiales; f__Xanthobacteraceae; g__uncultured
OTU1860	0	0	0	0	0	3	0	0	0	0	0	0	d__Bacteria; p__Proteobacteria; c__Alphaproteobacteria; o__Rhizobiales; f__Xanthobacteraceae; g__Bradyrhizobium
OTU1861	0	0	3	0	0	0	0	0	0	0	0	0	d__Bacteria; p__Acidobacteriota; c__Acidobacteriae; o__Acidobacteriales; f__uncultured; g__norank; s__uncultured bacterium
OTU1862	0	0	0	0	0	2	0	0	0	0	0	0	d__Bacteria; p__Proteobacteria; c__Alphaproteobacteria; o__Rhizobiales; f__Xanthobacteraceae; g__Bradyrhizobium; s__uncultured bacterium
OTU1863	0	0	2	1	0	0	0	0	0	0	0	0	d__Bacteria; p__Chloroflexi; c__SHA-26; o__norank; f__norank; g__norank; s__uncultured bacterium
OTU1864	0	0	0	3	0	0	0	0	0	0	0	0	d__Bacteria; p__Proteobacteria; c__Alphaproteobacteria; o__Rhizobiales; f__Rhizobiales Incertae Sedis; g__Bauldia; s__uncultured bacterium
OTU1865	0	0	0	0	0	0	0	0	0	0	3	0	d__Bacteria; p__Chloroflexi; c__Ktedonobacteria; o__Ktedonobacterales; f__Ktedonobacteraceae; g__JG30a-KF-32
OTU1866	0	0	0	0	0	0	2	0	0	0	0	0	d__Bacteria; p__Proteobacteria; c__Alphaproteobacteria; o__Acetobacterales; f__Acetobacteraceae; g__Acidicaldus; s__uncultured bacterium
OTU1867	0	0	1	0	0	0	1	0	0	0	0	0	d__Bacteria; p__Actinobacteriota; c__Actinobacteria; o__Frankiales; f__Geodermatophilaceae; g__Blastococcus
OTU1868	0	0	3	0	0	0	0	0	0	0	0	0	d__Bacteria; p__Proteobacteria; c__Alphaproteobacteria; o__Rhizobiales; f__Xanthobacteraceae; g__Bradyrhizobium
OTU1869	0	0	0	0	0	0	0	0	3	0	0	0	d__Bacteria; p__Proteobacteria; c__Gammaproteobacteria; o__Burkholderiales; f__Sutterellaceae; g__uncultured; s__uncultured bacterium
OTU1870	0	0	0	3	0	0	0	0	0	0	0	0	d__Bacteria; p__Chloroflexi; c__Anaerolineae; o__RBG-13-54-9; f__norank; g__norank
OTU1871	0	0	0	0	0	3	0	0	0	0	0	0	d__Bacteria; p__Proteobacteria; c__Alphaproteobacteria; o__Rhizobiales; f__Xanthobacteraceae; g__Bradyrhizobium
OTU1872	0	0	0	0	0	0	2	0	0	0	0	0	d__Bacteria; p__Fusobacteriota; c__Fusobacteriia; o__Fusobacteriales; f__Fusobacteriaceae; g__Cetobacterium; s__uncultured bacterium
OTU1873	0	0	0	0	2	0	0	0	0	1	0	0	d__Bacteria; p__Acidobacteriota; c__Vicinamibacteria; o__Vicinamibacterales; f__Vicinamibacteraceae; g__norank; s__uncultured bacterium
OTU1874	0	0	0	0	0	0	0	0	0	0	3	0	d__Bacteria; p__Bacteroidota; c__Kapabacteria; o__Kapabacteriales; f__norank; g__norank; s__uncultured bacterium
OTU1875	0	0	0	0	0	0	0	0	0	1	0	2	d__Bacteria; p__Chloroflexi; c__Anaerolineae; o__Anaerolineales; f__Anaerolineaceae; g__UTCFX1; s__uncultured bacterium
OTU1876	0	0	1	2	0	0	0	0	0	0	0	0	d__Bacteria; p__Actinobacteriota; c__Actinobacteria; o__Micrococcales; f__Microbacteriaceae; g__Leifsonia
OTU1877	0	0	3	0	0	0	0	0	0	0	0	0	d__Bacteria; p__Bacteroidota; c__Bacteroidia; o__Chitinophagales; f__37-13; g__norank; s__uncultured bacterium
OTU1878	0	0	0	3	0	0	0	0	0	0	0	0	d__Bacteria; p__Myxococcota; c__Polyangia; o__Polyangiales; f__Sandaracinaceae; g__uncultured; s__uncultured bacterium
OTU1879	0	0	1	0	0	0	0	0	2	0	0	0	d__Bacteria; p__Planctomycetota; c__Pla4 lineage; o__norank; f__norank; g__norank; s__uncultured bacterium
OTU1880	2	0	1	0	0	0	0	0	0	0	0	0	d__Bacteria; p__Proteobacteria; c__Alphaproteobacteria; o__Caulobacterales; f__Caulobacteraceae; g__Caulobacter
OTU1881	0	1	0	0	2	0	0	0	0	0	0	0	d__Bacteria; p__Bacteroidota; c__Bacteroidia; o__Chitinophagales; f__Chitinophagaceae; g__Puia
OTU1882	0	0	0	0	0	0	0	0	0	0	2	0	d__Bacteria; p__Chloroflexi; c__Anaerolineae; o__RBG-13-54-9; f__norank; g__norank; s__uncultured bacterium
OTU1883	0	0	0	0	0	0	0	0	0	0	0	3	d__Bacteria; p__Chloroflexi; c__Anaerolineae; o__SJA-15; f__norank; g__norank
OTU1884	0	0	0	3	0	0	0	0	0	0	0	0	d__Bacteria; p__Proteobacteria; c__Gammaproteobacteria; o__Gammaproteobacteria Incertae Sedis; f__Unknown Family; g__Candidatus Ovatusbacter; s__uncultured bacterium
OTU1885	0	0	0	0	0	0	0	0	2	1	0	0	d__Bacteria; p__Elusimicrobiota; c__Lineage IIb; o__norank; f__norank; g__norank; s__uncultured bacterium
OTU1886	0	0	0	0	0	0	0	0	0	0	3	0	d__Bacteria; p__Proteobacteria; c__Alphaproteobacteria; o__Rhizobiales; f__Xanthobacteraceae; g__Bradyrhizobium; s__uncultured bacterium
OTU1887	0	3	0	0	0	0	0	0	0	0	0	0	d__Bacteria; p__Proteobacteria; c__Alphaproteobacteria; o__Rhizobiales; f__Xanthobacteraceae; g__Bradyrhizobium
OTU1888	0	0	0	0	0	0	0	0	3	0	0	0	d__Bacteria; p__Myxococcota; c__Polyangia; o__mle1-27; f__norank; g__norank; s__uncultured delta proteobacterium
OTU1889	0	0	0	3	0	0	0	0	0	0	0	0	d__Bacteria; p__Bacteroidota; c__Bacteroidia; o__Chitinophagales; f__Chitinophagaceae; g__Edaphobaculum; s__metagenome
OTU1890	0	0	0	0	0	3	0	0	0	0	0	0	d__Bacteria; p__Proteobacteria; c__Alphaproteobacteria; o__Rhizobiales; f__Rhizobiales Incertae Sedis; g__uncultured; s__uncultured bacterium
OTU1891	0	0	0	3	0	0	0	0	0	0	0	0	d__Bacteria; p__Chloroflexi; c__KD4-96; o__norank; f__norank; g__norank; s__uncultured bacterium
OTU1892	0	0	0	0	0	0	0	0	3	0	0	0	d__Bacteria; p__Gemmatimonadota; c__Gemmatimonadetes; o__Gemmatimonadales; f__Gemmatimonadaceae; g__uncultured; s__uncultured Gemmatimonadetes bacterium
OTU1893	0	0	0	0	0	0	1	0	0	1	0	0	d__Bacteria; p__Proteobacteria; c__Alphaproteobacteria; o__Rhizobiales; f__Xanthobacteraceae; g__Bradyrhizobium
OTU1894	0	0	0	0	0	0	0	0	0	0	0	3	d__Bacteria; p__Proteobacteria; c__Alphaproteobacteria; o__Rhizobiales; f__Xanthobacteraceae; g__Bradyrhizobium; s__Bradyrhizobium japonicum
OTU1895	0	0	0	0	0	0	0	3	0	0	0	0	d__Bacteria; p__Chloroflexi; c__Ktedonobacteria; o__C0119; f__norank; g__norank; s__uncultured bacterium
OTU1896	0	0	3	0	0	0	0	0	0	0	0	0	d__Bacteria; p__Acidobacteriota; c__Acidobacteriae; o__Subgroup 2; f__norank; g__norank; s__uncultured Acidobacteriaceae bacterium
OTU1897	0	1	0	0	0	0	0	0	0	0	0	0	d__Bacteria; p__Proteobacteria; c__Alphaproteobacteria; o__Rhizobiales; f__Beijerinckiaceae; g__Methylovirgula; s__uncultured bacterium
OTU1898	0	0	0	0	0	0	0	0	3	0	0	0	d__Bacteria; p__Myxococcota; c__Myxococcia; o__Myxococcales; f__Myxococcaceae; g__KD3-10; s__uncultured bacterium
OTU1899	0	0	0	3	0	0	0	0	0	0	0	0	d__Bacteria; p__Caldatribacteriota; c__Caldatribacteriia; o__Caldatribacteriales; f__Caldatribacteriaceae; g__Candidatus Caldatribacterium; s__uncultured bacterium
OTU1900	0	0	0	3	0	0	0	0	0	0	0	0	d__Bacteria; p__Bacteroidota; c__Bacteroidia; o__Chitinophagales; f__37-13; g__norank; s__uncultured bacterium
OTU1901	0	0	3	0	0	0	0	0	0	0	0	0	d__Bacteria; p__Bacteroidota; c__Bacteroidia; o__Sphingobacteriales; f__NS11-12 marine group; g__norank
OTU1902	3	0	0	0	0	0	0	0	0	0	0	0	d__Bacteria; p__Bacteroidota; c__Bacteroidia; o__Chitinophagales; f__Chitinophagaceae; g__Flavisolibacter; s__uncultured bacterium
OTU1903	0	0	0	0	0	0	2	0	0	0	0	0	d__Bacteria; p__Proteobacteria; c__Alphaproteobacteria; o__Rhizobiales; f__Rhizobiaceae; g__Phyllobacterium
OTU1904	0	0	3	0	0	0	0	0	0	0	0	0	d__Bacteria; p__Firmicutes; c__Bacilli; o__Caldalkalibacillales; f__Caldalkalibacillaceae; g__Caldalkalibacillus
OTU1905	0	0	0	0	0	0	0	3	0	0	0	0	d__Bacteria; p__Spirochaetota; c__Brachyspirae; o__Brachyspirales; f__LH041; g__norank; s__uncultured organism
OTU1906	0	0	0	0	0	0	0	0	0	0	0	3	d__Bacteria; p__Bdellovibrionota; c__Oligoflexia; o__0319-6G20; f__norank; g__norank
OTU1907	0	0	0	3	0	0	0	0	0	0	0	0	d__Bacteria; p__Proteobacteria; c__Alphaproteobacteria
OTU1908	0	0	2	1	0	0	0	0	0	0	0	0	d__Bacteria; p__Actinobacteriota; c__Actinobacteria; o__Micromonosporales; f__Micromonosporaceae; g__Pseudosporangium
OTU1909	0	0	0	0	1	0	0	0	0	0	2	0	d__Bacteria; p__Actinobacteriota; c__Actinobacteria; o__Micrococcales; f__Micrococcaceae; g__Nesterenkonia
OTU1910	0	0	0	0	0	0	0	0	1	0	2	0	d__Bacteria; p__Chloroflexi; c__Ktedonobacteria; o__Ktedonobacterales; f__JG30-KF-AS9; g__norank; s__uncultured bacterium
OTU1911	3	0	0	0	0	0	0	0	0	0	0	0	d__Bacteria; p__Armatimonadota; c__uncultured; o__norank; f__norank; g__norank; s__uncultured bacterium
OTU1912	0	0	0	0	0	0	0	0	3	0	0	0	d__Bacteria; p__Gemmatimonadota; c__Gemmatimonadetes; o__Gemmatimonadales; f__Gemmatimonadaceae; g__uncultured; s__uncultured bacterium
OTU1913	0	0	3	0	0	0	0	0	0	0	0	0	d__Bacteria; p__Proteobacteria; c__Alphaproteobacteria; o__Elsterales; f__uncultured; g__norank
OTU1914	0	0	0	3	0	0	0	0	0	0	0	0	d__Bacteria; p__Myxococcota; c__Polyangia; o__Polyangiales; f__BIrii41; g__norank; s__uncultured bacterium
OTU1915	0	0	0	2	0	0	0	0	0	0	0	1	d__Bacteria; p__Proteobacteria; c__Alphaproteobacteria; o__Acetobacterales; f__Acetobacteraceae; g__Acidiphilium; s__uncultured bacterium
OTU1916	0	0	0	1	0	1	0	0	0	0	0	0	d__Bacteria; p__Proteobacteria; c__Gammaproteobacteria; o__Burkholderiales; f__Gallionellaceae; g__Gallionella; s__uncultured bacterium
OTU1917	0	0	3	0	0	0	0	0	0	0	0	0	d__Bacteria; p__Proteobacteria; c__Alphaproteobacteria; o__Rhodospirillales; f__uncultured; g__norank; s__uncultured bacterium
OTU1918	0	0	0	0	0	0	0	0	0	0	3	0	d__Bacteria; p__Acidobacteriota; c__Acidobacteriae; o__Bryobacterales; f__Bryobacteraceae; g__Bryobacter
OTU1919	0	0	0	0	0	0	0	0	0	0	0	3	d__Bacteria; p__Myxococcota; c__Polyangia; o__Haliangiales; f__Haliangiaceae; g__Haliangium; s__uncultured bacterium
OTU1920	0	0	0	0	0	0	0	0	0	0	0	3	d__Bacteria; p__Acidobacteriota; c__Acidobacteriae; o__Acidobacteriales; f__uncultured; g__norank; s__uncultured bacterium
OTU1921	0	0	3	0	0	0	0	0	0	0	0	0	d__Bacteria; p__Acidobacteriota; c__Vicinamibacteria; o__Subgroup 17; f__norank; g__norank
OTU1922	0	0	0	3	0	0	0	0	0	0	0	0	d__Bacteria; p__Planctomycetota; c__Planctomycetes; o__Planctomycetales; f__uncultured; g__norank; s__uncultured bacterium
OTU1923	0	3	0	0	0	0	0	0	0	0	0	0	d__Bacteria; p__Acidobacteriota; c__Acidobacteriae; o__Acidobacteriales; f__Koribacteraceae; g__Candidatus Koribacter; s__uncultured bacterium
OTU1924	0	0	0	3	0	0	0	0	0	0	0	0	d__Bacteria; p__Proteobacteria; c__Gammaproteobacteria; o__Burkholderiales; f__Alcaligenaceae; g__Achromobacter
OTU1925	0	0	0	0	0	0	0	0	0	0	0	1	d__Bacteria; p__Myxococcota; c__Polyangia; o__Polyangiales; f__Polyangiaceae; g__Pajaroellobacter; s__uncultured bacterium
OTU1926	0	0	0	0	0	0	0	3	0	0	0	0	d__Bacteria; p__Bacteroidota; c__Bacteroidia; o__Chitinophagales; f__Chitinophagaceae; g__Ferruginibacter
OTU1927	0	0	0	3	0	0	0	0	0	0	0	0	d__Bacteria; p__Chloroflexi; c__Chloroflexia; o__Thermomicrobiales; f__JG30-KF-CM45; g__norank; s__metagenome
OTU1928	0	0	0	0	0	0	2	0	0	0	0	0	d__Bacteria; p__Proteobacteria; c__Alphaproteobacteria; o__Rhizobiales; f__Xanthobacteraceae; g__Bradyrhizobium
OTU1929	0	0	0	0	0	3	0	0	0	0	0	0	d__Bacteria; p__Patescibacteria; c__Saccharimonadia; o__Saccharimonadales; f__norank; g__norank; s__uncultured bacterium
OTU1930	0	3	0	0	0	0	0	0	0	0	0	0	d__Bacteria; p__Proteobacteria; c__Alphaproteobacteria; o__Elsterales; f__uncultured; g__norank; s__uncultured bacterium
OTU1931	0	0	0	0	0	0	0	0	3	0	0	0	d__Bacteria; p__Acidobacteriota; c__Acidobacteriae; o__Subgroup 13; f__norank; g__norank; s__uncultured bacterium
OTU1932	0	0	0	0	0	0	0	0	3	0	0	0	d__Bacteria; p__Chloroflexi; c__AD3; o__norank; f__norank; g__norank; s__uncultured bacterium
OTU1933	0	0	0	3	0	0	0	0	0	0	0	0	d__Bacteria; p__Armatimonadota; c__uncultured; o__norank; f__norank; g__norank; s__uncultured bacterium
OTU1934	0	0	0	0	0	0	0	0	0	0	3	0	d__Bacteria; p__Proteobacteria; c__Alphaproteobacteria; o__Rickettsiales; f__Rickettsiaceae; g__uncultured; s__uncultured bacterium
OTU1935	0	0	0	3	0	0	0	0	0	0	0	0	d__Bacteria; p__Chloroflexi; c__Ktedonobacteria; o__Ktedonobacterales; f__JG30-KF-AS9; g__norank; s__uncultured bacterium
OTU1936	0	0	0	0	0	3	0	0	0	0	0	0	d__Bacteria; p__Myxococcota; c__Polyangia; o__mle1-27; f__norank; g__norank; s__uncultured bacterium
OTU1937	0	0	0	3	0	0	0	0	0	0	0	0	d__Bacteria; p__Chloroflexi; c__Ktedonobacteria; o__C0119; f__norank; g__norank; s__uncultured bacterium
OTU1938	0	0	0	0	0	0	0	0	0	0	3	0	d__Bacteria; p__Proteobacteria; c__Alphaproteobacteria; o__Rhizobiales; f__Xanthobacteraceae; g__uncultured
OTU1939	0	0	3	0	0	0	0	0	0	0	0	0	d__Bacteria; p__Proteobacteria; c__Gammaproteobacteria; o__Burkholderiales; f__Alcaligenaceae; g__Paenalcaligenes; s__Paenalcaligenes hominis
OTU1940	0	0	0	0	0	0	0	0	0	0	3	0	d__Bacteria; p__Chloroflexi; c__Chloroflexia; o__Chloroflexales; f__Roseiflexaceae; g__uncultured; s__uncultured bacterium
OTU1941	0	0	0	2	0	0	0	1	0	0	0	0	d__Bacteria; p__Actinobacteriota; c__Acidimicrobiia; o__Microtrichales; f__uncultured; g__norank; s__uncultured bacterium
OTU1942	0	3	0	0	0	0	0	0	0	0	0	0	d__Bacteria; p__Bacteroidota; c__Bacteroidia; o__Chitinophagales; f__Chitinophagaceae; g__Taibaiella; s__uncultured bacterium
OTU1943	0	0	0	0	0	0	0	3	0	0	0	0	d__Bacteria; p__Acidobacteriota; c__Acidobacteriae; o__Acidobacteriales; f__Acidobacteriaceae (Subgroup 1); g__Occallatibacter
OTU1944	0	0	1	0	0	0	0	0	0	0	2	0	d__Bacteria; p__Planctomycetota; c__Planctomycetes; o__Isosphaerales; f__Isosphaeraceae; g__Aquisphaera
OTU1945	0	0	0	3	0	0	0	0	0	0	0	0	d__Bacteria; p__Planctomycetota; c__Phycisphaerae; o__Phycisphaerales; f__Phycisphaeraceae; g__uncultured; s__uncultured bacterium
OTU1946	0	2	0	0	0	0	0	0	0	0	1	0	d__Bacteria; p__Chloroflexi; c__Anaerolineae; o__SBR1031; f__norank; g__norank; s__uncultured bacterium
OTU1947	0	0	0	0	0	0	0	2	1	0	0	0	d__Bacteria; p__Myxococcota; c__Myxococcia; o__Myxococcales; f__Myxococcaceae; g__KD3-10; s__uncultured bacterium
OTU1948	0	0	3	0	0	0	0	0	0	0	0	0	d__Bacteria; p__Armatimonadota; c__Chthonomonadetes; o__Chthonomonadales; f__Chthonomonadaceae; g__Chthonomonas; s__uncultured bacterium
OTU1949	0	0	0	0	0	0	0	0	0	0	3	0	d__Bacteria; p__Bacteroidota; c__Bacteroidia; o__Sphingobacteriales; f__NS11-12 marine group; g__norank; s__uncultured bacterium
OTU1950	0	0	0	3	0	0	0	0	0	0	0	0	d__Bacteria; p__Bacteroidota; c__Bacteroidia; o__Sphingobacteriales; f__Sphingobacteriaceae; g__Mucilaginibacter
OTU1951	3	0	0	0	0	0	0	0	0	0	0	0	d__Bacteria; p__Myxococcota; c__Polyangia; o__Polyangiales; f__Sandaracinaceae; g__uncultured; s__uncultured bacterium
OTU1952	0	0	0	0	0	2	0	0	0	0	0	0	d__Bacteria; p__Proteobacteria; c__Alphaproteobacteria; o__Rhodospirillales; f__Magnetospirillaceae; g__uncultured; s__uncultured bacterium
OTU1953	1	0	0	0	0	0	0	2	0	0	0	0	d__Bacteria; p__Chloroflexi; c__Anaerolineae; o__Anaerolineales; f__Anaerolineaceae; g__uncultured
OTU1954	0	0	0	2	0	0	0	0	0	1	0	0	d__Bacteria; p__Planctomycetota; c__Planctomycetes; o__Gemmatales; f__Gemmataceae; g__uncultured; s__uncultured bacterium
OTU1955	0	0	0	0	0	3	0	0	0	0	0	0	d__Bacteria; p__Proteobacteria; c__Alphaproteobacteria; o__Rhizobiales; f__Beijerinckiaceae; g__Methylovirgula; s__uncultured bacterium
OTU1956	0	0	3	0	0	0	0	0	0	0	0	0	d__Bacteria; p__Proteobacteria; c__Alphaproteobacteria; o__Rhizobiales; f__Beijerinckiaceae; g__Methylobacterium-Methylorubrum
OTU1957	0	0	0	0	0	0	0	0	3	0	0	0	d__Bacteria; p__Myxococcota; c__Polyangia; o__Polyangiales; f__Sandaracinaceae; g__uncultured; s__uncultured bacterium
OTU1958	3	0	0	0	0	0	0	0	0	0	0	0	d__Bacteria; p__Proteobacteria; c__Alphaproteobacteria; o__Rhizobiales; f__Beijerinckiaceae; g__Methylovirgula; s__uncultured bacterium
OTU1959	0	0	0	0	0	0	2	0	0	0	0	0	d__Bacteria; p__Proteobacteria; c__Alphaproteobacteria; o__Rhizobiales; f__Xanthobacteraceae; g__Bradyrhizobium
OTU1960	0	0	0	3	0	0	0	0	0	0	0	0	d__Bacteria; p__Actinobacteriota; c__Actinobacteria; o__Streptosporangiales; f__Thermomonosporaceae; g__Thermostaphylospora; s__Thermostaphylospora chromogena
OTU1961	0	0	0	0	0	0	0	3	0	0	0	0	d__Bacteria; p__Proteobacteria; c__Alphaproteobacteria; o__Rhizobiales; f__Xanthobacteraceae; g__Bradyrhizobium
OTU1962	0	0	0	0	0	0	0	3	0	0	0	0	d__Bacteria; p__Planctomycetota; c__Phycisphaerae; o__Tepidisphaerales; f__WD2101 soil group; g__norank; s__uncultured bacterium
OTU1963	0	0	0	0	0	0	0	0	0	0	0	3	d__Bacteria; p__Proteobacteria; c__Alphaproteobacteria; o__Rhizobiales; f__Xanthobacteraceae; g__Bradyrhizobium; s__Bradyrhizobium sp.
OTU1964	0	0	0	0	0	2	0	0	0	0	0	0	d__Bacteria; p__Proteobacteria; c__Alphaproteobacteria; o__Azospirillales; f__Azospirillaceae; g__uncultured; s__metagenome
OTU1965	0	0	1	0	0	0	0	2	0	0	0	0	d__Bacteria; p__Planctomycetota; c__Planctomycetes; o__Pirellulales; f__Pirellulaceae; g__Pirellula; s__uncultured bacterium
OTU1966	0	0	0	1	0	0	0	0	2	0	0	0	d__Bacteria; p__Acidobacteriota; c__Acidobacteriae; o__Subgroup 15; f__norank; g__norank; s__uncultured bacterium
OTU1967	0	0	0	0	0	0	0	0	0	1	0	0	d__Bacteria; p__Proteobacteria; c__Alphaproteobacteria; o__Rhizobiales; f__A0839; g__norank; s__uncultured bacterium
OTU1968	0	0	0	0	0	0	0	0	0	1	0	0	d__Bacteria; p__Planctomycetota; c__Phycisphaerae; o__Tepidisphaerales; f__WD2101 soil group; g__norank; s__uncultured bacterium
OTU1969	0	0	0	0	0	0	0	0	0	0	2	0	d__Bacteria; p__Proteobacteria; c__Alphaproteobacteria; o__Rhizobiales; f__Beijerinckiaceae; g__Methylovirgula; s__uncultured bacterium
OTU1970	0	0	0	0	0	0	0	3	0	0	0	0	d__Bacteria; p__Acidobacteriota; c__Acidobacteriae; o__Acidobacteriales; f__uncultured; g__norank; s__uncultured bacterium
OTU1971	0	0	0	0	0	3	0	0	0	0	0	0	d__Bacteria; p__Bacteroidota; c__Bacteroidia; o__Chitinophagales; f__Chitinophagaceae; g__Asinibacterium; s__uncultured bacterium
OTU1972	0	0	0	0	0	0	0	0	3	0	0	0	d__Bacteria; p__Latescibacterota; c__norank; o__norank; f__norank; g__norank; s__uncultured bacterium
OTU1973	0	0	0	0	0	0	0	0	0	0	3	0	d__Bacteria; p__Planctomycetota; c__Planctomycetes; o__Isosphaerales; f__Isosphaeraceae; g__uncultured; s__uncultured bacterium
OTU1974	0	0	3	0	0	0	0	0	0	0	0	0	d__Bacteria; p__Bacteroidota; c__Bacteroidia; o__Chitinophagales; f__Chitinophagaceae; g__Edaphobaculum
OTU1975	0	3	0	0	0	0	0	0	0	0	0	0	d__Bacteria; p__Proteobacteria; c__Alphaproteobacteria; o__Rhizobiales; f__Beijerinckiaceae; g__Methylovirgula; s__uncultured bacterium
OTU1976	0	0	0	0	0	0	0	0	3	0	0	0	d__Bacteria; p__Proteobacteria; c__Gammaproteobacteria; o__Pseudomonadales; f__Pseudomonadaceae; g__Pseudomonas; s__uncultured bacterium
OTU1977	0	0	0	0	0	0	0	0	3	0	0	0	d__Bacteria; p__Acidobacteriota; c__Blastocatellia; o__Blastocatellales; f__Blastocatellaceae; g__JGI 0001001-H03; s__uncultured bacterium
OTU1978	0	0	3	0	0	0	0	0	0	0	0	0	d__Bacteria; p__Proteobacteria; c__Alphaproteobacteria; o__Rhizobiales; f__Xanthobacteraceae; g__Bradyrhizobium
OTU1979	0	0	3	0	0	0	0	0	0	0	0	0	d__Bacteria; p__Proteobacteria; c__Alphaproteobacteria; o__Acetobacterales; f__Acetobacteraceae; g__Rhodovastum; s__uncultured bacterium
OTU1980	0	0	0	0	0	0	0	3	0	0	0	0	d__Bacteria; p__Firmicutes; c__Clostridia; o__Lachnospirales; f__Lachnospiraceae; g__Tyzzerella; s__uncultured bacterium
OTU1981	0	0	0	0	0	1	0	0	0	0	0	0	d__Bacteria; p__Myxococcota; c__Polyangia; o__Polyangiales; f__Phaselicystidaceae; g__Phaselicystis; s__uncultured bacterium
OTU1982	0	0	0	0	0	0	0	0	3	0	0	0	d__Bacteria; p__Desulfobacterota; c__Desulfuromonadia; o__PB19; f__norank; g__norank
OTU1983	3	0	0	0	0	0	0	0	0	0	0	0	d__Bacteria; p__Bacteroidota; c__Bacteroidia; o__Sphingobacteriales; f__env.OPS 17; g__norank; s__metagenome
OTU1984	0	0	0	0	0	0	0	3	0	0	0	0	d__Bacteria; p__Proteobacteria; c__Gammaproteobacteria; o__Burkholderiales; f__SC-I-84; g__norank; s__uncultured bacterium
OTU1985	0	1	0	2	0	0	0	0	0	0	0	0	d__Bacteria; p__Acidobacteriota; c__Acidobacteriae; o__Subgroup 13; f__norank; g__norank; s__uncultured Acidobacteria bacterium
OTU1986	0	0	0	0	0	0	0	0	0	0	3	0	d__Bacteria; p__Proteobacteria; c__Alphaproteobacteria; o__Rhizobiales; f__Xanthobacteraceae; g__Bradyrhizobium
OTU1987	1	0	2	0	0	0	0	0	0	0	0	0	d__Bacteria; p__Proteobacteria; c__Alphaproteobacteria; o__Elsterales; f__uncultured; g__norank; s__uncultured bacterium
OTU1988	0	0	0	0	0	0	0	0	3	0	0	0	d__Bacteria; p__Proteobacteria; c__Alphaproteobacteria; o__Rhizobiales; f__Xanthobacteraceae; g__Bradyrhizobium; s__Bradyrhizobium japonicum
OTU1989	0	0	3	0	0	0	0	0	0	0	0	0	d__Bacteria; p__Deinococcota; c__Deinococci; o__Deinococcales; f__Trueperaceae; g__Truepera; s__uncultured bacterium
OTU1990	0	0	0	3	0	0	0	0	0	0	0	0	d__Bacteria; p__Myxococcota; c__Polyangia; o__Blfdi19; f__norank; g__norank
OTU1991	0	0	0	0	0	0	0	0	3	0	0	0	d__Bacteria; p__Planctomycetota; c__Planctomycetes; o__Pirellulales; f__Pirellulaceae; g__Pirellula; s__uncultured bacterium
OTU1992	0	0	0	0	0	0	2	0	0	0	0	0	d__Bacteria; p__Acidobacteriota; c__Subgroup 18; o__norank; f__norank; g__norank; s__uncultured bacterium
OTU1993	1	0	1	0	1	0	0	0	0	0	0	0	d__Bacteria; p__Proteobacteria; c__Alphaproteobacteria; o__Rhizobiales; f__Xanthobacteraceae; g__Bradyrhizobium
OTU1994	0	0	0	3	0	0	0	0	0	0	0	0	d__Bacteria; p__Armatimonadota; c__Fimbriimonadia; o__Fimbriimonadales; f__Fimbriimonadaceae; g__norank
OTU1995	0	3	0	0	0	0	0	0	0	0	0	0	d__Bacteria; p__Cyanobacteria; c__Cyanobacteriia; o__Chloroplast; f__norank; g__norank; s__uncultured bacterium
OTU1996	0	0	0	0	0	0	2	0	0	0	0	0	d__Bacteria; p__Myxococcota; c__Myxococcia; o__Myxococcales; f__Myxococcaceae; g__KD3-10; s__uncultured bacterium
OTU1997	2	0	0	0	0	0	0	0	0	0	0	0	d__Bacteria; p__Proteobacteria; c__Gammaproteobacteria; o__Burkholderiales; f__Nitrosomonadaceae; g__Nitrosospira; s__Nitrosovibrio tenuis
OTU1998	0	0	0	0	0	2	0	0	0	0	0	0	d__Bacteria; p__Proteobacteria; c__Alphaproteobacteria; o__Rhizobiales; f__Xanthobacteraceae; g__Bradyrhizobium
OTU1999	0	0	0	0	0	0	0	0	0	3	0	0	d__Bacteria; p__Proteobacteria; c__Alphaproteobacteria; o__Rhizobiales; f__Xanthobacteraceae; g__Bradyrhizobium
OTU2000	0	0	0	2	0	0	0	0	0	0	0	0	d__Bacteria; p__Bacteroidota; c__Bacteroidia; o__Sphingobacteriales; f__Sphingobacteriaceae; g__Arcticibacter
OTU2001	0	0	0	0	0	0	0	0	0	0	3	0	d__Bacteria; p__Proteobacteria; c__Gammaproteobacteria; o__Xanthomonadales; f__Rhodanobacteraceae; g__Chujaibacter; s__uncultured bacterium
[truncated: 736 more rows]
