# Supplementary material for: Effects of Dietary Koumine on Growth Performance, Intestinal Morphology, Microbiota, and Intestinal Transcriptional Responses of Cyprinus carpio
Source: Int J Mol Sci. 2022 Oct 6;23(19):11860. doi: 10.3390/ijms231911860 (PMC9570066; doi:10.3390/ijms231911860)
Supplement: Supplementary file 1 [file ijms-23-11860-s001.zip › Supplemental Table S7. Expression values of genes.xlsx]

## Sheet: exp_detail_20220506_104626
Gene_id	0_1	0_2	0_3	0.2_1	0.2_2	0.2_3	2_1	2_2	2_3	20_1	20_2	20_3	Gene_name	Gene_description
gene-KEF38_p01	3387.22	11928.5	4751.01	2921.34	1772.4	7658.11	4646.07	1966.54	1912.56	5010	3610.72	1885.56	CYTB	cytochrome b
gene-KEF38_p01	3387.22	11928.5	4751.01	2921.34	1772.4	7658.11	4646.07	1966.54	1912.56	5010	3610.72	1885.56	CYTB
gene-KEF38_p02	231.02	361.62	282.37	217.53	69.02	571.27	386.99	141.87	107.93	662.76	246.93	103.25	ND6	NADH dehydrogenase subunit 6
gene-KEF38_p02	231.02	361.62	282.37	217.53	69.02	571.27	386.99	141.87	107.93	662.76	246.93	103.25	ND6
gene-KEF38_p03	245.04	422.08	336.35	223.03	125.95	697.11	527.84	177.74	190.26	530.02	275.24	178.9	ND5	NADH dehydrogenase subunit 5
gene-KEF38_p03	245.04	422.08	336.35	223.03	125.95	697.11	527.84	177.74	190.26	530.02	275.24	178.9	ND5
gene-KEF38_p04	743.11	2220.44	1375.68	827.44	166.71	2433.54	1606.25	426.59	341.89	1580.17	860.15	299.46	ND4	NADH dehydrogenase subunit 4
gene-KEF38_p04	743.11	2220.44	1375.68	827.44	166.71	2433.54	1606.25	426.59	341.89	1580.17	860.15	299.46	ND4
gene-KEF38_p05	831.1	2352.47	1365.18	1005.18	487.05	2411.24	1966.1	566.51	878.01	1359.89	961.23	723.12	ND4L	NADH dehydrogenase subunit 4L
gene-KEF38_p05	831.1	2352.47	1365.18	1005.18	487.05	2411.24	1966.1	566.51	878.01	1359.89	961.23	723.12	ND4L
gene-KEF38_p06	2218.38	11244.8	4097.18	1770.13	1289.13	5751.51	4106.42	1783.66	1603.67	4366.89	2981.81	1235.01	ND3	NADH dehydrogenase subunit 3
gene-KEF38_p06	2218.38	11244.8	4097.18	1770.13	1289.13	5751.51	4106.42	1783.66	1603.67	4366.89	2981.81	1235.01	ND3
gene-KEF38_p07	15581.4	99108.7	27535.3	18239.2	8931.82	48900.7	32207.3	10554.1	10043.6	25167.7	18654.5	9567.02	COX3	cytochrome c oxidase subunit III
gene-KEF38_p07	15581.4	99108.7	27535.3	18239.2	8931.82	48900.7	32207.3	10554.1	10043.6	25167.7	18654.5	9567.02	COX3
gene-KEF38_p08	3895.79	14792.1	8147.99	3596.32	1834.67	10307.1	6134.53	2185.56	2073.39	6998.54	5008.64	2110.22	ATP6	ATP synthase F0 subunit 6
gene-KEF38_p08	3895.79	14792.1	8147.99	3596.32	1834.67	10307.1	6134.53	2185.56	2073.39	6998.54	5008.64	2110.22	ATP6
gene-KEF38_p09	10562.5	33934.7	18324.8	10721.3	7199.3	25740.3	18657.1	7639.42	7888.93	15555.3	15282.5	7474.1	ATP8	ATP synthase F0 subunit 8
gene-KEF38_p09	10562.5	33934.7	18324.8	10721.3	7199.3	25740.3	18657.1	7639.42	7888.93	15555.3	15282.5	7474.1	ATP8
gene-KEF38_p10	20958.5	107091	33733.6	21290.3	9059.91	67868.4	38010.2	12810.1	10455.6	34266.8	25182.3	10823.6	COX2	cytochrome c oxidase subunit II
gene-KEF38_p10	20958.5	107091	33733.6	21290.3	9059.91	67868.4	38010.2	12810.1	10455.6	34266.8	25182.3	10823.6	COX2
gene-KEF38_p11	12945.3	61742.3	20562.1	9550.34	5469.98	47315.1	31455.2	9051.37	9228.81	19664.8	16833.6	6917.43	COX1	cytochrome c oxidase subunit I
gene-KEF38_p11	12945.3	61742.3	20562.1	9550.34	5469.98	47315.1	31455.2	9051.37	9228.81	19664.8	16833.6	6917.43	COX1
gene-KEF38_p12	501.39	1295.03	755.37	421.15	119.02	856.47	932.72	291.75	236.84	663.2	497.18	211.12	ND2	NADH dehydrogenase subunit 2
gene-KEF38_p12	501.39	1295.03	755.37	421.15	119.02	856.47	932.72	291.75	236.84	663.2	497.18	211.12	ND2
gene-KEF38_p13	307.81	1485.53	652.89	270.16	114.58	938.27	647.06	185.92	160.64	570.18	378.64	129.38	ND1	NADH dehydrogenase subunit 1
gene-KEF38_p13	307.81	1485.53	652.89	270.16	114.58	938.27	647.06	185.92	160.64	570.18	378.64	129.38	ND1
gene-KEF38_r01	185.25	561.93	249.51	176.87	52.21	922.1	513.38	114.51	108.68	307.42	169.94	110.3	KEF38_r01	16S ribosomal RNA
gene-KEF38_r02	115.87	1076.97	334.16	153.16	54.55	863.33	478.1	131.51	102.13	509.76	239.39	117.96	KEF38_r02	12S ribosomal RNA
gene-KEF38_t01	0	0	0	0	0	0	0	0	0	0	0	0	KEF38_t01	tRNA-Phe
gene-KEF38_t02	0	0	0	0	0	0	0	0	0	0	0	0	KEF38_t02	tRNA-Val
gene-KEF38_t03	0	0	0	0	0	0	0	0	0	0	0	0	KEF38_t03	tRNA-Leu
gene-KEF38_t04	0	0	0	0	0	0	0	0	0	0	0	0	KEF38_t04	tRNA-Ile
gene-KEF38_t05	0	0	0	0	0	0	0	0	0	0	0	0	KEF38_t05	tRNA-Gln
gene-KEF38_t06	0	0	0	0	0	0	0	0	0	0	0	0	KEF38_t06	tRNA-Met
gene-KEF38_t07	0	0	0	0	0	0	0	0	0	0	0	0	KEF38_t07	tRNA-Trp
gene-KEF38_t08	0	0	0	0	0	0	0	0	0	0	0	0	KEF38_t08	tRNA-Ala
gene-KEF38_t09	0	0	0	0	0	0	0	0	0	0	0	0	KEF38_t09	tRNA-Asn
gene-KEF38_t10	0	0	0	0	0	0	0	0	0	0	0	0	KEF38_t10	tRNA-Cys
gene-KEF38_t11	0	0	0	0	0	0	0	0	0	0	0	0	KEF38_t11	tRNA-Tyr
gene-KEF38_t12	0	0	0	0	0	0	0	0	0	0	0	0	KEF38_t12	tRNA-Ser
gene-KEF38_t13	0	0	0	0	0	0	0	0	0	0	0	0	KEF38_t13	tRNA-Asp
gene-KEF38_t14	0	0	0	0	0	0	0	0	0	0	0	0	KEF38_t14	tRNA-Lys
gene-KEF38_t15	0	0	0	0	0	0	0	0	0	0	0	0	KEF38_t15	tRNA-Gly
gene-KEF38_t16	0	0	0	0	0	0	0	0	0	0	0	0	KEF38_t16	tRNA-Arg
gene-KEF38_t17	0	0	0	0	0	0	0	0	0	0	0	0	KEF38_t17	tRNA-His
gene-KEF38_t18	0	0	0	0	0	0	0	0	0	0	0	0	KEF38_t18	tRNA-Ser
gene-KEF38_t19	0	0	0	0	0	0	0	0	0	0	0	0	KEF38_t19	tRNA-Leu
gene-KEF38_t20	0	0	0	0	0	0	0	0	0	0	0	0	KEF38_t20	tRNA-Glu
gene-KEF38_t21	0	0	0	0	0	0	0	0	0	0	0	0	KEF38_t21	tRNA-Thr
gene-KEF38_t22	0	0	0	0	0	0	0	0	0	0	0	0	KEF38_t22	tRNA-Pro
gene-LOC109044807	0.12	0	0	0	1.27	0	0	0.78	0.48	0.09	0.63	0.42	LOC109044807	sarcoplasmic/endoplasmic reticulum calcium ATPase 2-like, transcript variant X1
gene-LOC109044807	0.18	0.11	0.11	0.18	0.08	0.18	0.2	0.05	0.1	0.15	0.07	0.1	LOC109044807	sarcoplasmic/endoplasmic reticulum calcium ATPase 2-like, transcript variant X2
gene-LOC109044807	0.18	0.11	0.11	0.18	0.08	0.18	0.2	0.05	0.1	0.15	0.07	0.1	LOC109044807	sarcoplasmic/endoplasmic reticulum calcium ATPase 2-like, transcript variant X3
gene-LOC109044807	0.18	0.11	0.11	0.18	0.08	0.18	0.2	0.05	0.1	0.15	0.07	0.1	LOC109044807	sarcoplasmic/endoplasmic reticulum calcium ATPase 2-like, transcript variant X4
gene-LOC109044808	0.05	0.16	0.09	0.26	0.41	0	0.19	0.41	0.16	0.22	0.11	0.26	LOC109044808	galactosylgalactosylxylosylprotein 3-beta-glucuronosyltransferase 3-like
gene-LOC109044810	0	0	0	0	0	0	0	0.05	0	0	0.22	0.02	LOC109044810	transmembrane protein 200A-like, transcript variant X1
gene-LOC109044810	0	0	0	0	0	0	0	0	0	0	0	0	LOC109044810	transmembrane protein 200A-like, transcript variant X2
gene-LOC109044814	0	0	0	0	0	0	0	0	0	0	0	0	LOC109044814
gene-LOC109044815	0.37	0	0	0.74	0.79	0	0.5	0.14	1.26	0.17	0.37	1.51	LOC109044815	tensin-3-like
gene-LOC109044817	0.09	0	0	0.1	0.09	0	0	0.1	0.04	0	0	0.04	LOC109044817	LIM homeobox transcription factor 1-alpha-like
gene-LOC109044818	0.04	0	0	0	0.06	0	0.02	0.2	0	0.16	0.15	0	LOC109044818
gene-LOC109044819	0	0	0	0	0	0	0	0	0	0	0	0	LOC109044819	RIMS-binding protein 2-like, transcript variant X1
gene-LOC109044819	0	0.03	0	0	0	0	0	0.02	0	0	0	0	LOC109044819	RIMS-binding protein 2-like, transcript variant X2
gene-LOC109044819	0	0	0	0	0.01	0	0	0	0	0	0.04	0	LOC109044819	RIMS-binding protein 2-like, transcript variant X3
gene-LOC109044819	0	0	0	0	0	0	0	0	0	0	0	0	LOC109044819	RIMS-binding protein 2-like, transcript variant X4
gene-LOC109044819	0	0	0	0	0	0.01	0	0	0	0	0	0	LOC109044819	RIMS-binding protein 2-like, transcript variant X5
gene-LOC109044819	0	0	0	0.04	0	0.02	0	0.01	0.03	0	0	0	LOC109044819	RIMS-binding protein 2-like, transcript variant X6
gene-LOC109044819	0	0	0	0.05	0	0	0	0	0	0	0	0.05	LOC109044819	RIMS-binding protein 2-like, transcript variant X8
gene-LOC109044819	0	0	0	0	0.03	0.05	0.04	0.09	0	0.06	0.08	0	LOC109044819	RIMS-binding protein 2-like, transcript variant X9
gene-LOC109044819	0	0	0	0	0	0	0	0	0	0	0	0	LOC109044819	RIMS-binding protein 2-like, transcript variant X10
gene-LOC109044819	0.01	0	0	0	0	0	0	0	0	0	0	0	LOC109044819	RIMS-binding protein 2-like, transcript variant X7
gene-LOC109044821	37.55	18.34	43.99	26.78	33.89	18.9	29.25	41.9	50.57	19.51	47.25	45.34	LOC109044821	proteasome subunit alpha type-7-like
gene-LOC109044826	0.03	0	0	0.03	0.02	0.03	0	0	0.01	0	0.07	0.04	LOC109044826	dual specificity testis-specific protein kinase 2-like
gene-LOC109044828	0	0	0	0	0	0	0	0	0	0	0	0	LOC109044828
gene-LOC109044829	0.09	0.03	0.03	0.05	0.08	0.02	0	0.17	0.08	0.08	0.18	0.09	LOC109044829	DBH-like monooxygenase protein 1 homolog
gene-LOC109044832	0	0	0	0	0	0	0	0	0	0	0	0	LOC109044832	extracellular calcium-sensing receptor-like
gene-LOC109044833	15.72	2.35	12.68	12.62	16.72	5.25	9.69	33.95	23.33	19.39	21.71	37.73	LOC109044833	epoxide hydrolase 1-like, transcript variant X1
gene-LOC109044833	0.42	0	0.13	0.5	0.07	0	0.51	0.18	0	0.12	0.11	0.07	LOC109044833	epoxide hydrolase 1-like, transcript variant X2
gene-LOC109044835	10.34	1.15	4.33	20.06	15.79	0.93	5.76	10.25	7.48	0.93	2.55	13.32	LOC109044835	inositol-tetrakisphosphate 1-kinase-like
gene-LOC109044836	0	0	0	0	0	0	0.79	0.54	0	0	0.51	1.05	LOC109044836
gene-LOC109044837	0.82	0	0.08	0.41	0.15	0.05	0.08	0.17	0.11	0.02	0.1	0.19	LOC109044837	uncharacterized protein DDB_G0280205-like
gene-LOC109044838	210.39	51.66	169.25	322.99	209.88	172.48	165.23	211.5	237.14	133.13	224.98	242.13	LOC109044838	leukocyte elastase inhibitor-like
gene-LOC109044839	0	0	0	0	0	0	0	0	0	0	0.04	0	LOC109044839	calcineurin-binding protein cabin-1-like, transcript variant X1
gene-LOC109044839	0	0	0	0	0.12	0	0	0.03	0.16	0	0	0.11	LOC109044839	calcineurin-binding protein cabin-1-like, transcript variant X2
gene-LOC109044839	0	0	0	0	0	0	0	0	0	0	0	0	LOC109044839	calcineurin-binding protein cabin-1-like, transcript variant X3
gene-LOC109044839	0	0	0	0.18	0	0	0	0	0	0	0	0	LOC109044839	calcineurin-binding protein cabin-1-like, transcript variant X4
gene-LOC109044839	0	0.01	0	0	0	0	0	0.12	0	0	0.05	0	LOC109044839	calcineurin-binding protein cabin-1-like, transcript variant X5
gene-LOC109044839	0.05	0	0	0	0.07	0	0.07	0.04	0.18	0	0.09	0.07	LOC109044839	calcineurin-binding protein cabin-1-like, transcript variant X6
gene-LOC109044839	0	0	0	0	0	0.04	0	0	0	0	0	0	LOC109044839	calcineurin-binding protein cabin-1-like, transcript variant X7
gene-LOC109044839	0	0	0	0	0	0	0	0	0	0	0	0	LOC109044839	calcineurin-binding protein cabin-1-like, transcript variant X8
gene-LOC109044839	0.09	0	0.11	0	0.34	0	0.07	0.32	0.26	0.04	0.06	0.61	LOC109044839	calcineurin-binding protein cabin-1-like, transcript variant X9
gene-LOC109044842	0	0	0	0	0	0	0	0	0	0	0	0.03	LOC109044842	myosin light chain kinase family member 4-like
gene-LOC109044843	21.5	5.66	16.87	10.65	11.2	6.32	13.91	15.88	22.08	10.54	14.25	13.66	LOC109044843	GDP-mannose 4,6 dehydratase
gene-LOC109044844	0.65	0	0	0	0	0	0	0.75	0	0	0	2.4	LOC109044844	exocyst complex component 2-like, transcript variant X1
gene-LOC109044844	3.37	2.55	2.55	3.52	3.94	2.28	2.86	4.38	5.14	2.18	4.09	2.7	LOC109044844	exocyst complex component 2-like, transcript variant X2
gene-LOC109044845	0.06	0	0.03	0	0.01	0.02	0.05	0.05	0.13	0	0.05	0.09	LOC109044845	myosin light chain kinase family member 4-like
gene-LOC109044846	0	0	0	0	0	0	0	0	0	0	0	0	LOC109044846
gene-LOC109044849	0.02	0.03	0	0	0	0	0.11	0.03	0.03	0.03	0	0	LOC109044849	CWF19-like protein 2
gene-LOC109044851	0	0	0	0	0	0	0	0	0	0	0	0	LOC109044851	zinc finger protein 850-like, transcript variant X1
gene-LOC109044851	0	0	0	0	0	0	0	0	0	0	0	0	LOC109044851	zinc finger protein 850-like, transcript variant X2
gene-LOC109044851	0	0	0	0	0	0	0	0	0	0	0	0	LOC109044851	zinc finger protein 850-like, transcript variant X3
gene-LOC109044851	0	0	0	0	0	0	0	0	0	0	0	0	LOC109044851	zinc finger protein 850-like, transcript variant X4
gene-LOC109044852	0	0	0	0	0	0	0	0	0	0	0	0	LOC109044852
gene-LOC109044853	0	0	0	0	0	0	0	0	0	0	0	0	LOC109044853	gastrula zinc finger protein XlCGF7.1-like
gene-LOC109044854	0.07	0	0	0	0	0	0.13	0.12	0	0	0	0.03	LOC109044854	zinc finger protein 91-like
gene-LOC109044856	26.25	2.11	9.08	9.28	35.03	0	5.65	26.87	0.15	4.52	6.15	8.11	LOC109044856	glutathione hydrolase 1 proenzyme-like
gene-LOC109044857	0	0	0	0	0	0	0	0	0	0	0	0	LOC109044857	coiled-coil domain-containing protein 33-like, transcript variant X1
gene-LOC109044857	0	0	0	0	0	0	0	0	0.11	0	0	0.07	LOC109044857	coiled-coil domain-containing protein 33-like, transcript variant X2
gene-LOC109044858	0.07	0.07	0	0.11	0	0	0.04	0.06	0.06	0	0	0.08	LOC109044858	cholesterol side-chain cleavage enzyme, mitochondrial-like
gene-LOC109044860	0	0	0	0	0	0	0	0	0	0	0	0	LOC109044860	tetraspanin-1-like
gene-LOC109044861	1.22	0.4	0.43	0.89	0.74	0.47	1.29	0.75	1.2	0.47	0.68	1.44	LOC109044861	protein O-linked-mannose beta-1,2-N-acetylglucosaminyltransferase 1
gene-LOC109044865	0.59	0.54	0.73	1.42	3.64	0.44	0.44	2.09	3.37	0.76	1.9	2.5	LOC109044865	ATP-binding cassette sub-family F member 1-like, transcript variant X1
gene-LOC109044865	0.94	0.25	0.15	1.18	1.32	0	0.83	0.71	0.8	0	0.2	1.07	LOC109044865	ATP-binding cassette sub-family F member 1-like, transcript variant X2
gene-LOC109044867	3.26	0.55	1.11	1.46	0.8	0	1.03	3.64	3.41	0.58	1.92	4.78	LOC109044867	FAST kinase domain-containing protein 2, mitochondrial-like, transcript variant X1
gene-LOC109044867	0	0	0	0	0.43	0.74	0.21	0	0.29	0	0	0	LOC109044867	FAST kinase domain-containing protein 2, mitochondrial-like, transcript variant X2
gene-LOC109044870	0.18	0	0	0	0	0	0	0	0	0	0	0	LOC109044870	epoxide hydrolase 4, transcript variant X1
gene-LOC109044870	0	0	0.08	0	0.19	0.08	0.12	0.13	0.07	0.19	0.19	0.03	LOC109044870	epoxide hydrolase 4, transcript variant X2
gene-LOC109044874	0.16	0.11	0.08	0.26	0.48	0.16	0.39	0.22	0.12	0	0.07	0.13	LOC109044874
gene-LOC109044877	0.09	0	0	0.01	0.1	0	0.01	0.04	0.03	0	0.03	0.02	LOC109044877	protein unc-13 homolog C-like
gene-LOC109044879	0	0	0	0	0.01	0	0	0	0	0	0	0	LOC109044879	myelin transcription factor 1-like protein, transcript variant X1
gene-LOC109044879	0.01	0	0.01	0.01	0	0.01	0.01	0.01	0	0	0	0.01	LOC109044879	myelin transcription factor 1-like protein, transcript variant X2
gene-LOC109044880	27.4	3.04	21.31	11.34	10.02	13.45	26.41	76.07	93.84	16.72	46.25	133.63	LOC109044880	galactocerebrosidase-like
gene-LOC109044886	0	0	0	0	0	0	0	0	0	0	0	0	LOC109044886
gene-LOC109044891	0.02	0	0	0.06	0	0.1	0	0	0.02	0	0	0	LOC109044891	uncharacterized LOC109044891
gene-LOC109044892	0.04	0	0.07	0.02	0	0	0	0	0.02	0	0	0.05	LOC109044892	protocadherin alpha-8-like
gene-LOC109044893	0	0	0.03	0.1	0.06	0	0	0.01	0	0	0.03	0.1	LOC109044893
gene-LOC109044895	0	0	0	0	0	0	0	0	0	0	0	0	LOC109044895	protocadherin alpha-8-like
gene-LOC109044900	4.58	0.76	2.4	1.93	2.3	1.25	3.92	1.66	3.37	2.43	2.21	2.65	LOC109044900	nicotinate phosphoribosyltransferase-like, transcript variant X1
gene-LOC109044900	0.3	0.32	0	1.14	0.23	0	0	1.39	0	0	0.6	0.54	LOC109044900	nicotinate phosphoribosyltransferase-like, transcript variant X2
gene-LOC109044901	0.03	0	0	0	0	0	0	0	0	0	0.07	0	LOC109044901
gene-LOC109044906	4.15	1.58	3.66	3.03	1.78	1.51	2.67	2.35	2.88	1.98	2.84	2.45	LOC109044906	CDK-activating kinase assembly factor MAT1-like
gene-LOC109044909	6.82	2.16	2.61	2.97	7.44	3.57	4.13	5.78	6.5	0.48	4.42	9.16	LOC109044909	thrombospondin-1-like
gene-LOC109044910	0.04	0	0	0.26	0.08	0	0.17	0.24	0.02	0.28	0.1	0.07	LOC109044910	G-protein coupled receptor 176-like, transcript variant X1
gene-LOC109044910	1.78	0.14	0.68	0.02	0.56	0	0	0.29	1.53	2.11	0	0.05	LOC109044910	G-protein coupled receptor 176-like, transcript variant X2
gene-LOC109044911	9.83	4.56	7.92	9.39	10.3	4.47	10.92	18.18	22.38	5.4	12.88	14.92	LOC109044911	vacuolar protein sorting-associated protein 16 homolog
gene-LOC109044916	1.6	0.14	0.35	1.02	0.77	0.38	0.43	1.18	0.51	0.06	0.56	0.96	LOC109044916	formin-like
gene-LOC109044918	0	0	0	0	0.16	0	0	0	0	26.43	0	0	LOC109044918	actin, alpha cardiac muscle
gene-LOC109044919	1	0.03	0.23	0.58	0.13	0.28	0.23	0.3	0.22	0	0.1	0.19	LOC109044919	formin-like
gene-LOC109044921	0.95	0.15	0.26	0.84	1.18	0.38	0.71	1.03	1.37	0	0.82	0.96	LOC109044921
gene-LOC109044923	0	0	0	0	0	0	0	0	0	0	0	0	LOC109044923	zinc transporter Slc39a7-like, transcript variant X1
gene-LOC109044923	0.45	0	0.13	0.22	2.29	0	0.14	1.59	1.01	0.18	0.12	0.95	LOC109044923	zinc transporter Slc39a7-like, transcript variant X2
gene-LOC109044923	0	0	0	0	0	0	0	0	0	0	0	0	LOC109044923	zinc transporter Slc39a7-like, transcript variant X3
gene-LOC109044923	1.38	0.5	0	0.45	0	0	0.12	0.81	0	0	1.26	4.61	LOC109044923	zinc transporter Slc39a7-like, transcript variant X4
gene-LOC109044923	0	0	0	0	0	0	1.05	0.37	0	0	0	0	LOC109044923	zinc transporter Slc39a7-like, transcript variant X5
gene-LOC109044923	0	0	0	0	0	0	0	0	0	0	0.21	3.03	LOC109044923	zinc transporter Slc39a7-like, transcript variant X6
gene-LOC109044923	0	0	0	0	2.36	0.16	0	0	0.19	0	0	0	LOC109044923	zinc transporter Slc39a7-like, transcript variant X7
gene-LOC109044926	0.02	0	0.14	0	0.09	0	0	0.02	0.03	0	0.02	0	LOC109044926
gene-LOC109044927	0	0	0	0	0	0.03	0	0	0	0	0	0	LOC109044927	uncharacterized LOC109044927
gene-LOC109044928	0	0.75	0	0	0	0.28	0.54	0	0.39	0.54	3.93	2.43	LOC109044928	ubiquitin carboxyl-terminal hydrolase 8-like
gene-LOC109044929	0.04	0	0.02	0.04	0.01	0.02	0	0.03	0.02	0	0.05	0	LOC109044929
gene-LOC109044930	0.2	0.16	0.1	0.57	0.16	0.07	0.68	0.78	1	0.19	0.62	0.42	LOC109044930	NACHT, LRR and PYD domains-containing protein 11-like
gene-LOC109044931	13.27	6.06	12.42	18.12	21.29	18.21	14.03	15.6	12.39	8.37	11.54	10.81	LOC109044931	surfeit locus protein 4-like
gene-LOC109044932	0	0	0	0	0	0	0	0	0	0	0	0	LOC109044932	argininosuccinate synthase-like
gene-LOC109044934	0.94	0.2	0.38	1.03	0.49	0.22	0.33	0.56	0.24	0.31	0.27	0.4	LOC109044934	transient receptor potential cation channel, subfamily M, member 7
gene-LOC109044935	5.89	3.56	3.07	3.25	7.94	1.29	8.6	12.03	16.6	2.28	5.67	16.8	LOC109044935	E3 ubiquitin-protein ligase HECTD3-like
gene-LOC109044936	0.3	0	0.29	0.12	0.18	0.08	0.16	0.5	0.3	0.14	0.36	0.32	LOC109044936	retinol dehydrogenase 12-like
gene-LOC109044938	6.08	1.76	2.37	3.74	1.48	2.27	3.12	3.47	2.38	4.31	3.34	2.71	LOC109044938	5'-deoxynucleotidase HDDC2
gene-LOC109044940	0.26	0	0	0	0.08	0.28	0	0	0	0	0	0.08	LOC109044940	ubiquitin carboxyl-terminal hydrolase CYLD-like, transcript variant X1
gene-LOC109044940	0	0.42	0.46	0.93	1.13	0.03	0.42	1.23	3.65	0.22	0.63	1.44	LOC109044940	ubiquitin carboxyl-terminal hydrolase CYLD-like, transcript variant X2
gene-LOC109044941	0	0	0	0	0.03	0.12	0.16	0.16	0	0.04	0	0	LOC109044941	proteoglycan 4-like
gene-LOC109044943	0.13	0	0.18	0	0.08	0	0	0	0	0	0	0	LOC109044943	kelch-like protein 33, transcript variant X1
gene-LOC109044943	0	0	0	0.04	0	0	0	0	0	0	0	0	LOC109044943	kelch-like protein 33, transcript variant X2
gene-LOC109044943	0	0	0	0	0	0	0	0	0	0	0	0	LOC109044943	kelch-like protein 33, transcript variant X3
gene-LOC109044943	0.04	0	0	0	0	0	0	0	0	0	0.05	0	LOC109044943	kelch-like protein 33, transcript variant X4
gene-LOC109044947	0	0	0.01	0.11	0.12	0.01	0.04	0	0.04	0	0.01	0.19	LOC109044947
gene-LOC109044950	0.34	0	0.17	0.45	0.21	0	0.09	0.15	0.07	0	0	0	LOC109044950
gene-LOC109044954	0.08	0	0	1.66	0.83	0	1.02	0.99	0.44	0.62	0	0.54	LOC109044954	glutaminase kidney isoform, mitochondrial-like, transcript variant X1
gene-LOC109044954	0.9	0	0.16	0	0.22	0.68	0	0	0.53	0	0.82	0	LOC109044954	glutaminase kidney isoform, mitochondrial-like, transcript variant X2
gene-LOC109044954	0.35	0	0.11	0.31	1.3	0	0.05	0.35	0.7	0.05	0.15	0.2	LOC109044954	glutaminase kidney isoform, mitochondrial-like, transcript variant X3
gene-LOC109044954	0	0	0	0.8	0	0.16	0	0	0	0	0	0.21	LOC109044954	glutaminase kidney isoform, mitochondrial-like, transcript variant X4
gene-LOC109044957	0	0	0	0	0.01	0	0	0	0.03	0	0.02	0.01	LOC109044957
gene-LOC109044958	0	0	0	0	0	0	0	0	0	0	0	0	LOC109044958	homeobox protein Mix.1-like
gene-LOC109044959	1.21	0.4	1.16	1.02	1.19	0.64	0.88	1.98	1.49	0.6	1.12	1.58	LOC109044959	protein lin-9 homolog
gene-LOC109044960	0.58	0.44	0.25	0.55	0.76	1.09	0.54	1.14	0.86	0.07	0.79	1.44	LOC109044960	MAP/microtubule affinity-regulating kinase 3-like
gene-LOC109044961	0.04	0	0	0	0	0	0.44	2.29	0.02	0.05	0	0	LOC109044961	zona pellucida sperm-binding protein 2-like
gene-LOC109044963	0	0.04	0	0	0	0	0	0.03	0	0.04	0.11	0.03	LOC109044963
gene-LOC109044967	3.73	0.29	2.97	6.81	1.99	0	4.37	1.32	1.39	0	1.91	2.47	LOC109044967	RNA-binding protein 25-like, transcript variant X1
gene-LOC109044967	2.17	2.07	0	1.59	0	6.34	0	1	0.34	4.46	0.72	0.34	LOC109044967	RNA-binding protein 25-like, transcript variant X2
gene-LOC109044968	0	0	0.03	0.03	0.03	0.04	0	0.03	0	0	0	0.04	LOC109044968	potassium voltage-gated channel subfamily F member 1-like
gene-LOC109044970	0.14	0	0.04	0.44	0.69	0.04	0.05	0.62	0.77	0.03	0.42	0.99	LOC109044970	rho-associated protein kinase 2-like, transcript variant X1
gene-LOC109044970	0.14	0.14	0.09	0.06	0.16	0.07	0	0.15	0.06	0.09	0.12	0.11	LOC109044970	rho-associated protein kinase 2-like, transcript variant X2
gene-LOC109044970	2.13	0.72	1.33	2.43	1.93	0.93	1.96	1.65	1.64	0.54	1.41	2.09	LOC109044970	rho-associated protein kinase 2-like, transcript variant X3
gene-LOC109044973	0.03	0.08	0.14	0.13	0.11	0	0.12	0.18	0.19	0.07	0.04	0.16	LOC109044973	NACHT, LRR and PYD domains-containing protein 3-like
gene-LOC109044974	0.18	0.13	0.02	0.1	0.32	0.03	0.11	0.15	0.26	0.02	0.17	0.12	LOC109044974	receptor-type tyrosine-protein phosphatase O-like
gene-LOC109044975	66.72	4.32	26.6	7.17	22.43	0	44.92	18.9	131.4	45.51	21.58	72.67	LOC109044975	N-acetylgalactosaminidase, alpha, transcript variant X1
gene-LOC109044975	83.37	10.13	29.67	13.32	21.11	23.67	56.73	76.97	191.35	37.38	109.12	284.17	LOC109044975	N-acetylgalactosaminidase, alpha, transcript variant X2
gene-LOC109044976	0	0	0	0	0.03	0	0	0	0	0	0	0.01	LOC109044976	glutamate receptor ionotropic, kainate 2
gene-LOC109044979	8.22	0.8	5.2	0	0	11.2	0	0	6.5	0.73	8.02	33.8	LOC109044979	alpha-N-acetylgalactosaminidase-like
gene-LOC109044981	0	0	0	0	0	0	0	0.01	0	0	0	0	LOC109044981	tudor domain-containing protein 15-like
gene-LOC109044982	0.76	0.28	0.3	1.26	3.33	0.38	1.22	4.06	4.34	0.38	2.05	4.62	LOC109044982
gene-LOC109044986	0	0.11	0	0	1.11	0	0	0	0	0	0	0.06	LOC109044986	phospholipase B1, membrane-associated-like
gene-LOC109044987	0	0	0	0	0	0	0	0	0	0	0	0	LOC109044987	potassium voltage-gated channel subfamily H member 1-like, transcript variant X1
gene-LOC109044987	0.09	0.01	0.02	0	0.11	0.04	0.08	0.03	0.03	0	0.06	0.01	LOC109044987	potassium voltage-gated channel subfamily H member 1-like, transcript variant X2
gene-LOC109044992	4.62	2.17	4.69	5.11	5.46	2.47	3.53	4.95	5.2	0.64	2.1	1.88	LOC109044992
gene-LOC109044997	26.74	6.79	26.76	50.65	48.92	12.99	38.05	55.54	59.79	15.65	21.1	61.68	LOC109044997	retinal dehydrogenase 2-like
gene-LOC109044999	0	0	0	0	0	0	0	0	0	0	0	0	LOC109044999
gene-LOC109045000	0.78	0.16	0.43	0.68	0.72	0.57	0.7	0.91	0.67	0.2	0.8	0.89	LOC109045000	regulator of telomere elongation helicase 1
gene-LOC109045002	0	0	0	0.05	0.02	0.08	0	0	0.02	0	0.02	0	LOC109045002
gene-LOC109045004	0	0	0	0	0	0	0	8.12	0	0	0	0	LOC109045004
gene-LOC109045008	0	0	0	0	0	0	0.13	0.22	0	0	0.26	0	LOC109045008	uncharacterized LOC109045008
gene-LOC109045010	0	0.01	0	7.42	328.81	0	0	1.13	0	0.01	0	0	LOC109045010	lactase-phlorizin hydrolase-like
gene-LOC109045011	0	0	0	0	0	0	0	0	0	0	0	0	LOC109045011	FERM and PDZ domain-containing protein 4-like, transcript variant X1
gene-LOC109045011	0	0	0	0	0	0	0	0	0	0	0.03	0	LOC109045011	FERM and PDZ domain-containing protein 4-like, transcript variant X2
gene-LOC109045011	0	0	0	0	0	0	0	0	0	0	0	0	LOC109045011	FERM and PDZ domain-containing protein 4-like, transcript variant X3
gene-LOC109045011	0.03	0	0.01	0.02	0.03	0.02	0	0.02	0.02	0	0	0.05	LOC109045011	FERM and PDZ domain-containing protein 4-like, transcript variant X4
gene-LOC109045012	0.17	0.02	0.13	0.16	0.2	0.09	0.24	0.53	0.46	0.04	0.18	0.56	LOC109045012	toll-like receptor 8
gene-LOC109045013	0	0	0	0	0	0	0	0	0	0	0	0	LOC109045013	epidermal growth factor-like protein 6, transcript variant X1
gene-LOC109045013	1.93	0	0.23	0.19	0.26	0.23	0	0.02	0.16	0.25	0.08	1.71	LOC109045013	epidermal growth factor-like protein 6, transcript variant X2
gene-LOC109045015	0.04	0	0.16	0.06	0.38	0.01	0.04	0.02	0.07	0	0.08	0.06	LOC109045015	toll-like receptor 8
gene-LOC109045016	0.04	0.21	0.04	0.01	0.04	0.1	0	0.12	0.03	0.03	0.04	0.01	LOC109045016	FERM and PDZ domain-containing protein 4-like
gene-LOC109045021	0	0	0	0	0.02	0	0	0	0	0	0	0	LOC109045021	gamma-aminobutyric acid receptor subunit rho-1-like
gene-LOC109045023	0.32	0.66	0.26	0.52	0.5	0.38	0.63	0.6	0.49	0.28	0.52	0.49	LOC109045023	uncharacterized LOC109045023
gene-LOC109045024	0.25	0.24	0.1	0.33	0.17	0.04	0.22	0.12	0.09	0	0.03	0.2	LOC109045024
gene-LOC109045026	0.14	0.05	0.03	0.19	0.12	0.03	0.1	0.24	0.27	0.02	0.11	0.18	LOC109045026	nesprin-1-like
gene-LOC109045027	0	0	0	0	0	0	0	0.05	0.12	0.02	0	0.01	LOC109045027	fibroblast growth factor 11-like
gene-LOC109045028	0.39	0	0.16	2.33	0.52	0.12	0.89	1.49	0.2	0.09	0.52	1.35	LOC109045028	Rho guanine nucleotide exchange factor (GEF) 19
gene-LOC109045032	0	0	0	0	0	0	0	0	0	0	0	0	LOC109045032	claudin-4-like
gene-LOC109045033	0.88	0	0.32	0.19	0	0	0	0.52	0.48	0	0	1.83	LOC109045033	leukocyte immunoglobulin-like receptor subfamily B member 1, transcript variant X1
gene-LOC109045033	0	0.54	0	0	1.08	0.8	0	0.42	0.95	0.27	0.43	0	LOC109045033	leukocyte immunoglobulin-like receptor subfamily B member 1, transcript variant X2
gene-LOC109045034	1.58	0	1.02	0.79	2.91	0	1.41	0	1.02	0	2.95	2.84	LOC109045034	uncharacterized LOC109045034
gene-LOC109045035	0.08	0	0	0	0.13	0	0.25	0.34	0.07	0	0	0.07	LOC109045035	uncharacterized LOC109045035
gene-LOC109045038	0.12	0	0	0	0.38	0.5	0	0	0	0	0.17	0.74	LOC109045038	transmembrane protein 65-like, transcript variant X1
gene-LOC109045038	0	0.19	0	0.35	0	0	0	0.23	0.41	0.13	0	0.38	LOC109045038	transmembrane protein 65-like, transcript variant X2
gene-LOC109045038	0	0	0.06	0	0	0	0	0	0	0	0	0	LOC109045038	transmembrane protein 65-like, transcript variant X3
gene-LOC109045039	6.07	4.27	3.76	2.98	3.69	1.35	3.4	3.78	3.54	0.94	3.59	3.53	LOC109045039	rho guanine nucleotide exchange factor 6-like, transcript variant X1
gene-LOC109045039	0	0	0	0	0	2.02	0.75	0	0	1.48	0	0	LOC109045039	rho guanine nucleotide exchange factor 6-like, transcript variant X2
gene-LOC109045040	0	0	0	0	0	0	0	0	0	0	0	0	LOC109045040	sodium channel protein type 4 subunit alpha A
gene-LOC109045041	0.35	0.74	0.3	0.11	0	0.37	0.97	0.34	0.38	0.15	0.61	0.13	LOC109045041	forkhead box protein Q1-like
gene-LOC109045043	0.66	0.61	0.49	0.94	0.51	1.27	0.5	0.29	0.46	0.66	0.92	0.13	LOC109045043	forkhead box protein F2-like
gene-LOC109045049	0	0	0.06	0.13	0	0.19	0	0	0.28	0	0.32	0.08	LOC109045049	kelch-like protein 29, transcript variant X1
gene-LOC109045049	0	0.08	0	0.01	0	0	0	0	0	0	0	0	LOC109045049	kelch-like protein 29, transcript variant X2
gene-LOC109045049	0.3	0.36	0	0.06	0.13	0	0	0.31	0	0	0	0	LOC109045049	kelch-like protein 29, transcript variant X3
gene-LOC109045049	0	0	0	0	0	0	0	0	0	0	0	0	LOC109045049	kelch-like protein 29, transcript variant X4
gene-LOC109045049	0	0	0	0	0	0	0	0	0	0	0	0	LOC109045049	kelch-like protein 29, transcript variant X5
gene-LOC109045049	0.15	0.58	0.12	0.62	0.27	0.3	0.45	0	0	0.55	0.22	0.14	LOC109045049	kelch-like protein 29, transcript variant X6
gene-LOC109045050	0	0	0	0	0.1	0	0	0	0	0	0	0	LOC109045050	tyrosine-protein phosphatase non-receptor type 11-like, transcript variant X1
gene-LOC109045050	0.59	0	0	0	0.69	0	0	0.42	0.19	0	0.84	1.06	LOC109045050	tyrosine-protein phosphatase non-receptor type 11-like, transcript variant X2
gene-LOC109045050	0.17	0	0	0.52	0.46	0.22	0.26	0.32	1.22	0.21	0	0	LOC109045050	tyrosine-protein phosphatase non-receptor type 11-like, transcript variant X3
gene-LOC109045053	0.29	0	0.21	0	0	0	0.28	0.32	0.48	0	0	0.28	LOC109045053	toll-interleukin 1 receptor (TIR) domain containing adaptor protein, transcript variant X2
gene-LOC109045053	0	0	0	0	0	0	0	0	0	0	0.1	0	LOC109045053	toll-interleukin 1 receptor (TIR) domain containing adaptor protein, transcript variant X1
gene-LOC109045056	0	0	0	0	0	0	0	0	0	0	0	0	LOC109045056	teneurin-2
gene-LOC109045057	0	0	0.04	0	0	0	0	0	0	0.12	0	0	LOC109045057	uncharacterized LOC109045057, transcript variant X2
gene-LOC109045057	0	0	0	0	0	0	0	0.07	0	0	0	0	LOC109045057	uncharacterized LOC109045057, transcript variant X1
gene-LOC109045060	0.22	0	0	0	0	0	0	0	0.07	0.07	0	0.06	LOC109045060	chemokine-like protein TAFA-4
gene-LOC109045061	0	0	0	0	0	0	0	0	0	0	0	0	LOC109045061	armadillo-like helical domain-containing protein 4, transcript variant X1
gene-LOC109045061	0	0.16	0	0	0	0	0	0	0.03	0	0.03	0.03	LOC109045061	armadillo-like helical domain-containing protein 4, transcript variant X2
gene-LOC109045062	0	0	0	0.01	0.2	0	0.04	0.15	0.14	0	0.01	0.14	LOC109045062	agrin
gene-LOC109045066	0	0.02	0.02	0.06	0.06	0.04	0	0.02	0.08	0	0.04	0.02	LOC109045066	protein RD3-like
gene-LOC109045068	0	0	0	0	0	0	0	0	0	0	0	0	LOC109045068	uncharacterized LOC109045068, transcript variant X1
gene-LOC109045068	0	0	0	0	0	0	0	0.17	0	0	0	0	LOC109045068	uncharacterized LOC109045068, transcript variant X2
gene-LOC109045068	0	0	0	0	0	0	0	0	0	0	0	0	LOC109045068	uncharacterized LOC109045068, transcript variant X3
gene-LOC109045073	0.16	0.07	0	0	0.01	0	0.24	0.06	0	0.35	0.2	0	LOC109045073	agrin-like, transcript variant X1
gene-LOC109045073	0.19	0.01	0.26	0	0	0.19	0	0	0	0	0.23	0	LOC109045073	agrin-like, transcript variant X2
gene-LOC109045073	0.38	0.06	0.7	0.48	0.86	0.13	0.37	0.88	1.08	0.07	0.48	0.92	LOC109045073	agrin-like, transcript variant X3
gene-LOC109045073	0.06	0	0	0.08	0	0	0.1	0.03	0	0.08	0	0.14	LOC109045073	agrin-like, transcript variant X4
gene-LOC109045073	0	0.11	0	0.27	0	0.14	0.06	0.14	0	0.11	0	0	LOC109045073	agrin-like, transcript variant X5
gene-LOC109045073	0.49	0.07	0.61	0.34	0.64	0.44	0.43	1.08	0.88	0.56	0.1	1.04	LOC109045073	agrin-like, transcript variant X6
gene-LOC109045073	1.1	0.14	0.74	1.07	1.88	0.35	0.67	2.1	1.69	0.6	1.22	2.83	LOC109045073	agrin-like, transcript variant X7
gene-LOC109045073	0	0	0	0	0	0	0	0	0	0	0	0	LOC109045073	agrin-like, transcript variant X8
gene-LOC109045073	0	0	0	0	0	0	0	0	0	0	0	0	LOC109045073	agrin-like, transcript variant X9
gene-LOC109045073	0	0.02	0	0.13	0.09	0	0	0.21	0.38	0.19	0.15	0.3	LOC109045073	agrin-like, transcript variant X10
gene-LOC109045073	0	0.02	0	0.04	0.31	0	0	0	0.1	0.15	0.06	0.39	LOC109045073	agrin-like, transcript variant X11
gene-LOC109045073	0.68	0.27	0.39	0.56	0.83	0.42	0.19	0.71	0.93	0.24	0.33	1.47	LOC109045073	agrin-like, transcript variant X12
gene-LOC109045073	0	0	0	0	0	0	0	0	0	0	0	0	LOC109045073	agrin-like, transcript variant X13
gene-LOC109045077	0.82	0.41	2.79	0.93	2.26	2.71	0	0.41	0	1.25	0.41	0.4	LOC109045077	60S ribosomal protein L7-like 1, transcript variant X1
gene-LOC109045077	5.03	1.53	0.8	2.43	2.45	1.35	4.17	3.4	3.11	2.15	4.16	2.55	LOC109045077	60S ribosomal protein L7-like 1, transcript variant X2
gene-LOC109045079	0	0	0	0	0	0	0	0	0	0	0	0	LOC109045079
gene-LOC109045080	0	0	0	0	0	0	0	0	0	0	0	0	LOC109045080	uncharacterized LOC109045080
gene-LOC109045081	1.3	0.41	1.39	0.96	0.29	1.59	1.37	0.59	0.44	1.13	0.78	0.47	LOC109045081	phospholipase B1, membrane-associated-like
gene-LOC109045083	0	0	0	0.03	0	0	0.06	0	0.05	0	0	0	LOC109045083	photoreceptor-specific nuclear receptor-like
gene-LOC109045084	0.15	0.43	0	0	0	0	0.1	0.08	0	0	0	0	LOC109045084	uncharacterized LOC109045084
gene-LOC109045086	0	0	0	0	0	0	0	0	0	0	0	0	LOC109045086	uncharacterized LOC109045086, transcript variant X1
gene-LOC109045086	0	0	0	0	0	0	0	0	0	0	0	0	LOC109045086	uncharacterized LOC109045086, transcript variant X2
gene-LOC109045087	0.22	0.17	0.36	0.05	0.14	0.68	0.62	0.19	0.06	0.05	0.12	0.08	LOC109045087
gene-LOC109045090	0	0	0	0	0	0	0	0	0	0	0	0	LOC109045090	uncharacterized LOC109045090
gene-LOC109045091	0	0	0	0	0	0	0	0	0	0	0	0	LOC109045091	uncharacterized LOC109045091
gene-LOC109045093	0.45	0	0	0	2.67	0	1.54	1.11	0	0.62	0	2.31	LOC109045093	lactosylceramide alpha-2,3-sialyltransferase-like, transcript variant X1
gene-LOC109045093	0.33	0	0.15	0.86	0.53	0.16	0.55	0.58	0	0	1.28	0	LOC109045093	lactosylceramide alpha-2,3-sialyltransferase-like, transcript variant X2
gene-LOC109045093	0.87	0.34	0.52	0.49	1.93	0	0	1.09	0.72	0	0.92	0.9	LOC109045093	lactosylceramide alpha-2,3-sialyltransferase-like, transcript variant X3
gene-LOC109045096	0	0	0	0	0	0	0	0	0	0	0	0	LOC109045096	uncharacterized LOC109045096
gene-LOC109045100	0	0	0	0	0	0	0	0	0	0	0	0	LOC109045100	uncharacterized LOC109045100, transcript variant X1
gene-LOC109045100	0	0	0	0	0	0	0	0	0	0	0	0	LOC109045100	uncharacterized LOC109045100, transcript variant X2
gene-LOC109045105	0	0	0	0	0	0	0	0.11	0.08	0	0.04	0.04	LOC109045105
gene-LOC109045106	10.96	1.17	8.8	8.52	6.95	4.27	7.67	15.3	9.96	7.06	9.47	10.74	LOC109045106	AP-1 complex subunit sigma-3-like
gene-LOC109045108	0.02	0	0.01	0.09	0.03	0	0.01	0	0	0	0.01	0.03	LOC109045108	BAI1-associated protein 3-like
gene-LOC109045109	0.04	0.45	0.25	0.23	0.09	1.38	0.3	0.12	0.09	0	0.03	0.06	LOC109045109	forkhead box protein F2-like
gene-LOC109045111	3.46	0.17	0.79	0.05	0.73	0.81	0.85	0.73	0.37	0.22	0.13	0.48	LOC109045111	homeobox protein Nkx-2.5-like
gene-LOC109045112	0	0	0	0	0	0	0.89	0	0	0	0	0	LOC109045112	uncharacterized LOC109045112
gene-LOC109045117	0.14	0	0	0	0	0	0	0	0	0.14	1.04	0.24	LOC109045117	histone H3-like
gene-LOC109045118	0	0	0	0	0	0	0	0	0	0	0	0	LOC109045118	uncharacterized LOC109045118
gene-LOC109045119	0	0	0	0	0	0	0	0.07	0	0	0	0	LOC109045119	tyrosine-protein phosphatase non-receptor type 13-like, transcript variant X1
gene-LOC109045119	0	0	0	0	0	0	0	0	0	0	0	0	LOC109045119	tyrosine-protein phosphatase non-receptor type 13-like, transcript variant X2
gene-LOC109045119	0	0	0	0	0.19	0	0	0	0	0	0.15	0	LOC109045119	tyrosine-protein phosphatase non-receptor type 13-like, transcript variant X3
gene-LOC109045119	0	0	0	0	0	0	0	0	0.21	0	0	1.25	LOC109045119	tyrosine-protein phosphatase non-receptor type 13-like, transcript variant X4
gene-LOC109045119	0	0	0	0	0	0	0	0	0	0	0	0.37	LOC109045119	tyrosine-protein phosphatase non-receptor type 13-like, transcript variant X5
gene-LOC109045119	0	0.04	0	0	0.1	0	0.14	0.2	0.34	0.11	0.13	0.11	LOC109045119	tyrosine-protein phosphatase non-receptor type 13-like, transcript variant X6
gene-LOC109045119	0	0	0	0	0	0.09	0	0	0.16	0	0	0	LOC109045119	tyrosine-protein phosphatase non-receptor type 13-like, transcript variant X7
gene-LOC109045119	0.88	0	0.04	0.1	0.33	0	0.12	0	0.64	0	0	2.03	LOC109045119	tyrosine-protein phosphatase non-receptor type 13-like, transcript variant X8
gene-LOC109045119	0	0	0	0	0	0	0	0	0	0	0	0	LOC109045119	tyrosine-protein phosphatase non-receptor type 13-like, transcript variant X9
gene-LOC109045120	1.12	0.58	0.04	2.1	0.5	1.34	1.49	0.97	1.59	1.45	0.04	2	LOC109045120	protein SDA1 homolog
gene-LOC109045122	2272.51	2349.82	2256.74	2423.31	1489.47	2398.2	2135.52	1888.84	1045.77	2803.94	1794.1	1201.03	LOC109045122	60S ribosomal protein L38
gene-LOC109045124	5	1.38	4.32	8.56	17.2	2.05	3.74	5.68	4.31	4.29	5.38	5.54	LOC109045124	lectin, mannose-binding, 1
gene-LOC109045125	0.01	0	0.15	0	0.02	0	0.33	0.08	0.1	0	0.32	0.05	LOC109045125	zinc finger protein 532-like, transcript variant X1
gene-LOC109045125	0.1	0	0	0	0	0	0	0	0	0	0	0.02	LOC109045125	zinc finger protein 532-like, transcript variant X2
gene-LOC109045125	0	0	0	0	0.07	0	0	0.05	0.02	0	0	0.03	LOC109045125	zinc finger protein 532-like, transcript variant X3
gene-LOC109045125	0	0	0	0	0	0	0	0	0	0	0	0.02	LOC109045125	zinc finger protein 532-like, transcript variant X4
gene-LOC109045125	0.43	0.2	0.15	0.29	0.21	0.3	0.09	0.3	0.23	0.21	0.2	0.23	LOC109045125	zinc finger protein 532-like, transcript variant X5
gene-LOC109045126	0.97	0.2	0.24	0.36	0.32	0.27	0.38	0.47	0.58	0.23	0.43	0.64	LOC109045126	zinc finger protein 532-like
gene-LOC109045130	0	0	0	0	0.14	0	0	0	0	0	0	0	LOC109045130	retinal homeobox protein Rx3
gene-LOC109045133	0.19	0.03	0.93	0.07	0.22	0.86	0.14	0.48	0.4	0	1.12	0.27	LOC109045133
gene-LOC109045134	0.78	0	0	0.04	1.08	0	0	1.56	0.52	0	0	0.66	LOC109045134	T-lymphocyte activation antigen CD80-like, transcript variant X1
gene-LOC109045134	1.15	0.28	0	2.26	1.94	2.13	0	0	1.87	0	1.4	0.32	LOC109045134	T-lymphocyte activation antigen CD80-like, transcript variant X2
gene-LOC109045134	0	0	1.71	1.82	0.35	0.75	0	0.6	0.86	0	0.59	0.43	LOC109045134	T-lymphocyte activation antigen CD80-like, transcript variant X3
gene-LOC109045134	0	0	0	2.42	0.62	0	0	1.54	0	0	0	1.1	LOC109045134	T-lymphocyte activation antigen CD80-like, transcript variant X4
gene-LOC109045134	1.37	1.28	0	0	0.15	0	1.03	0	0	1.03	0	0	LOC109045134	T-lymphocyte activation antigen CD80-like, transcript variant X5
gene-LOC109045135	0	0	0	0	0	0	0	0	0	0	0	0.14	LOC109045135	myb-like protein X, transcript variant X1
gene-LOC109045135	0.15	0.16	0.1	0.16	0.09	0.05	0.07	0.21	0.09	0.02	0.2	0.17	LOC109045135	myb-like protein X, transcript variant X2
gene-LOC109045136	0.21	0.06	0	0	0.1	0.03	0.03	0	0.03	0.06	0	0.15	LOC109045136	gastrin-releasing peptide-like
gene-LOC109045137	0	0	0	0	0	0	0	0	0	0	0	0	LOC109045137	complexin-4-like
gene-LOC109045141	0	0	0	0	0	0	0	0	0	0	0	0	LOC109045141	alpha-protein kinase 2-like
gene-LOC109045151	0	0	0.02	0	0	0	0	0	0	0.01	0	0	LOC109045151	voltage-dependent P/Q-type calcium channel subunit alpha-1A-like
gene-LOC109045153	0.69	0.14	0.43	0.61	1.26	0.16	0.71	1.58	1.37	0.17	1.41	1.8	LOC109045153
gene-LOC109045158	0.27	0	0	0	0.12	0	0	0	0.2	0	0	0.39	LOC109045158	nucleus accumbens-associated protein 1-like, transcript variant X1
gene-LOC109045158	1.27	0.83	1.34	1.6	0.58	0.68	1.46	0.9	0.08	0.69	1.06	0.18	LOC109045158	nucleus accumbens-associated protein 1-like, transcript variant X2
gene-LOC109045158	0.11	0	0	0	0.52	0	0	0.09	0.55	0	0	0.66	LOC109045158	nucleus accumbens-associated protein 1-like, transcript variant X3
gene-LOC109045158	0	0	0	0	0	0	0	0	0.35	0	0	0.34	LOC109045158	nucleus accumbens-associated protein 1-like, transcript variant X4
gene-LOC109045168	0.75	0.12	0.18	0.07	0.2	0.4	0	0.11	0	0.06	0.06	0.1	LOC109045168	protein FAM216A-like
gene-LOC109045170	4.46	0.98	3.06	3.61	3.32	4.42	4.57	4.4	3.69	2.58	4.18	2.85	LOC109045170	GPN-loop GTPase 3-like
gene-LOC109045171	4.4	2.05	2.92	4.82	4.5	4.38	2.79	4.24	4.41	2	3.8	2.56	LOC109045171	GPN-loop GTPase 3
gene-LOC109045172	0	0	0.24	0	0	0.06	0.07	0	0.1	0	0	0	LOC109045172	uncharacterized LOC109045172, transcript variant X1
gene-LOC109045172	0.24	0.31	0	0	0.07	0.69	0	0	0	0.16	0.24	0	LOC109045172	uncharacterized LOC109045172, transcript variant X2
gene-LOC109045175	4.99	0.12	1.86	12.88	1.23	1.66	0.97	3.2	3.93	3.12	4.27	1.88	LOC109045175	vacuolar protein sorting-associated protein 29, transcript variant X1
gene-LOC109045175	37.5	22.59	36.12	15.27	20.99	30.05	35.75	47.79	40.84	36.61	43.53	41.42	LOC109045175	vacuolar protein sorting-associated protein 29, transcript variant X2
gene-LOC109045176	184	61.38	148.63	143.93	88.67	90.55	113.05	138.83	148.79	119.95	167.81	130.18	LOC109045176	actin-related protein 2/3 complex subunit 3-B
gene-LOC109045177	11.49	8.41	14.41	10.89	9.47	11.54	13.31	14.89	11.26	11.93	11.87	7.04	LOC109045177	ubiquitin-conjugating enzyme E2 G1-like
gene-LOC109045184	4.28	3.92	5.88	2.89	5.02	2.84	3.02	2.67	2.41	1.94	0.77	1.15	LOC109045184	3'-5' exoribonuclease 1-like
gene-LOC109045185	0.86	0	1.45	0	0.38	0.53	0	1.45	1.35	0	1	1.11	LOC109045185	protein phosphatase 1 regulatory subunit 3B-like, transcript variant X1
gene-LOC109045185	1.23	0.91	0	0.48	0.17	0	1.23	0.22	0.6	3.12	0.2	0.71	LOC109045185	protein phosphatase 1 regulatory subunit 3B-like, transcript variant X2
gene-LOC109045186	0.64	0.65	0.5	2.84	1.19	0.35	0.96	1.03	0.79	0.31	0.51	0.61	LOC109045186	malignant fibrous histiocytoma-amplified sequence 1 homolog
gene-LOC109045188	1.07	0.56	0.34	1.29	3.1	0.22	1.6	2.92	2.38	0.33	0.75	2.45	LOC109045188	malignant fibrous histiocytoma-amplified sequence 1 homolog
gene-LOC109045190	0.7	1.64	0.48	3.36	2.35	1.78	2.63	4.34	5.06	1.71	2	1.3	LOC109045190	FYN-binding protein 1-like, transcript variant X1
gene-LOC109045190	5.6	0	1.67	0	2.64	0.96	1.57	1.37	3.77	0	1.33	1.25	LOC109045190	FYN-binding protein 1-like, transcript variant X2
gene-LOC109045190	4.51	1.65	1.59	2.46	1.77	0	4.12	3.02	3.27	1.64	5.81	6.82	LOC109045190	FYN-binding protein 1-like, transcript variant X3
gene-LOC109045190	0.09	0.17	0	0.05	0.18	0	0.05	0	0.15	0	0.13	0.14	LOC109045190	FYN-binding protein 1-like, transcript variant X4
gene-LOC109045191	0	0	0.06	0	0	0	0	0.11	0.03	0	0	0.11	LOC109045191	uncharacterized LOC109045191
gene-LOC109045192	3.56	0.92	0.54	0.13	0.46	0.77	0.56	0.49	0.91	0.22	0.28	0.85	LOC109045192	cytochrome P450 27C1-like
gene-LOC109045193	1.56	0.23	0.97	1.99	1.64	0.59	0.57	1.69	2.02	0.4	1.57	1.8	LOC109045193	excision repair cross-complementation group 3
gene-LOC109045197	13.47	6.44	10.18	3.6	3.41	7.42	7.79	10.01	10.32	1.99	5.8	4.89	LOC109045197	granzyme K, transcript variant X2
gene-LOC109045197	13.47	6.44	10.18	3.6	3.41	7.42	7.79	10.01	10.32	1.99	5.8	4.89	LOC109045197	granzyme K, transcript variant X1
gene-LOC109045198	0	0	0	0.02	0.03	0	0.15	0.03	0	0	0	0.02	LOC109045198	membrane-associated transporter protein-like
gene-LOC109045199	11.83	0.56	4.16	8.67	3.4	0.22	4.05	6.04	3.91	1.29	4.55	2.12	LOC109045199	probetacellulin-like, transcript variant X1
gene-LOC109045199	0.33	0	0.13	0.72	0.25	0	0.65	0.54	0.23	1.03	0.12	0.81	LOC109045199	probetacellulin-like, transcript variant X2
gene-LOC109045199	0	0	0	0	0.22	0	0	0.1	0	0	0	0	LOC109045199	probetacellulin-like, transcript variant X3
gene-LOC109045200	470.34	273.07	536.73	581.8	331.1	469.43	348.57	590.11	223.49	1127.8	731.77	257.97	LOC109045200	40S ribosomal protein S6-like
gene-LOC109045202	3.03	0	2.25	5.67	7.74	2.27	4.05	6.11	4.14	2.34	4.56	4.39	LOC109045202	solute carrier family 39 member 4, transcript variant X1
gene-LOC109045202	0	0.18	0	0	0	0	0	0	0	0	0	0	LOC109045202	solute carrier family 39 member 4, transcript variant X2
gene-LOC109045202	0	0.21	0	0.64	0.06	0	0	0	0	0	0	0	LOC109045202	solute carrier family 39 member 4, transcript variant X3
gene-LOC109045203	0.07	0	0	0.04	0.03	0	0.08	0.05	0.06	0.02	0.22	0.08	LOC109045203	NHS-like protein 2
gene-LOC109045204	0.43	0.04	0.25	0.89	0.77	0.14	0.45	0.8	1.4	0.19	0.5	1.11	LOC109045204	insulin receptor substrate 2-B-like
gene-LOC109045205	0.35	0	0	0	0.63	0	0.28	0.28	0.5	0	0	0.1	LOC109045205	cysteine protease ATG4A-like, transcript variant X1
gene-LOC109045205	0	0	0.34	0.6	0.26	0.61	0.27	1.28	1.29	0	2.32	1.44	LOC109045205	cysteine protease ATG4A-like, transcript variant X2
gene-LOC109045205	3.07	1.03	2.06	2.76	1.11	0.86	2.96	0.93	0.47	1.89	0.06	0.56	LOC109045205	cysteine protease ATG4A-like, transcript variant X3
gene-LOC109045206	0	1.33	0	0	0	2.79	0	0	0	0	0	0	LOC109045206
gene-LOC109045208	5.44	0.52	2.95	10.33	17.12	0.13	2.32	4.38	4.39	1.34	3	6.31	LOC109045208	polypeptide N-acetylgalactosaminyltransferase 10-like
gene-LOC109045211	6.24	6.12	2.63	3.56	5.3	15.03	6.87	7.39	4.68	4.82	5.36	3.83	LOC109045211	nucleolar protein 56-like, transcript variant X1
gene-LOC109045211	5.25	0	5.69	12.34	5.2	7.7	6.11	3.49	1.58	3.75	3.83	2.23	LOC109045211	nucleolar protein 56-like, transcript variant X2
gene-LOC109045212	0	0.32	0.39	0	0	0	0	0.25	0.03	0.54	0	0	LOC109045212	retinol dehydrogenase 12-like
gene-LOC109045214	0.36	0	0	0	0	0	0	0	0	0	0	0	LOC109045214	ubiquitin-associated protein 2-like, transcript variant X1
gene-LOC109045214	0	0	0	0	0	0	0	0.13	0	0	0	0.2	LOC109045214	ubiquitin-associated protein 2-like, transcript variant X2
gene-LOC109045214	0	0	0	0	0	0.34	0	0	0	0	0	0	LOC109045214	ubiquitin-associated protein 2-like, transcript variant X3
gene-LOC109045214	1.4	0	0	0.78	0	0	0	0	0	0	0	0	LOC109045214	ubiquitin-associated protein 2-like, transcript variant X4
gene-LOC109045214	0	0	0	0	0	0	0	0	0.24	0	0.3	0.19	LOC109045214	ubiquitin-associated protein 2-like, transcript variant X5
gene-LOC109045215	1.37	0.34	1.59	2.72	1.92	0.49	1.87	2.43	3.64	0.85	1.84	3.52	LOC109045215	DDB1- and CUL4-associated factor 12
gene-LOC109045216	0.03	0	0.03	0	0.04	0.13	0.05	0.06	0.01	0.02	0.15	0.01	LOC109045216	rho-related BTB domain-containing protein 3
gene-LOC109045217	4.47	0.82	1	3.66	3.33	0.23	2.08	5.96	8.79	2.19	6.47	7.72	LOC109045217	ubiquitin-associated protein 1
gene-LOC109045218	0.16	0.02	0.04	0.22	0.33	0	0	0.24	0.24	0	0.08	0	LOC109045218	multidrug resistance-associated protein 1-like, transcript variant X1
gene-LOC109045218	1.37	0.04	0.24	0.79	0.64	0.36	0.74	0.54	0.66	0.5	0.37	1.1	LOC109045218	multidrug resistance-associated protein 1-like, transcript variant X2
gene-LOC109045219	0	0	0.36	0.42	0	0	0	0.34	0	0	0	0	LOC109045219	Rieske domain-containing protein-like, transcript variant X2
gene-LOC109045219	0	0	0	0.24	0	0	0	0	0	0	0	0	LOC109045219	Rieske domain-containing protein-like, transcript variant X4
gene-LOC109045219	2.84	2.68	1.5	2.67	0	1.83	2.7	0.5	0	0	0.71	0	LOC109045219	Rieske domain-containing protein-like, transcript variant X3
gene-LOC109045219	0	0	0	0.87	0.65	1.99	0	0	0.35	1.66	0	0.44	LOC109045219	Rieske domain-containing protein-like, transcript variant X1
gene-LOC109045220	0.83	0.08	0.59	0.52	0.1	0.42	0.11	0.33	0.25	0.15	0.23	0.13	LOC109045220	bis(5'-nucleosyl)-tetraphosphatase [asymmetrical]-like
gene-LOC109045221	2.54	2.63	5.01	3.14	5.12	3.38	3.26	3.08	2.94	2.32	3.04	1.21	LOC109045221	glutaredoxin-1-like
gene-LOC109045222	6.67	3.68	5.67	8.54	4.31	3.48	6.33	6.17	5.93	4.95	5.85	6.09	LOC109045222	ubiquitin-conjugating enzyme E2 R2-like
gene-LOC109045223	0	0	0	0	0	0	0	0	0	0	0	0	LOC109045223	neuroendocrine convertase 1-like, transcript variant X1
gene-LOC109045223	0.11	0	0.02	0	0.18	0	0	0.15	0.13	0	0.05	0.45	LOC109045223	neuroendocrine convertase 1-like, transcript variant X3
gene-LOC109045223	0	0.02	0	0.05	0	0	0.05	0	0	0.05	0	0	LOC109045223	neuroendocrine convertase 1-like, transcript variant X2
gene-LOC109045225	0	0	0	0	0	0	0	0	0	0	0	0	LOC109045225
gene-LOC109045226	0	0	0	0	0.58	0	0	0.19	0	0	0	0	LOC109045226	homer protein homolog 2-like, transcript variant X1
gene-LOC109045226	4.97	0.35	2.93	8.33	2.14	0.17	3.1	6.43	1.61	2.31	0.65	2.2	LOC109045226	homer protein homolog 2-like, transcript variant X2
gene-LOC109045226	0	0	0	0	0	0	0	0	0	0	0	0	LOC109045226	homer protein homolog 2-like, transcript variant X3
gene-LOC109045226	0	1.18	2.94	0.04	0	1.84	0.16	0	0	0.86	1.56	0	LOC109045226	homer protein homolog 2-like, transcript variant X4
gene-LOC109045231	17.23	6.3	16.15	35.38	21	14.26	20.11	26.6	29.82	20.67	22.68	23.24	LOC109045231	eukaryotic peptide chain release factor GTP-binding subunit ERF3A-like, transcript variant X1
gene-LOC109045231	0	0	0	0	0	0	0	0	0	0	0.55	0	LOC109045231	eukaryotic peptide chain release factor GTP-binding subunit ERF3A-like, transcript variant X2
gene-LOC109045237	0.72	0.1	0.55	0.31	0	0	0.23	0	0.5	0.22	0.09	0	LOC109045237	zinc finger protein 345-like
gene-LOC109045240	0.12	0.53	0.12	0	0.25	0.85	0.58	0.26	0.16	0.12	0.24	0.41	LOC109045240	heat shock protein beta-11-like
gene-LOC109045243	0	0	0	3.96	5.99	0	0.2	0.78	0.17	0	0.14	0.16	LOC109045243	sulfate anion transporter 1, transcript variant X1
gene-LOC109045243	0.1	0.15	0.09	0.8	0	0	0.21	0	0	0.13	0.03	0	LOC109045243	sulfate anion transporter 1, transcript variant X2
gene-LOC109045243	0	0	0	0.29	0.07	0	0	0	0	0	0	0	LOC109045243	sulfate anion transporter 1, transcript variant X3
gene-LOC109045247	0.9	0.14	0.15	0.37	0.49	0	0.42	0.17	0.17	0	0.39	0	LOC109045247	P2Y purinoceptor 1-like
gene-LOC109045250	2	0	0.38	1.03	0.84	0.23	1.15	0.63	0.77	0	0.77	2.05	LOC109045250	uncharacterized LOC109045250, transcript variant X1
gene-LOC109045250	0	0.09	0	0	0	0	0.29	0	0	0.58	0	0	LOC109045250	uncharacterized LOC109045250, transcript variant X2
gene-LOC109045251	0	0	0.06	0	0.04	0	0.21	0	0	0	0	0.22	LOC109045251
gene-LOC109045253	13.09	1.66	8.54	13.12	7.94	4.81	8.51	14.23	15.91	7.05	11.16	12	LOC109045253	matrix-remodeling-associated protein 5-like
gene-LOC109045254	0.18	0	0.28	0.49	0.58	0.05	0.46	0.95	1.14	0.08	0.43	1.49	LOC109045254	NLR family CARD domain-containing protein 3-like
gene-LOC109045255	0.7	0.11	0.29	0.16	0.76	0.03	0.5	1.67	0.7	0.22	0.2	0.4	LOC109045255	eukaryotic translation initiation factor 2-alpha kinase-like
gene-LOC109045260	0.02	0	0	0	0	0.02	0.07	0.09	0	0	0	0	LOC109045260	elongation factor 1-alpha 2, transcript variant X1
gene-LOC109045260	0	0	0	0	0	0	0	0	0	0	0	0	LOC109045260	elongation factor 1-alpha 2, transcript variant X2
gene-LOC109045261	6.22	0.55	3.88	7.1	4	1.13	3.21	4.04	4.08	1.73	2.59	3.27	LOC109045261	prostaglandin F2 receptor negative regulator-like
gene-LOC109045262	2.62	0.77	1.52	2.6	0.6	2.3	2.87	2.21	1.49	0.58	2.72	3.13	LOC109045262	CMRF35-like molecule 3
gene-LOC109045267	0	0	0.56	0.01	0	0	0	0.1	0.1	0.62	0.03	0.15	LOC109045267	multidrug resistance-associated protein 1-like
gene-LOC109045270	0	0.13	0	0.16	0.04	0	0	0	0	0.04	0	0	LOC109045270	desmin-like
gene-LOC109045271	0	0	0	0	0	0	0	0	0	0	0	0	LOC109045271	vimentin-like, transcript variant X1
gene-LOC109045271	0.04	0.2	0.12	0.15	0.13	0.54	0.13	0.14	0	0	0.2	0.07	LOC109045271	vimentin-like, transcript variant X2
gene-LOC109045272	4.96	1.1	3.34	2.72	2.88	1.12	3.69	5.23	2.86	2.28	3.66	4.71	LOC109045272	phosphatidylinositol N-acetylglucosaminyltransferase subunit H-like
gene-LOC109045273	16	0	13.5	7.22	9.25	0.01	14.21	15.14	11.96	7.53	9.49	10.09	LOC109045273	protein CWC15 homolog
gene-LOC109045274	0	0.05	0.09	0.37	0.96	0.44	0	0.46	0.99	0.17	0	0.93	LOC109045274	ATP-binding cassette, sub-family C (CFTR/MRP), member 1
gene-LOC109045275	0.12	0.23	0.03	0.01	0.02	0.06	0.02	0.01	0.01	0.09	0	0.02	LOC109045275
gene-LOC109045278	5.9	36.07	15.21	5.58	4.03	42.96	6.09	20.75	2.49	7.79	18.25	19.09	LOC109045278	galactose-specific lectin nattectin-like, transcript variant X1
gene-LOC109045278	0	0	0	0	0	0	0	0	0	0	0	0	LOC109045278	galactose-specific lectin nattectin-like, transcript variant X2
gene-LOC109045278	3.61	0	0	0	0	0.44	0	6.78	0	0	0	0	LOC109045278	galactose-specific lectin nattectin-like, transcript variant X3
gene-LOC109045281	0	0	0	0	0	0	0	0	0	0	0	0	LOC109045281	uncharacterized LOC109045281
gene-LOC109045284	0.53	0.01	0.33	0.18	0.04	0.02	0.1	0.04	0.04	0	0.03	0.09	LOC109045284	flocculation protein FLO11-like
gene-LOC109045291	0	1.18	0.4	0	0	0	0	0	0	0	0	0	LOC109045291	uncharacterized LOC109045291, transcript variant X1
gene-LOC109045291	0.42	0	0	0.59	0	0.3	0.14	0.12	0	0	0	0	LOC109045291	uncharacterized LOC109045291, transcript variant X2
gene-LOC109045292	3.27	2.18	0	1.07	2.07	2.51	1.97	3.89	6.3	3.36	2.4	2.65	LOC109045292	eukaryotic translation initiation factor 2-alpha kinase 3-like, transcript variant X1
gene-LOC109045292	1.1	0	3.61	1.07	0.3	0	1.32	1.08	1.92	0	1.1	1.32	LOC109045292	eukaryotic translation initiation factor 2-alpha kinase 3-like, transcript variant X2
gene-LOC109045295	2.46	0.3	1.68	2.52	2.43	1.35	2.6	3.1	1.63	2.22	0.93	0.88	LOC109045295	ribose-5-phosphate isomerase-like
gene-LOC109045301	0	0	0	0	0	0	0.32	12.24	0	0	0	0	LOC109045301	uncharacterized LOC109045301
gene-LOC109045302	0	0	0	0	0	0	1.4	1.52	0	0	0	0	LOC109045302
gene-LOC109045303	0.55	0.15	0	0	0.06	0	0.9	1.01	0.62	0	0.77	0.99	LOC109045303	uncharacterized LOC109045303
gene-LOC109045304	14.22	9.03	14.22	22.42	30.41	15.45	15.7	21.81	22.99	14.8	17.81	19.03	LOC109045304	eukaryotic peptide chain release factor GTP-binding subunit ERF3A-like
gene-LOC109045309	0	0	0	0	0	0	0	0	0	0	0	0	LOC109045309	peroxisome assembly protein 12-like, transcript variant X1
gene-LOC109045309	0	0	0	0	0	0	0.12	0	0	0	0	0	LOC109045309	peroxisome assembly protein 12-like, transcript variant X2
gene-LOC109045309	0	0	0	0.32	0	0	0	0	0	0	0	0.65	LOC109045309	peroxisome assembly protein 12-like, transcript variant X3
gene-LOC109045309	0.02	0.05	0.03	0.01	0.24	0.34	0.05	0.21	0.68	0.05	0.18	0	LOC109045309	peroxisome assembly protein 12-like, transcript variant X4
gene-LOC109045309	0.5	0	0	0.01	0	0	0	0	0	0	0	0	LOC109045309	peroxisome assembly protein 12-like, transcript variant X5
gene-LOC109045309	0	0.65	1.13	1.46	1.38	0	0.28	1.23	0	0.93	1.42	1.7	LOC109045309	peroxisome assembly protein 12-like, transcript variant X6
gene-LOC109045309	2.02	0	0	0	0	0.35	1.16	1.29	2.12	0	0	0	LOC109045309	peroxisome assembly protein 12-like, transcript variant X7
gene-LOC109045312	0.8	0.23	0.53	0.6	0.63	0.14	0.97	0.86	0.69	0.18	0.68	0.99	LOC109045312	protein orai-2-like, transcript variant X1
gene-LOC109045312	0	0	0	0	0	0	0	0	0	0	0	0	LOC109045312	protein orai-2-like, transcript variant X2
gene-LOC109045313	2.15	1.4	1.66	3.66	7.04	0.46	3.38	6.83	8.2	0	4.24	7.38	LOC109045313	AP-1 complex subunit beta-1, transcript variant X1
gene-LOC109045313	0	0	0	0	0	0	0	0	0	0	0	0	LOC109045313	AP-1 complex subunit beta-1, transcript variant X2
gene-LOC109045313	0	0	0	0	0	0	0.13	0	0	0	0	0	LOC109045313	AP-1 complex subunit beta-1, transcript variant X3
gene-LOC109045313	0	0.02	0	0	0	0	0	0	0	0.92	0	0	LOC109045313	AP-1 complex subunit beta-1, transcript variant X4
gene-LOC109045314	3.58	0.48	2.94	1.39	2.21	0	2.46	4.5	8.17	1.45	3.43	2.95	LOC109045314	testican-3-like, transcript variant X1
gene-LOC109045314	0.73	1.2	0	1.08	0.13	2.58	0	0.95	1.02	0	1.56	0.22	LOC109045314	testican-3-like, transcript variant X2
gene-LOC109045315	2.44	0.37	1.06	1.18	2.43	0.26	3.57	2.15	1.96	1.84	2.99	7.62	LOC109045315	prenylcysteine oxidase-like
gene-LOC109045316	0	0	0	0	0	0	0	0	0	0	0	0	LOC109045316	transcription factor COE1-A-like, transcript variant X1
gene-LOC109045316	0	0.08	0	0	0	0	0	0	0	0	0	0	LOC109045316	transcription factor COE1-A-like, transcript variant X2
gene-LOC109045316	0.12	0	0.26	0.1	0.37	0.12	0.11	0.09	0.07	0.02	0.11	0.07	LOC109045316	transcription factor COE1-A-like, transcript variant X3
gene-LOC109045317	1.59	0.25	1.2	1.13	1.79	0.66	1.08	1.44	1.25	0.89	1	1.57	LOC109045317	vesicle transport protein SEC20-like
gene-LOC109045318	0	0	0	0	0	0.19	0	0	0	0	0	0	LOC109045318	uncharacterized LOC109045318
gene-LOC109045319	0	0	0	0	0	0	0	0	0	0	0	0	LOC109045319	gastrula zinc finger protein xLCGF3.1-like, transcript variant X1
gene-LOC109045319	0.03	0	0	0.04	0.06	0	0.04	0	0	0	0	0.09	LOC109045319	gastrula zinc finger protein xLCGF3.1-like, transcript variant X2
gene-LOC109045321	1.03	0.91	0.18	0.44	0.32	0.36	0.35	0.72	0.34	0.61	0.94	0.32	LOC109045321	ras-related C3 botulinum toxin substrate 3-like
gene-LOC109045324	8.43	2.51	7.13	14.74	9.37	3.81	5.56	8.62	8.43	4.84	5.61	10.98	LOC109045324	N-acyl-aromatic-L-amino acid amidohydrolase (carboxylate-forming) B-like
gene-LOC109045331	8.95	1.31	4.75	15.55	11.66	4.37	3.14	5.72	7.35	1.59	2.52	7.81	LOC109045331	periplakin-like
gene-LOC109045332	0.11	0.2	0.11	0.2	0.2	0.08	0	0.13	0.08	0.04	0.01	0.17	LOC109045332	synembryn-A, transcript variant X2
gene-LOC109045332	0	0	0	0	0	0	0.08	0	0	0	0.1	0	LOC109045332	synembryn-A, transcript variant X1
gene-LOC109045334	2.34	0.93	2.56	2.57	4.71	1.78	2.38	4.08	5.15	1.03	3.76	4.68	LOC109045334	serine/threonine-protein phosphatase 6 regulatory ankyrin repeat subunit A
gene-LOC109045335	0	0	0	0	0	0	0	0	0	0	0	0	LOC109045335	troponin I, slow skeletal muscle-like
gene-LOC109045336	0.03	0	0.04	0	0.02	0	0.04	0.08	0.1	0	0.06	0.13	LOC109045336	alpha-N-acetylneuraminide alpha-2,8-sialyltransferase-like
gene-LOC109045337	0.79	0	0.01	0	0	0.14	0	0	0	0.16	0	0	LOC109045337	WD repeat-containing protein 41-like
gene-LOC109045338	0	0	0	0	0	0	0	0	0	0	0	0	LOC109045338	homeobox protein orthopedia B-like, transcript variant X1
gene-LOC109045338	0	0	0	0	0	0.06	0	0	0	0	0	0.02	LOC109045338	homeobox protein orthopedia B-like, transcript variant X2
gene-LOC109045339	0	0	0	0	0	0	0	0	0	0	0	0	LOC109045339	homeobox protein orthopedia B-like, transcript variant X1
gene-LOC109045339	0	0	0	0	0	0	0	0	0	0	0	0	LOC109045339	homeobox protein orthopedia B-like, transcript variant X2
gene-LOC109045339	0	0	0	0	0	0	0	0	0	0	0	0	LOC109045339	homeobox protein orthopedia B-like, transcript variant X3
gene-LOC109045340	0	0	0	0.53	0	0	0.27	1.39	0.18	0	0.94	0.43	LOC109045340	putative oxidoreductase GLYR1, transcript variant X1
gene-LOC109045340	2.44	0	0	1.18	0.36	0	1.02	0	0	0	0	0.56	LOC109045340	putative oxidoreductase GLYR1, transcript variant X2
gene-LOC109045340	0	0	0	0	0	0	0	0	0	0	0	0	LOC109045340	putative oxidoreductase GLYR1, transcript variant X3
gene-LOC109045340	0	0	0	0	0	0	0	0	0	0.7	0	0	LOC109045340	putative oxidoreductase GLYR1, transcript variant X4
gene-LOC109045340	0	0	0	0	0	0	0	0.88	0	0	0	0	LOC109045340	putative oxidoreductase GLYR1, transcript variant X5
gene-LOC109045340	0.33	1.15	0.87	0	0.48	0	0	0	0.33	0	0	0.48	LOC109045340	putative oxidoreductase GLYR1, transcript variant X6
gene-LOC109045340	1.28	0	0.57	0	0	0	0	0	0	0	0	0	LOC109045340	putative oxidoreductase GLYR1, transcript variant X7
gene-LOC109045341	78.54	40.14	70.91	45.92	29.31	48.56	69.12	59.18	46.55	39.46	48.94	53.23	LOC109045341	tubulin-specific chaperone A-like
gene-LOC109045343	0	0	0	0	0.24	0	0	0	0.16	0	0	0.01	LOC109045343	WD repeat-containing protein 41-like
gene-LOC109045344	41.8	17.86	30.15	27.34	15.35	23.01	37.93	28.21	21.35	21.68	24.56	20.32	LOC109045344
gene-LOC109045346	0.41	0.11	0.04	0	0.15	0	0.16	0.06	0.13	0.04	0	0	LOC109045346	regulator of G-protein signaling 9-like
gene-LOC109045351	1.18	0.56	0.45	0.56	1.05	0.92	0.47	0.77	0.6	0.28	0.72	0.7	LOC109045351	FAST kinase domain-containing protein 5, mitochondrial, transcript variant X1
gene-LOC109045351	0	0	0	0	0	0	0	0.24	0	0	0	0.09	LOC109045351	FAST kinase domain-containing protein 5, mitochondrial, transcript variant X2
gene-LOC109045353	0	0	0	0	0	0	0	0	0	0	0.04	0	LOC109045353	endonuclease domain-containing 1 protein-like
gene-LOC109045354	6.43	2.33	3.59	8.2	9.55	3.16	5.86	7.23	4.59	6.28	5.94	4.44	LOC109045354	DDRGK domain-containing protein 1
gene-LOC109045355	0	0.92	0	0	0	0	0	0	0	0	0	0	LOC109045355	alpha/beta-gliadin A-IV-like
gene-LOC109045356	1.38	0.43	1.35	0.72	1.61	0.72	0.59	0.78	0.88	0.62	0.37	0.84	LOC109045356	nuclear body protein SP140-like protein, transcript variant X3
gene-LOC109045356	0	0	0	0	0	0	0	0	0.11	0	0	0	LOC109045356	nuclear body protein SP140-like protein, transcript variant X1
gene-LOC109045356	0	0	0.09	0	0.29	0.04	0	0.24	0.15	0.04	0.06	0.13	LOC109045356	nuclear body protein SP140-like protein, transcript variant X2
gene-LOC109045358	1.76	0.08	0.96	1.48	1.38	0.59	0.63	2.92	4.82	1.11	1.41	3.32	LOC109045358	transmembrane protein 127
gene-LOC109045359	1.88	0.96	0.87	2.73	2.62	0	1.66	3.22	1.92	0.96	1.37	3.51	LOC109045359	transmembrane protein 127-like
gene-LOC109045360	1.84	0.29	0.63	0.17	0.25	0.85	0.62	0.6	0.85	0.25	0.37	1.39	LOC109045360	nuclear body protein SP140-like protein, transcript variant X1
gene-LOC109045360	0.24	0	0	0.38	0.5	0.06	0.16	0.17	0.18	0	0	0.07	LOC109045360	nuclear body protein SP140-like protein, transcript variant X2
gene-LOC109045364	10.23	76.42	15.71	5.6	2.27	4.51	3.96	11.1	6.53	2.95	2.61	2.59	LOC109045364	interleukin-8-like
gene-LOC109045365	0.88	0.21	0	0.35	0.27	1.18	0.34	1.04	0.78	0.21	0.54	0.75	LOC109045365	interleukin-8-like
gene-LOC109045366	0	0	0	0	0	0	0	0	0	0	0	0	LOC109045366	leucine zipper putative tumor suppressor 3, transcript variant X1
gene-LOC109045366	0.03	0	0	0	0	0	0	0.11	0	0	0	0.01	LOC109045366	leucine zipper putative tumor suppressor 3, transcript variant X2
gene-LOC109045366	0	0	0	0	0.16	0	0	0	0.12	0	0.12	0.53	LOC109045366	leucine zipper putative tumor suppressor 3, transcript variant X3
gene-LOC109045366	0	0	0	0	0	0	0	0	0	0	0	0	LOC109045366	leucine zipper putative tumor suppressor 3, transcript variant X4
gene-LOC109045366	0	0	0	0	0	0	0	0	0	0	0	0	LOC109045366	leucine zipper putative tumor suppressor 3, transcript variant X5
gene-LOC109045367	0.07	0	0.02	0.75	0.76	0.12	0.48	0.83	1.53	0.42	0.09	0.43	LOC109045367	leucine zipper putative tumor suppressor 3-like
gene-LOC109045372	43.34	11.65	37.73	38.95	29.31	20.69	32.49	26.77	26.81	19.92	17.9	25.77	LOC109045372	interferon regulatory factor 2-binding protein 2-B
gene-LOC109045374	0	0	0	0	0	0	0	0	0	0	0	0	LOC109045374	uncharacterized protein YBL113C-like, transcript variant X1
gene-LOC109045374	0	0	0	0	0	0	0.16	0	0.02	0	0	0	LOC109045374	uncharacterized protein YBL113C-like, transcript variant X2
gene-LOC109045375	158.67	9.42	54	9.96	4.67	46.11	27.12	100.33	105.66	37.51	85.7	282.29	LOC109045375	retinoid-inducible serine carboxypeptidase-like
gene-LOC109045376	0.6	0	0.14	0.24	0.12	0	0	0.16	0	0.17	0.04	0.05	LOC109045376	trafficking regulator of GLUT4 1-like, transcript variant X1
gene-LOC109045376	0	0.01	0	0	0	0.26	0.15	0	0.01	0	0	0	LOC109045376	trafficking regulator of GLUT4 1-like, transcript variant X2
gene-LOC109045377	0.09	0.02	0.02	0.04	0.01	0.08	0.04	0.01	0.02	0.08	0.07	0.01	LOC109045377	clustered mitochondria protein homolog
gene-LOC109045379	2.34	0.13	0.52	1.42	0.51	1.52	0.97	0.09	0	0.49	0.47	0.37	LOC109045379	septin-4-like, transcript variant X1
gene-LOC109045379	5.52	1.09	2.7	2.11	0.1	2.26	2.69	0.27	0.91	0.95	0.95	1.14	LOC109045379	septin-4-like, transcript variant X2
gene-LOC109045382	0.02	0	0	0	0.02	0	0	0.02	0.04	0	0	0	LOC109045382	glycine-rich cell wall structural protein 1-like
gene-LOC109045383	0	0	0.65	0.88	0.25	0	1.14	1.33	0.46	0.31	1.12	1.26	LOC109045383	rho-related GTP-binding protein RhoG-like, transcript variant X1
gene-LOC109045383	11.4	2.18	7.27	3.25	1.77	3.18	3.97	3.78	8.54	2.67	5.73	6.55	LOC109045383	rho-related GTP-binding protein RhoG-like, transcript variant X2
gene-LOC109045386	0	0	0	0	0.02	0	0	0	0	0	0	0	LOC109045386	Krueppel-like factor 8, transcript variant X1
gene-LOC109045386	0.75	0	0.14	0.91	1.23	0.18	0.84	1.02	3.37	0	1.02	1.45	LOC109045386	Krueppel-like factor 8, transcript variant X3
gene-LOC109045386	0.52	0	0	0	0	0	0	0	0	0	0.42	0.9	LOC109045386	Krueppel-like factor 8, transcript variant X4
gene-LOC109045386	1.71	0	2.3	0.95	0	2	2.14	0	0	0.4	0	0	LOC109045386	Krueppel-like factor 8, transcript variant X5
gene-LOC109045386	0	0	0	0.04	0	0	0	0	0	0	0	0	LOC109045386	Krueppel-like factor 8, transcript variant X2
gene-LOC109045387	5.28	2.18	11.09	23.75	12.45	7.62	11.78	17.7	18.1	2.82	8.7	15.12	LOC109045387	Krueppel-like factor 5, transcript variant X1
gene-LOC109045387	4.5	0	7.95	7.22	6.03	2.15	5.74	7.98	7.15	2.93	3.21	4.86	LOC109045387	Krueppel-like factor 5, transcript variant X2
gene-LOC109045388	1.37	1.42	1.02	0	0.47	0	0	2.17	0.71	1.04	0	0	LOC109045388	protein sprouty homolog 2-like
gene-LOC109045390	0.53	0.33	0.5	0.6	0.76	0.48	0.56	0.77	0.86	0.06	0.8	0.83	LOC109045390	tRNA-dihydrouridine(16/17) synthase [NAD(P)(+)]-like, transcript variant X1
gene-LOC109045390	0	0	0	0	0	0	0	0	0	0.12	0	0	LOC109045390	tRNA-dihydrouridine(16/17) synthase [NAD(P)(+)]-like, transcript variant X2
gene-LOC109045393	0.38	0.1	0.41	0.82	1.41	0.23	0.32	0.75	0.6	0.82	0.24	1.08	LOC109045393	serine-rich adhesin for platelets-like
gene-LOC109045399	12.23	4.04	7.69	4.8	4.61	6.45	8.16	9.25	10.6	2.12	8.2	6.36	LOC109045399	gamma-parvin-like
gene-LOC109045400	0	0	0	0	0	0	0.23	0	0.25	0	0.15	0	LOC109045400	beta-parvin-like, transcript variant X1
gene-LOC109045400	0.9	0	0.5	0	0.74	0	0.75	0.39	0.68	0	0.5	0.83	LOC109045400	beta-parvin-like, transcript variant X2
gene-LOC109045400	0.14	0.1	0	0.43	0.09	0.11	0	0.7	0	0.67	0.74	0.21	LOC109045400	beta-parvin-like, transcript variant X3
gene-LOC109045401	0.39	0.12	0.14	0.72	1.38	0.12	0.13	0.23	0.15	0.04	0.13	0.18	LOC109045401	von Willebrand factor A domain-containing protein 5A-like
gene-LOC109045403	0	0	0	0	0	0	0	0	0	0	0	0	LOC109045403	uncharacterized LOC109045403
gene-LOC109045405	0.11	0	0.07	0.02	0.27	0.04	0.08	0.16	0.09	0.06	0.13	0.28	LOC109045405
gene-LOC109045406	2	0.38	1.73	1.05	1.43	0.78	1.77	1.32	1.99	0.25	1.38	1.75	LOC109045406	palmitoyltransferase AKR1-like
gene-LOC109045408	0.19	0.47	0.34	0.12	0.22	0.59	0.1	0.08	0.1	0.47	0.25	0.02	LOC109045408
gene-LOC109045409	0.37	0.3	0.09	0.47	0.17	0.14	0.26	0.11	0.1	0.09	0.22	0.26	LOC109045409	sodium-dependent lysophosphatidylcholine symporter 1-like
gene-LOC109045410	68.94	14.53	61.6	49.61	60.73	36.31	66.66	72.1	101.24	33.24	104.43	100.19	LOC109045410	syntenin-1-like
gene-LOC109045411	0	0	0	0	0	0	0	0	0	0	0	0.01	LOC109045411	syntaphilin-like, transcript variant X1
gene-LOC109045411	0	0	0	0	0	0	0	0	0	0	0	0	LOC109045411	syntaphilin-like, transcript variant X3
gene-LOC109045411	0	0	0	0	0	0	0	0	0	0	0	0	LOC109045411	syntaphilin-like, transcript variant X11
gene-LOC109045411	0	0	0	0	0	0	0	0	0	0	0	0	LOC109045411	syntaphilin-like, transcript variant X4
gene-LOC109045411	0	0	0	0	0	0	0	0	0	0	0	0	LOC109045411	syntaphilin-like, transcript variant X6
gene-LOC109045411	0	0	0	0	0	0	0	0.05	0	0	0.03	0	LOC109045411	syntaphilin-like, transcript variant X7
gene-LOC109045411	0.03	0	0	0	0	0.1	0.1	0	0	0	0	0	LOC109045411	syntaphilin-like, transcript variant X9
gene-LOC109045411	0	0	0	0	0	0	0	0	0	0	0	0	LOC109045411	syntaphilin-like, transcript variant X2
gene-LOC109045411	0	0	0	0	0	0	0	0	0	0	0	0	LOC109045411	syntaphilin-like, transcript variant X5
gene-LOC109045411	0	0.05	0.03	0.03	0.02	0	0	0	0.02	0.01	0	0.03	LOC109045411	syntaphilin-like, transcript variant X8
gene-LOC109045411	0	0	0	0	0	0	0	0	0	0	0	0	LOC109045411	syntaphilin-like, transcript variant X10
gene-LOC109045412	0.2	0	0.21	0.32	3.42	0.21	0	2.32	2.41	0.05	0.45	3.94	LOC109045412	integrin alpha-3-like
gene-LOC109045413	0	0	0	0.16	0.56	0	0	0.01	0	0	0.35	0.27	LOC109045413	leptin receptor-like, transcript variant X1
gene-LOC109045413	0.32	0	0	0	0.05	0	0	0	0.25	0	0.01	0	LOC109045413	leptin receptor-like, transcript variant X2
gene-LOC109045413	0	0	0	0	0	0	0	0.24	0	0	0	0	LOC109045413	leptin receptor-like, transcript variant X3
gene-LOC109045413	0	0	0	0	0	0	0	0	0	0	0	0	LOC109045413	leptin receptor-like, transcript variant X4
gene-LOC109045413	0	0.24	0.3	0	0	0.33	0.23	0	0	0.15	0	0	LOC109045413	leptin receptor-like, transcript variant X5
gene-LOC109045414	0.51	0.08	0.12	1.28	2.22	0.43	0.62	2.21	3.29	0.38	1.3	3.15	LOC109045414	mitogen-activated protein kinase kinase kinase 3-like
gene-LOC109045415	1.66	1.09	1.04	0.23	0.53	1.15	0.46	0.85	0.88	0.44	0.41	0.66	LOC109045415	integrin beta-2
gene-LOC109045417	0	0	0	0	0	0	0	0	0	0	0	0	LOC109045417	protein-cysteine N-palmitoyltransferase HHAT-like protein, transcript variant X1
gene-LOC109045417	0	0	0	0	0	0	0	0	0	0	0	0	LOC109045417	protein-cysteine N-palmitoyltransferase HHAT-like protein, transcript variant X2
gene-LOC109045421	0	0	0	0.83	0	0	0	0	0	0	0	0	LOC109045421	vesicle-trafficking protein SEC22c-like, transcript variant X1
gene-LOC109045421	0.48	0.23	0.51	0	1.11	0.09	0.73	0.93	0.73	0.27	0.43	0.8	LOC109045421	vesicle-trafficking protein SEC22c-like, transcript variant X2
gene-LOC109045422	0	0	0	0	0.01	0	0.02	0	0	0	0	0.07	LOC109045422	interferon-induced GTP-binding protein Mx3-like
gene-LOC109045423	0	0	0	0	0	0	0.17	0.57	0	0	0	0	LOC109045423
gene-LOC109045424	1.74	0.74	0.31	0.11	0.34	1.49	0.51	0.35	0.52	0.26	0.36	0.33	LOC109045424	cryptochrome DASH-like
gene-LOC109045428	0.29	0	0	0.15	0	0.08	0	0	0	0.07	0	0.06	LOC109045428	protein RD3
gene-LOC109045429	1.48	1.39	1.15	1.73	1.44	2.94	0.4	2.37	1.61	0	2.92	0.85	LOC109045429	single-stranded DNA-binding protein, mitochondrial-like, transcript variant X1
gene-LOC109045429	1.75	0	0.56	0.48	2.76	0.94	0.66	1.32	1.19	0.32	0.62	0.34	LOC109045429	single-stranded DNA-binding protein, mitochondrial-like, transcript variant X2
gene-LOC109045429	0	0	0.2	0	0.73	0.36	0	0.18	0	0.21	0.29	0.12	LOC109045429	single-stranded DNA-binding protein, mitochondrial-like, transcript variant X4
gene-LOC109045429	0.73	0	0.48	0	0.76	1.14	1.06	0.65	0	0.26	0.18	0	LOC109045429	single-stranded DNA-binding protein, mitochondrial-like, transcript variant X3
gene-LOC109045429	0.28	0	0.63	0.55	0	0	0	0	0.33	1.45	0.41	0.71	LOC109045429	single-stranded DNA-binding protein, mitochondrial-like, transcript variant X6
gene-LOC109045429	0	0	0	0.68	0	0.61	0	0.35	0.14	0	0.34	0	LOC109045429	single-stranded DNA-binding protein, mitochondrial-like, transcript variant X7
gene-LOC109045429	0.73	0	0	0	0	0	0	0	0.32	0	0	0	LOC109045429	single-stranded DNA-binding protein, mitochondrial-like, transcript variant X5
gene-LOC109045430	0.01	0	0	0	0.02	0	0	0.04	0.03	0	0	0	LOC109045430	caskin-1-like, transcript variant X1
gene-LOC109045430	0.22	0	0	0	0.06	0.01	0	0	0.15	0	0	0	LOC109045430	caskin-1-like, transcript variant X2
gene-LOC109045430	0.04	0	0.14	0	0	0	0	0.01	0	0	0	0.02	LOC109045430	caskin-1-like, transcript variant X3
gene-LOC109045430	0	0.04	0	0.07	0	0.03	0	0	0.09	0	0	0	LOC109045430	caskin-1-like, transcript variant X4
gene-LOC109045430	0.03	0	0	0.01	0	0.04	0	0	0	0	0	0	LOC109045430	caskin-1-like, transcript variant X5
gene-LOC109045430	0	0.05	0	0	0.17	0	0.06	0	0	0	0.17	0	LOC109045430	caskin-1-like, transcript variant X6
gene-LOC109045430	0.05	0	0	0.18	0	0.02	0.14	0.14	0	0.02	0	0.14	LOC109045430	caskin-1-like, transcript variant X7
gene-LOC109045430	0	0.03	0	0	0	0	0	0	0.02	0	0	0	LOC109045430	caskin-1-like, transcript variant X8
gene-LOC109045430	0.09	0	0.03	0.08	0.07	0.07	0	0	0	0.02	0	0	LOC109045430	caskin-1-like, transcript variant X9
gene-LOC109045430	0.1	0.06	0.03	0	0	0	0.02	0.04	0.07	0.02	0.01	0	LOC109045430	caskin-1-like, transcript variant X10
gene-LOC109045430	0.05	0.03	0	0	0.03	0.05	0	0.04	0	0	0.11	0.1	LOC109045430	caskin-1-like, transcript variant X11
gene-LOC109045430	0	0	0	0	0	0	0.24	0	0.02	0.08	0.07	0	LOC109045430	caskin-1-like, transcript variant X12
gene-LOC109045430	0	0	0	0.22	0	0	0	0.03	0	0	0.09	0	LOC109045430	caskin-1-like, transcript variant X13
gene-LOC109045433	0	0	0	0	0	0	0	0	0	0.11	0	0	LOC109045433	diacylglycerol kinase iota-like, transcript variant X1
gene-LOC109045433	0	0	0	0	0	0	0	0	0	0	0.53	0.2	LOC109045433	diacylglycerol kinase iota-like, transcript variant X2
gene-LOC109045433	0	0	0	0	0	0	0	0	0	0	0	0	LOC109045433	diacylglycerol kinase iota-like, transcript variant X3
gene-LOC109045433	0	0	0.29	0	0	0	0	0	0	0.06	0	0	LOC109045433	diacylglycerol kinase iota-like, transcript variant X4
gene-LOC109045433	0.56	0.2	0	0.32	0.31	0.71	0.47	0.3	0.28	0	0	0.18	LOC109045433	diacylglycerol kinase iota-like, transcript variant X5
gene-LOC109045434	0	0	0	0.14	0	0	0	0	0.07	0	0	0.1	LOC109045434	zinc finger and BTB domain-containing protein 47-like, transcript variant X1
gene-LOC109045434	0.18	0	0	0.02	0.1	0.11	0.07	0.04	0.16	0	0.07	0	LOC109045434	zinc finger and BTB domain-containing protein 47-like, transcript variant X2
gene-LOC109045435	6.72	0.34	1.16	4.59	4.04	2.62	2.51	6.84	9.17	2.28	4.58	7.51	LOC109045435	myeloid differentiation primary response protein MyD88
gene-LOC109045437	0	0.06	0.01	0.01	0.02	0.02	0.01	0.01	0	0.07	0.06	0	LOC109045437	voltage-dependent calcium channel gamma-3 subunit-like
gene-LOC109045438	3.65	0	2.53	3.44	0	0.65	7.02	4.13	0	2.58	5.84	0.9	LOC109045438	uncharacterized LOC109045438, transcript variant X1
gene-LOC109045438	0.39	0.1	0	0	0	0	0.48	0.14	0.09	0	0.31	0.2	LOC109045438	uncharacterized LOC109045438, transcript variant X2
gene-LOC109045441	11.12	7.26	12.29	16.93	7.94	10.67	16.42	10.61	8.64	18.68	10.49	6.77	LOC109045441	voltage-dependent anion-selective channel protein 1-like, transcript variant X1
gene-LOC109045441	0	0.53	0.83	0.15	0.22	0	0.21	0.43	0	0.38	0.48	0.31	LOC109045441	voltage-dependent anion-selective channel protein 1-like, transcript variant X2
gene-LOC109045442	0.74	0.93	0.79	0.81	0.8	0.84	0.72	1.17	1.25	0.54	1.1	0.89	LOC109045442	A-kinase anchor protein 2-like
gene-LOC109045445	0.6	0	0.14	0	0.4	0.87	0.24	2.23	1.54	0.11	1.48	1.07	LOC109045445	far upstream element-binding protein 1-like, transcript variant X1
gene-LOC109045445	0	0	0	0.42	0.09	0	0	0	0	0.52	0	0	LOC109045445	far upstream element-binding protein 1-like, transcript variant X2
gene-LOC109045445	8.96	2.63	6.28	4.13	0	3.59	5.61	0.96	0.79	2.16	3.47	0	LOC109045445	far upstream element-binding protein 1-like, transcript variant X3
gene-LOC109045445	0	0.5	0	0	0.1	1.41	0.58	0	0	0	0	0.2	LOC109045445	far upstream element-binding protein 1-like, transcript variant X4
gene-LOC109045446	1.81	0.11	1.52	0.88	1.86	0.14	2	2.36	3.46	0.39	1.52	4.47	LOC109045446
gene-LOC109045448	2.05	0.42	1.37	0.97	1.34	0.58	1.43	2.26	2.72	1.4	1.67	1.88	LOC109045448	intracisternal A particle-promoted polypeptide, transcript variant X1
gene-LOC109045448	0	0	0	0	0	0	0	0	0.16	0	0	0	LOC109045448	intracisternal A particle-promoted polypeptide, transcript variant X2
gene-LOC109045448	0	0	0	0	0	0	0.39	0	0	0	0	0	LOC109045448	intracisternal A particle-promoted polypeptide, transcript variant X3
gene-LOC109045448	0	0.77	0	0.15	0	0	0	0	0	0	0	0	LOC109045448	intracisternal A particle-promoted polypeptide, transcript variant X4
gene-LOC109045450	0.04	0	0	0.03	0.03	0	0.03	0.03	0.09	0	0.14	0.04	LOC109045450	janus kinase and microtubule-interacting protein 2-like
gene-LOC109045457	0	0	0	0	0	0	0	0	0	0	0	0	LOC109045457	uncharacterized LOC109045457
gene-LOC109045458	0.08	0	0.06	0.04	0	0.16	0.1	0.02	0.02	0.02	0.04	0.16	LOC109045458	probable G-protein coupled receptor 63
gene-LOC109045459	0	0	0	0.1	0.08	0	0.01	0.28	0	0	0	0	LOC109045459	proline-rich protein 7, transcript variant X1
gene-LOC109045459	0	0	0.1	0	0	0	0	0	0	0	0.11	0	LOC109045459	proline-rich protein 7, transcript variant X2
gene-LOC109045459	0.17	0	0	0	0	0	0.17	0.24	0	0	0.22	0	LOC109045459	proline-rich protein 7, transcript variant X3
gene-LOC109045459	0.1	0	0	0	0.21	0.2	0	0	0.13	0	0	0	LOC109045459	proline-rich protein 7, transcript variant X5
gene-LOC109045459	0	0	0	0	0	0	0	0	0	0.3	0	0	LOC109045459	proline-rich protein 7, transcript variant X4
gene-LOC109045461	0	0	0	0	0	0	0	0	0	0	0	0	LOC109045461	protein FAM221A-like, transcript variant X2
gene-LOC109045461	0	0	0	0	0	0	0	0	0	0	0	0	LOC109045461	protein FAM221A-like, transcript variant X1
gene-LOC109045462	0.36	0.41	11.75	0	0	0	0.87	4.7	0	43.51	0	2.01	LOC109045462
gene-LOC109045463	0.33	0.17	0.27	0.22	0.18	0.09	0.39	0.95	1.41	0.05	0.49	0.36	LOC109045463	WD repeat-containing protein 91-like
gene-LOC109045464	0.23	0.04	0.02	0.09	0.14	0.11	0.11	0.33	0.3	0.08	0.38	0.2	LOC109045464	sodium channel protein type 1 subunit alpha-like
gene-LOC109045465	0	0.53	0	0	0	0	0	0	0	0	0	0.74	LOC109045465	histone H2B
gene-LOC109045467	0.08	0	0.08	0.66	0.19	0	0	0	0	0.15	0	0.13	LOC109045467	zinc finger BED domain-containing protein 4-like
gene-LOC109045469	7.64	0.76	4.34	7.73	9.23	0	2.32	5.69	11.18	0.52	2.96	10.62	LOC109045469	interleukin-20 receptor subunit alpha-like
gene-LOC109045472	0.31	0.4	0	0	0.34	0.39	0.22	0.36	0.32	0.15	0.1	0.17	LOC109045472	UBX domain-containing protein 2A-like
gene-LOC109045473	1.33	0.74	1.69	2.5	1.94	1.15	0.95	2.17	2.13	1.05	1.77	1.16	LOC109045473	rab proteins geranylgeranyltransferase component A 2-like
gene-LOC109045474	12.7	2.89	6.31	8.49	4.22	4.6	7.02	5.84	5.76	3.04	5.93	3.87	LOC109045474	lysophosphatidic acid receptor 6-like
gene-LOC109045475	0.47	0.51	0.3	0	0	1.15	0	0.4	0.39	0.29	0	0.23	LOC109045475	uncharacterized protein C14orf93 homolog
gene-LOC109045476	0.11	0.04	0.02	0.05	0.07	0.16	0.12	0.11	0.23	0.13	0.15	0.14	LOC109045476
gene-LOC109045479	0.32	0.31	0.13	0.62	2.43	0.08	0.39	1.15	1.97	0.1	0.38	2.76	LOC109045479
gene-LOC109045480	911.3	1020.89	1321.91	1805.04	1280.58	1243.77	1084.76	1377.47	968.83	1816.58	1691.45	989.79	LOC109045480	60S ribosomal protein L24
gene-LOC109045481	0	0	0	0	0	0	0	0	0	0	0	0	LOC109045481	UDP-glucose:glycoprotein glucosyltransferase 2-like, transcript variant X1
gene-LOC109045481	0.1	0	0.05	0.13	0.1	0	0.12	0.12	0	0	0	0	LOC109045481	UDP-glucose:glycoprotein glucosyltransferase 2-like, transcript variant X2
gene-LOC109045481	0	0	0	0	0	0.02	0.1	0	0	0	0	0	LOC109045481	UDP-glucose:glycoprotein glucosyltransferase 2-like, transcript variant X3
gene-LOC109045481	0	0	0.1	0	0	0.2	0	0	0.22	0.07	0.12	0.31	LOC109045481	UDP-glucose:glycoprotein glucosyltransferase 2-like, transcript variant X4
gene-LOC109045483	0.9	0	0	0	1.54	0.59	0	2.39	0.54	0	0.87	1.3	LOC109045483	cyclic AMP-responsive element-binding protein 3-like protein 2, transcript variant X1
gene-LOC109045483	3.87	3.38	4.31	5.74	6.99	3.06	6.18	5.16	7.35	4.75	6.98	7.37	LOC109045483	cyclic AMP-responsive element-binding protein 3-like protein 2, transcript variant X2
gene-LOC109045486	0.68	0.42	0.5	0.82	0.79	0.54	0.61	1.19	1.07	0.21	0.97	0.95	LOC109045486	olfactomedin-like protein 2A
gene-LOC109045488	0.12	0.51	0	0.49	0.67	0.19	0.12	0.35	1.49	0.11	0.86	1.64	LOC109045488
gene-LOC109045489	0	0	0	0	0	0	0	0	0	0	0	0	LOC109045489	histone H2A-like
gene-LOC109045490	0.26	0.01	0	0	1	1.46	0.24	0.98	0.46	0	0.44	0.41	LOC109045490	protein c-ets-1-B, transcript variant X1
gene-LOC109045490	0	0.72	0	0	0	0	0	0	0	0.1	0	0	LOC109045490	protein c-ets-1-B, transcript variant X2
gene-LOC109045490	0	0	0	0	0	0	0	0	0	0	0	0	LOC109045490	protein c-ets-1-B, transcript variant X3
gene-LOC109045490	4.45	0	2.26	3.51	8.65	0.84	9.05	9.94	12.99	0	6.31	7.87	LOC109045490	protein c-ets-1-B, transcript variant X4
gene-LOC109045490	0	0	0	0	0	0	0	0.23	0	0	0	0	LOC109045490	protein c-ets-1-B, transcript variant X5
gene-LOC109045492	0	0	0	0	0	0	0	0	0	0	0	0	LOC109045492	alpha-protein kinase 2-like
gene-LOC109045499	0	0	0	0	0.09	0	0	0.1	0.4	0	0.11	0.1	LOC109045499	uncharacterized LOC109045499
gene-LOC109045500	0.26	0.06	0.36	0.64	0.71	0.37	0.45	0.47	0.2	0.28	0.24	0.5	LOC109045500	vacuolar protein sorting-associated protein 13B
gene-LOC109045502	0	0	0	0.11	0	0	0	0	0	0	0	0	LOC109045502	ectonucleoside triphosphate diphosphohydrolase 2, transcript variant X1
gene-LOC109045502	0	0	0	0	0	0	0	0	0	0	0	0	LOC109045502	ectonucleoside triphosphate diphosphohydrolase 2, transcript variant X2
gene-LOC109045504	0.66	0.38	1.14	0.52	3.03	0.75	0.6	0.86	1.07	0.58	0.31	1.95	LOC109045504
gene-LOC109045505	0.35	0	0.28	0.04	0.16	0.23	0.64	0.27	0.19	0.06	0.55	0.25	LOC109045505	aquaporin-3
gene-LOC109045506	5.99	0.84	3.44	5.63	9.25	2.04	2.42	4.15	4.69	2.01	2.89	6.87	LOC109045506	sarcoplasmic/endoplasmic reticulum calcium ATPase 2-like
gene-LOC109045507	0	0	0.02	0	0	0	0.04	0	0	0	0	0	LOC109045507	aquaporin-3-like
gene-LOC109045508	6.98	1.62	3.7	5.64	9.9	4.13	2.83	3.44	3.56	1.52	2.9	5.3	LOC109045508	sarcoplasmic/endoplasmic reticulum calcium ATPase 2
gene-LOC109045513	0.19	0	0	0	0.04	0.03	0	0.06	0.12	0.07	0.07	0	LOC109045513
gene-LOC109045515	28.23	5.55	24.21	28.21	49.55	10.78	23.44	33.99	46.96	17.18	41.52	53.67	LOC109045515	NAD(P) transhydrogenase, mitochondrial-like
gene-LOC109045516	5.67	1.09	4.01	6.11	4.46	2.95	3.49	3.86	4.26	1.91	3.32	7.07	LOC109045516	ankycorbin-like
gene-LOC109045518	0	0	0	0	0	0	0	0	0	0	0	0	LOC109045518	NMDA receptor synaptonuclear signaling and neuronal migration factor, transcript variant X1
gene-LOC109045518	0	0	0	0	0	0	0	0	0	0	0	0	LOC109045518	NMDA receptor synaptonuclear signaling and neuronal migration factor, transcript variant X2
gene-LOC109045518	0	0	0	0	0	0	0	0	0	0	0	0	LOC109045518	NMDA receptor synaptonuclear signaling and neuronal migration factor, transcript variant X3
gene-LOC109045518	0	0	0	0	0	0	0	0	0	0	0	0	LOC109045518	NMDA receptor synaptonuclear signaling and neuronal migration factor, transcript variant X4
gene-LOC109045518	0	0	0	0	0	0	0	0	0	0	0	0	LOC109045518	NMDA receptor synaptonuclear signaling and neuronal migration factor, transcript variant X5
gene-LOC109045518	0	0	0	0	0	0	0	0	0	0	0	0	LOC109045518	NMDA receptor synaptonuclear signaling and neuronal migration factor, transcript variant X6
gene-LOC109045518	0	0	0	0	0	0	0	0	0	0	0	0	LOC109045518	NMDA receptor synaptonuclear signaling and neuronal migration factor, transcript variant X7
gene-LOC109045518	0	0	0	0	0	0	0	0	0	0	0	0	LOC109045518	NMDA receptor synaptonuclear signaling and neuronal migration factor, transcript variant X8
gene-LOC109045518	0	0	0	0	0	0	0	0	0	0	0	0	LOC109045518	NMDA receptor synaptonuclear signaling and neuronal migration factor, transcript variant X9
gene-LOC109045518	0.09	0	0	0	0	0.02	0	0.04	0.03	0	0	0.06	LOC109045518	NMDA receptor synaptonuclear signaling and neuronal migration factor, transcript variant X10
gene-LOC109045520	0	0	0	0	0	0	0	0	0	0	0	0	LOC109045520	olfactory receptor 146-like
gene-LOC109045521	0	0	0	0	0	0	0	0	0	0	0	0	LOC109045521	olfactory receptor 52N5-like
gene-LOC109045522	0.53	0.31	0.32	0.96	0.45	0.29	0.59	0.52	0.5	0.18	0.37	0.37	LOC109045522	CLIP-associating protein 1-like
gene-LOC109045525	50.58	6.6	34.76	7.4	9.93	10.28	44.99	16.05	28.25	13.63	43.36	54.54	LOC109045525	cholesterol 7-desaturase nvd
gene-LOC109045526	12.75	87.5	19.51	5.56	1039.97	25.66	45.32	8.81	62.67	19.37	5.58	105.58	LOC109045526	bile salt-activated lipase-like
gene-LOC109045527	24.46	152.88	16.61	5.48	1459.02	22.07	69.21	35.08	179.03	39.98	15.52	202.36	LOC109045527	bile salt-activated lipase-like
gene-LOC109045528	0.44	0	0	0.22	0.91	0	0	0	0	0	0	0	LOC109045528	transcription factor TFIIIB component B'' homolog, transcript variant X1
gene-LOC109045528	0	0	0.2	0.11	0	0.12	0.3	1.03	0	0.21	0.25	0.59	LOC109045528	transcription factor TFIIIB component B'' homolog, transcript variant X2
gene-LOC109045528	0	0	0	0	0	0	0.11	0	0.82	0	0	0	LOC109045528	transcription factor TFIIIB component B'' homolog, transcript variant X3
gene-LOC109045528	0	0	0	0.17	0.07	0	0	0.11	0	0	0	0.12	LOC109045528	transcription factor TFIIIB component B'' homolog, transcript variant X4
gene-LOC109045528	0	0	0	0	0	0	0	0.04	0.13	0	0	0	LOC109045528	transcription factor TFIIIB component B'' homolog, transcript variant X5
gene-LOC109045528	0	0.15	0	0	0	0	0	0	0	0	0	0	LOC109045528	transcription factor TFIIIB component B'' homolog, transcript variant X6
gene-LOC109045532	2.89	1.09	2.74	2.76	3.65	2.13	2.79	2.76	2.94	2.14	1.68	4.25	LOC109045532	RNA polymerase II elongation factor ELL2-like
gene-LOC109045534	0.68	0.46	0.64	0.78	0.72	0.93	0.63	0.44	0.74	0.03	0.65	0.66	LOC109045534	disks large-associated protein 4-like
gene-LOC109045535	0.4	0	0	0.07	0.1	0	0	0.08	0.31	0.06	0.31	0.05	LOC109045535	calpastatin-like
gene-LOC109045536	0	0	0	0	0	0	0	0	0	0	0	0	LOC109045536	olfactory receptor 146-like
gene-LOC109045539	0.21	0	0.05	0.12	0.02	0.1	0.25	0.26	0.34	0.11	0.05	0.13	LOC109045539	delta-type opioid receptor-like
gene-LOC109045542	0.07	0	0	0	0	0	0	0	0	0	0	0	LOC109045542	netrin receptor UNC5D-like, transcript variant X1
gene-LOC109045542	0	0	0	0	0.03	0	0	0	0	0	0	0	LOC109045542	netrin receptor UNC5D-like, transcript variant X2
gene-LOC109045542	0	0	0	0	0	0	0	0	0	0	0	0	LOC109045542	netrin receptor UNC5D-like, transcript variant X3
gene-LOC109045542	0	0.04	0.07	0.03	0	0.17	0.12	0.06	0.07	0.02	0.16	0.11	LOC109045542	netrin receptor UNC5D-like, transcript variant X4
gene-LOC109045542	0	0	0	0	0	0	0	0	0	0	0	0	LOC109045542	netrin receptor UNC5D-like, transcript variant X5
gene-LOC109045542	0	0	0	0	0	0	0	0	0	0	0	0	LOC109045542	netrin receptor UNC5D-like, transcript variant X6
gene-LOC109045542	0	0	0	0	0	0	0	0	0	0	0	0	LOC109045542	netrin receptor UNC5D-like, transcript variant X7
gene-LOC109045548	0	0	0	0	0	0	0	0	0.04	0	0	0.02	LOC109045548	gamma-aminobutyric acid receptor subunit alpha-3-like, transcript variant X1
gene-LOC109045548	0	0	0	0	0	0	0	0	0	0	0	0	LOC109045548	gamma-aminobutyric acid receptor subunit alpha-3-like, transcript variant X2
gene-LOC109045549	0.04	0.04	0.08	0.02	0.03	0.04	0	0	0.02	0.02	0	0	LOC109045549	wiskott-Aldrich syndrome protein family member 3-like
gene-LOC109045550	0	0	0	0	0	0	0	0	0	0	0	0	LOC109045550	5-hydroxytryptamine receptor 2A-like
gene-LOC109045553	11.56	4.6	6.07	9.91	8.86	4.78	6.05	7.53	11.85	7.01	7.36	7.57	LOC109045553	39S ribosomal protein L16, mitochondrial-like
gene-LOC109045555	4.31	2.23	3.55	4.52	5.79	2.06	3.49	7.09	8.3	2.26	2.82	3.81	LOC109045555	centromere protein Q, transcript variant X1
gene-LOC109045555	0.19	0	0	0.18	0	0	0	0.56	0	0	0.49	0	LOC109045555	centromere protein Q, transcript variant X2
gene-LOC109045555	0	0	0	0	0	0	0	0	0	0	0	0	LOC109045555	centromere protein Q, transcript variant X3
gene-LOC109045556	0	0	0	0	0	0	0	0	0	0	0	0	LOC109045556	potassium/sodium hyperpolarization-activated cyclic nucleotide-gated channel 1-like
gene-LOC109045558	0.24	0.17	0.07	0.23	0.12	0.21	0.22	0.12	0.14	0.06	0.16	0.24	LOC109045558	probable E3 ubiquitin-protein ligase HERC1
gene-LOC109045559	0.03	0.02	0.03	0.07	0.11	0.02	0.03	0.04	0.04	0.03	0.07	0.03	LOC109045559	probable E3 ubiquitin-protein ligase HERC1
gene-LOC109045562	0.2	0	0.07	0.44	0.44	0.22	0.3	0.53	0.97	0	0.56	0.87	LOC109045562	sorting nexin-21-like
gene-LOC109045567	1.42	2.84	0.2	0.6	0.56	3.73	0.77	0.48	0.27	0.23	0.3	0.17	LOC109045567
gene-LOC109045568	0.49	0.23	0.84	0.74	3.31	0.29	0.98	1.96	2.47	0.08	0.91	0.69	LOC109045568	long-chain-fatty-acid--CoA ligase 4-like
gene-LOC109045569	5.09	2.8	3.16	3.46	4.98	3.11	5.02	4.76	6.36	2.58	5.76	5.99	LOC109045569	cohesin subunit SA-2-like
gene-LOC109045570	0.83	0.66	0.42	1	0.85	2.97	1.74	0.92	1.23	0.49	0.93	0.73	LOC109045570	coiled-coil alpha-helical rod protein 1-like
gene-LOC109045571	0.04	0.08	0	0.03	0.01	0	0	0	0.03	0.04	0.01	0.02	LOC109045571	neuroligin-3-like
gene-LOC109045573	0	0	0	0	0	0	0	0	0	0	0	0	LOC109045573	sodium bicarbonate transporter-like protein 11, transcript variant X1
gene-LOC109045573	0	0	0.13	0	0	0	0	0.29	0.2	0	0.22	0.11	LOC109045573	sodium bicarbonate transporter-like protein 11, transcript variant X2
gene-LOC109045573	0	0	0	0	0	0	0	0	0	0	0	0	LOC109045573	sodium bicarbonate transporter-like protein 11, transcript variant X3
gene-LOC109045573	0	0	0	0	0	0	0.09	0	0	0	0	0.08	LOC109045573	sodium bicarbonate transporter-like protein 11, transcript variant X4
gene-LOC109045573	0.17	0.04	0	0	0.22	0	0	0.04	0.4	0	0	0.43	LOC109045573	sodium bicarbonate transporter-like protein 11, transcript variant X5
gene-LOC109045573	0.31	0	0	0	0.18	0	0.18	0	0	0	0	0	LOC109045573	sodium bicarbonate transporter-like protein 11, transcript variant X6
gene-LOC109045573	0	0	0	0	0	0	0	0	0	0	0	0	LOC109045573	sodium bicarbonate transporter-like protein 11, transcript variant X7
gene-LOC109045573	0	0	0	0	0.05	0	0	0	0.08	0	0	0	LOC109045573	sodium bicarbonate transporter-like protein 11, transcript variant X8
gene-LOC109045573	0.13	0.01	0	0.12	0	0.1	0	0	0	0.05	0	0	LOC109045573	sodium bicarbonate transporter-like protein 11, transcript variant X9
gene-LOC109045574	5.68	3.75	3.85	4.81	16.89	8.07	4.37	5.55	5.32	4.95	4.96	3.13	LOC109045574	ribose-5-phosphate isomerase-like
gene-LOC109045575	0	0.22	0	0	0	0.15	0	0	0	0	0	0	LOC109045575	attractin-like
gene-LOC109045582	0.52	0	0	0.42	0.23	0	0.31	0.16	0.04	0	0.27	0.07	LOC109045582	coiled-coil domain-containing protein 9
gene-LOC109045583	0	0	0	0	0	0	0.56	8.54	0	0	0	0	LOC109045583	zona pellucida sperm-binding protein 3-like
gene-LOC109045585	0.18	0.24	0.05	0.25	0.45	0.12	0.31	0.21	0.26	0.19	0.22	0.51	LOC109045585	multiple PDZ domain protein-like
gene-LOC109045589	7.79	0.93	11.18	15.25	10.35	16.97	23.88	22.79	27.96	15.63	15.47	15.39	LOC109045589	branched chain keto acid dehydrogenase kinase
gene-LOC109045596	0	0	0	0	0	0	0.05	0	0	0	0.05	0.04	LOC109045596	F-box only protein 3-like
gene-LOC109045602	0.01	0	0	0	0	0	0	0	0	0	0	0	LOC109045602	metabotropic glutamate receptor 6-like
gene-LOC109045605	0.24	0.34	0.2	0.36	0.28	1.82	0.45	0	0.02	0.2	0.22	0.17	LOC109045605	angiogenic factor with G patch and FHA domains 1-like
gene-LOC109045606	0.31	0.07	0.05	0.23	0.46	0.07	0.18	0.25	0.37	0.03	0.09	0.43	LOC109045606	high affinity cAMP-specific and IBMX-insensitive 3',5'-cyclic phosphodiesterase 8B-like
gene-LOC109045607	10.94	2.8	7.97	3.26	2.3	4.18	17.94	10.27	11.49	3.37	8.08	14.19	LOC109045607	ras-related protein Ral-B-like
gene-LOC109045611	0	0.01	0.12	0.36	2.53	0	0	0.7	0.91	0	0	0.29	LOC109045611	structural maintenance of chromosomes flexible hinge domain-containing protein 1-like, transcript variant X1
gene-LOC109045611	0.05	0.13	0	0	0.47	0.02	0.12	0	0	0.05	0.2	0	LOC109045611	structural maintenance of chromosomes flexible hinge domain-containing protein 1-like, transcript variant X2
gene-LOC109045614	0	0	0	0	0	0	0	0	0	0	0	0	LOC109045614	voltage-dependent T-type calcium channel subunit alpha-1G-like, transcript variant X1
gene-LOC109045614	0	0	0	0	0	0	0	0	0.03	0	0	0	LOC109045614	voltage-dependent T-type calcium channel subunit alpha-1G-like, transcript variant X2
gene-LOC109045614	0	0	0	0.04	0	0	0	0	0	0	0	0	LOC109045614	voltage-dependent T-type calcium channel subunit alpha-1G-like, transcript variant X3
gene-LOC109045614	0.02	0.02	0	0	0	0.06	0	0.05	0	0	0	0	LOC109045614	voltage-dependent T-type calcium channel subunit alpha-1G-like, transcript variant X4
gene-LOC109045614	0	0	0	0	0	0.11	0	0	0.03	0	0.02	0	LOC109045614	voltage-dependent T-type calcium channel subunit alpha-1G-like, transcript variant X5
gene-LOC109045614	0.07	0	0	0	0.04	0	0	0	0	0	0.06	0.06	LOC109045614	voltage-dependent T-type calcium channel subunit alpha-1G-like, transcript variant X6
gene-LOC109045614	0	0	0	0	0	0.03	0.08	0.07	0.02	0.02	0	0.01	LOC109045614	voltage-dependent T-type calcium channel subunit alpha-1G-like, transcript variant X7
gene-LOC109045614	0	0	0	0	0	0	0	0	0.02	0.02	0	0	LOC109045614	voltage-dependent T-type calcium channel subunit alpha-1G-like, transcript variant X8
gene-LOC109045614	0	0	0.06	0.1	0	0	0	0.04	0	0.03	0.02	0	LOC109045614	voltage-dependent T-type calcium channel subunit alpha-1G-like, transcript variant X9
gene-LOC109045614	0.1	0.04	0.02	0.12	0.04	0	0.05	0.02	0	0.04	0.2	0.02	LOC109045614	voltage-dependent T-type calcium channel subunit alpha-1G-like, transcript variant X10
gene-LOC109045614	0	0	0	0	0	0	0	0.01	0	0	0	0	LOC109045614	voltage-dependent T-type calcium channel subunit alpha-1G-like, transcript variant X11
gene-LOC109045614	0	0	0	0	0	0	0.04	0.01	0	0	0	0	LOC109045614	voltage-dependent T-type calcium channel subunit alpha-1G-like, transcript variant X12
gene-LOC109045614	0	0	0	0.02	0.07	0.04	0	0	0.12	0	0.05	0	LOC109045614	voltage-dependent T-type calcium channel subunit alpha-1G-like, transcript variant X13
gene-LOC109045618	0	0	0	0.02	0.15	0	0	0	0	0	0	0.14	LOC109045618	CSC1-like protein 2
gene-LOC109045620	1.25	0.35	0.17	0.72	1.26	0.66	0.25	1.43	3.21	0.37	2.11	2.89	LOC109045620	apoptosis-stimulating of p53 protein 2-like
gene-LOC109045624	0	0	0	0	0.01	0	0	0	0	0	0	0	LOC109045624	apoptosis-inducing factor 3-like
gene-LOC109045625	0.22	0	0	0	0.8	0.96	0	0	0	0	0.11	0.2	LOC109045625	ectodysplasin-A-like, transcript variant X1
gene-LOC109045625	0	0	0	0.09	0	0	0	0	0	0	0	0	LOC109045625	ectodysplasin-A-like, transcript variant X2
gene-LOC109045625	0.23	0	0	0.27	0.3	0	0	0	0	0	0.6	0	LOC109045625	ectodysplasin-A-like, transcript variant X3
gene-LOC109045625	0	0	0.03	0	0	0	0.07	0.09	0.21	0.37	0	0	LOC109045625	ectodysplasin-A-like, transcript variant X4
gene-LOC109045626	1.39	0.23	0.78	1.15	1.27	0.44	0.66	1.17	1.35	0.38	0.87	1.62	LOC109045626	max-binding protein MNT-like
gene-LOC109045629	2.27	0.44	1.46	0.89	1.67	0.76	1.52	2.48	1.06	0.44	1.15	2.11	LOC109045629	interleukin-21 receptor-like
gene-LOC109045630	4.16	0.61	1.26	5.6	6.92	0.14	2.36	2.81	2.79	0.82	2.29	7.31	LOC109045630	protein POF1B-like
gene-LOC109045633	0	0	0	0	0	0	0	0	0	0	0	0	LOC109045633	annexin A2-like, transcript variant X1
gene-LOC109045633	0	0	0	0	0	0	0	0	0	0	0	0	LOC109045633	annexin A2-like, transcript variant X2
gene-LOC109045633	0	0	0	0	0	0	0	0	0	0	0	0	LOC109045633	annexin A2-like, transcript variant X3
gene-LOC109045633	0	0	0	0	0	0	0	0.16	0	0	0	0	LOC109045633	annexin A2-like, transcript variant X4
gene-LOC109045633	0	0.23	0.14	0.05	0	0	0.05	0.25	0	0.14	0.09	0	LOC109045633	annexin A2-like, transcript variant X5
gene-LOC109045633	0	0	0	0	0	0	0	0	0	0	0	0	LOC109045633	annexin A2-like, transcript variant X6
gene-LOC109045633	0	0	0	0	0	0	0	0	0	0	0	0	LOC109045633	annexin A2-like, transcript variant X7
gene-LOC109045634	0.69	0	0	0	0	0	0	0	0	0	0.16	0	LOC109045634	protein shisa-like-1a, transcript variant X1
gene-LOC109045634	0.64	1.05	0.29	0.32	0.61	0.58	0.41	0.62	1.22	0.95	1.38	0.4	LOC109045634	protein shisa-like-1a, transcript variant X2
gene-LOC109045636	0.04	0	0	0	0	0	0	0	0	0	0.04	0	LOC109045636	serine/threonine-protein kinase pim-1-like
gene-LOC109045637	0.55	0.15	0	0	0.98	0.15	0.45	1	1.84	0.15	0.83	1.07	LOC109045637
gene-LOC109045639	0.68	0.09	0.03	0.27	0.52	0.02	0.08	0.2	0.19	0	0.2	0.22	LOC109045639
gene-LOC109045640	0.21	0	0.33	0.26	0.17	0.07	0.31	0.11	0.37	0.06	0.22	0.34	LOC109045640
gene-LOC109045641	2.03	0.12	0.14	0.31	0.66	0.21	1.58	0.51	0.35	1.06	0.19	1.19	LOC109045641
gene-LOC109045643	0	0	0	0	0	0	0	0.12	0.07	0	0	0	LOC109045643	uncharacterized LOC109045643, transcript variant X1
gene-LOC109045643	0.05	0	0	0.29	0	0	0	0.34	0.05	0	0.14	0	LOC109045643	uncharacterized LOC109045643, transcript variant X2
gene-LOC109045643	0.2	0	0.05	0.07	0	0	0	0.18	0.15	0	0	0.19	LOC109045643	uncharacterized LOC109045643, transcript variant X3
gene-LOC109045643	0.05	0	0	0	0.08	0	0	0.23	0	0.2	0	0.04	LOC109045643	uncharacterized LOC109045643, transcript variant X4
gene-LOC109045644	0.71	0.17	0	0	0.23	0	0.4	0	0	0.17	0	0.31	LOC109045644	ras and EF-hand domain-containing protein
gene-LOC109045646	3.89	0.51	0	26.67	0	0.7	4.35	3.79	3.26	0	2.6	2.43	LOC109045646	GTPase IMAP family member 7-like, transcript variant X3
gene-LOC109045646	0	0	0	0	1.95	0	0	0	0	0	0	0	LOC109045646	GTPase IMAP family member 7-like, transcript variant X1
gene-LOC109045646	2.51	0.74	4.51	17.42	1.33	0.8	2.37	6.44	0.31	2.77	3.26	6.06	LOC109045646	GTPase IMAP family member 7-like, transcript variant X2
gene-LOC109045646	0.1	0	1.32	0.55	0	0	0	0.42	0	0.41	0	0	LOC109045646	GTPase IMAP family member 7-like, transcript variant X4
gene-LOC109045647	7.75	0	4.53	7.61	9.73	3.56	5.11	11.31	10.95	2.81	8.68	13.14	LOC109045647	SUMO-conjugating enzyme UBC9-B-like, transcript variant X1
gene-LOC109045647	2.8	1.3	1.71	0	0	1.68	0	0	0	5.3	0	0	LOC109045647	SUMO-conjugating enzyme UBC9-B-like, transcript variant X2
gene-LOC109045647	0	0	0	0	0	0	0	0	0	0	0	0	LOC109045647	SUMO-conjugating enzyme UBC9-B-like, transcript variant X3
gene-LOC109045648	0	0	0	0	0	0	0	0	0	0	0	0	LOC109045648	follistatin-related protein 4-like, transcript variant X1
gene-LOC109045648	0	0	0	0	0.02	0	0	0	0	0	0.02	0	LOC109045648	follistatin-related protein 4-like, transcript variant X2
gene-LOC109045648	0.03	0.04	0.02	0.07	0	0.01	0.03	0.02	0.02	0.01	0	0	LOC109045648	follistatin-related protein 4-like, transcript variant X3
gene-LOC109045650	11.8	1.61	5.28	13.44	3.53	8.57	9.74	3.55	3.11	6.23	5.25	6.28	LOC109045650	NK-tumor recognition protein-like
gene-LOC109045651	16.83	13.18	19.04	33.47	41.86	11.42	27.53	30.66	26.57	24.77	29.58	23.83	LOC109045651	glycine--tRNA ligase-like
gene-LOC109045657	0	0	0	0	0	0	0	0	0	0	0	0	LOC109045657	collagen alpha-1(XXII) chain-like, transcript variant X1
gene-LOC109045657	0.01	0	0	0	0	0	0	0	0	0	0	0	LOC109045657	collagen alpha-1(XXII) chain-like, transcript variant X2
gene-LOC109045659	0	0	0	0	0	0	0	0	0	0	0	0	LOC109045659	receptor-type tyrosine-protein phosphatase zeta-like, transcript variant X1
gene-LOC109045659	0	0	0	0.12	0.12	0	0	0	0	0	0	0.07	LOC109045659	receptor-type tyrosine-protein phosphatase zeta-like, transcript variant X2
gene-LOC109045659	0	0	0	0	0	0	0	0	0	0	0	0	LOC109045659	receptor-type tyrosine-protein phosphatase zeta-like, transcript variant X3
gene-LOC109045659	0.11	0.06	0.02	0	0.11	0.04	0.03	0.17	0.04	0.01	0.19	0.14	LOC109045659	receptor-type tyrosine-protein phosphatase zeta-like, transcript variant X4
gene-LOC109045661	0	0	0.06	0	0.03	0	0	0.05	0.16	0	0.33	0.06	LOC109045661	neural cell adhesion molecule 1-like
gene-LOC109045664	1.89	0.61	0.94	1.16	1.1	1.58	1.49	2.13	1.26	1.3	2.41	1.1	LOC109045664	dihydropyrimidinase-related protein 3
gene-LOC109045665	0	0	0	0	0	0	0.06	0	0	0	0	0	LOC109045665	glial fibrillary acidic protein-like
gene-LOC109045668	0	0	0	0	0	0	0	0	0	0	0	0	LOC109045668	collagen alpha-1(IX) chain-like, transcript variant X1
gene-LOC109045668	0	0	0	0	0	0	0	0	0	0	0	0	LOC109045668	collagen alpha-1(IX) chain-like, transcript variant X2
gene-LOC109045668	0.01	0	0	0	0	0	0	0	0	0	0	0	LOC109045668	collagen alpha-1(IX) chain-like, transcript variant X3
gene-LOC109045668	0	0.06	0	0	0.02	0.06	0.02	0	0.03	0	0.03	0	LOC109045668	collagen alpha-1(IX) chain-like, transcript variant X4
gene-LOC109045671	0.1	0.15	0.03	0.38	0.21	0.03	0.03	0.15	0.49	0.05	0.15	0.19	LOC109045671	G protein-coupled receptor kinase 6-like
gene-LOC109045676	1.47	0	0	0.05	0.43	0.13	0.18	0.56	0.21	0	0.53	0.24	LOC109045676
gene-LOC109045681	3.1	69.53	157.78	1.18	1.09	1.05	54.71	24.86	1.97	333.36	0.08	17.11	LOC109045681	vitelline membrane outer layer protein 1-like
gene-LOC109045682	0	0	0	0	0	0	0	0	0	0	0	0	LOC109045682	calpain-15-like, transcript variant X1
gene-LOC109045682	0.03	0	0	0.03	0.02	0	0	0.08	0.19	0	0.04	0.12	LOC109045682	calpain-15-like, transcript variant X2
gene-LOC109045682	0.77	0.11	0.29	0.38	1.44	0.35	0.53	0.7	1.28	0.28	0.64	0.96	LOC109045682	calpain-15-like, transcript variant X3
gene-LOC109045682	0	0	0	0	0	0.01	0	0	0	0	0	0	LOC109045682	calpain-15-like, transcript variant X4
gene-LOC109045683	0.78	0.29	0.57	1	0.78	0.52	0.5	0.91	1.13	0.54	0.64	1.37	LOC109045683	ATPase family AAA domain-containing protein 2B-like
gene-LOC109045685	0	0	0	0	0	0	0	0	0.01	0	0	0	LOC109045685	gamma-aminobutyric acid receptor subunit alpha-3-like
gene-LOC109045687	0	0	0	0	0	0	0	0	0	0	0	0	LOC109045687	cation channel sperm-associated protein subunit gamma, transcript variant X1
gene-LOC109045687	0	0	0	0	0	0	0	0	0	0	0	0	LOC109045687	cation channel sperm-associated protein subunit gamma, transcript variant X2
gene-LOC109045691	0	0	0	0	0	0	0	0	0	0	0	0	LOC109045691	complexin-4-like
gene-LOC109045692	0	0	0	0	0	0	0	0	0	0	0.18	0	LOC109045692	retinal homeobox protein Rx3
gene-LOC109045693	0	0	0	0.02	0	0	0	0	0	0	0	0	LOC109045693	gastrin-releasing peptide
gene-LOC109045695	0.4	0.51	0.56	0.14	1.22	0.05	0.14	0.72	0.69	0.09	0.17	0.22	LOC109045695	interleukin-9 receptor-like
gene-LOC109045698	2.26	0.13	0.91	0.97	1.22	0.2	1.68	1.31	0.64	0.48	0.93	0.59	LOC109045698	fibroblast growth factor 10
gene-LOC109045699	0.05	0	0	0	0.04	0	0	0.03	0.03	0	0	0.04	LOC109045699	relaxin-3 receptor 1-like
gene-LOC109045700	0.35	0	0	0	0.31	0	0	0.43	0	0	0.6	0	LOC109045700	alpha-methylacyl-CoA racemase-like, transcript variant X1
gene-LOC109045700	0	0	0	0	0	0	0	0	1.09	0	0	2.41	LOC109045700	alpha-methylacyl-CoA racemase-like, transcript variant X2
gene-LOC109045700	0	0	0	0	0	0	0	0.2	0	0	0	0.44	LOC109045700	alpha-methylacyl-CoA racemase-like, transcript variant X3
gene-LOC109045700	0	0	0	0	0	0	0	0.11	0	0	0	0.28	LOC109045700	alpha-methylacyl-CoA racemase-like, transcript variant X4
gene-LOC109045701	0.03	0	0	0	0.02	0	0	0	0	0	0	0.02	LOC109045701	urotensin-2 receptor
gene-LOC109045709	0	0	0	0	0	0	0	0.08	0	0	0	0	LOC109045709	growth arrest and DNA damage-inducible protein GADD45 gamma-like
gene-LOC109045710	0	0	0	0.14	0.03	0	0	0	0	0	0.21	0	LOC109045710	growth arrest and DNA damage-inducible protein GADD45 gamma-like
gene-LOC109045711	0	0	0	0	0	0	0	0	0	0	0	0	LOC109045711
gene-LOC109045714	0	0	0	0	0	0	0.12	0	0.03	0	0	0	LOC109045714	pro-thyrotropin-releasing hormone-like
gene-LOC109045715	0	0	0	0	0	0	0	0	0	0	0	0	LOC109045715	rabphilin 3A like (without C2 domains), transcript variant X1
gene-LOC109045715	0	0	0	0	0	0	0	0.14	0	0.05	0	0	LOC109045715	rabphilin 3A like (without C2 domains), transcript variant X2
gene-LOC109045715	0	0.19	0	0	0	0	0.06	0	0.09	0	0.06	0.01	LOC109045715	rabphilin 3A like (without C2 domains), transcript variant X3
gene-LOC109045715	0	0	0	0	0.14	0	0	0	0	0	0	0.04	LOC109045715	rabphilin 3A like (without C2 domains), transcript variant X4
gene-LOC109045715	0.16	0	0.01	0.17	0	0.08	0	0.03	0	0	0.08	0	LOC109045715	rabphilin 3A like (without C2 domains), transcript variant X5
gene-LOC109045715	0	0	0	0	0	0	0	0	0	0.09	0	0	LOC109045715	rabphilin 3A like (without C2 domains), transcript variant X6
gene-LOC109045726	0	0	0	0	0	0	0	0	0	0	0	0	LOC109045726	brain-specific homeobox/POU domain protein 3-like
gene-LOC109045732	0	0	0	0	0	0	0	0	0	0	0	0	LOC109045732	PR domain zinc finger protein 13-like
gene-LOC109045737	0	0	0.3	0	0.47	0	0.88	0.49	1	0	0	0.32	LOC109045737	alkaline phosphatase, transcript variant X1
gene-LOC109045737	0.79	0.24	0	0.18	0	0.28	0	0	0	0.04	0	0	LOC109045737	alkaline phosphatase, transcript variant X2
gene-LOC109045737	0	0	0	0	0	0	0	0	0	0	0	0	LOC109045737	alkaline phosphatase, transcript variant X3
gene-LOC109045737	0	0	0	0	0	0	0	0	0	0	0.22	0	LOC109045737	alkaline phosphatase, transcript variant X4
gene-LOC109045738	0	0	0	0	0	0	0.02	0	0	0	0	0	LOC109045738	glycine-rich cell wall structural protein 1.8-like, transcript variant X1
gene-LOC109045738	0	0	0	0	0	0	0	0	0	0	0	0	LOC109045738	glycine-rich cell wall structural protein 1.8-like, transcript variant X2
gene-LOC109045738	0	0	0	0	0	0	0	0	0	0	0	0	LOC109045738	glycine-rich cell wall structural protein 1.8-like, transcript variant X3
gene-LOC109045738	0	0	0	0	0.03	0	0	0	0.02	0	0	0	LOC109045738	glycine-rich cell wall structural protein 1.8-like, transcript variant X4
gene-LOC109045739	1.76	0.13	0.84	0.72	3.26	0	3.76	0.57	4.74	0.51	0.4	3.88	LOC109045739	uncharacterized LOC109045739
gene-LOC109045766	0	0	0	0.26	0	0	0	0	0.12	0	0	0	LOC109045766	endoplasmic reticulum mannosyl-oligosaccharide 1,2-alpha-mannosidase-like
gene-LOC109045769	0.57	0	0.78	0.8	1.03	0.54	0.84	1.76	1.62	0	1.43	1	LOC109045769	histone PARylation factor 1, transcript variant X1
gene-LOC109045769	0	0.06	0	0	0	0	0	0	0	0.23	0	0	LOC109045769	histone PARylation factor 1, transcript variant X2
gene-LOC109045773	0.28	0.11	0.25	0.19	0.25	0.03	0.14	0.43	0.66	0.33	0.34	0.49	LOC109045773	frizzled-1-like
gene-LOC109045774	1.06	0.63	0.97	1.83	2.02	0.67	1.83	1.53	2.29	0.23	1	1.43	LOC109045774	nocturnin-like
gene-LOC109045780	0.23	0	0	0	0	0	0	0	0.27	0	0.19	0.05	LOC109045780	syntaxin-binding protein 1-like, transcript variant X1
gene-LOC109045780	0.12	0.2	0.12	0.61	0.15	0.48	0.4	0.49	0.13	0.31	0.32	0.29	LOC109045780	syntaxin-binding protein 1-like, transcript variant X2
gene-LOC109045781	0	0	0	0.26	0	0	0	0.16	0.05	0.23	0	0	LOC109045781	SAM domain-containing protein SAMSN-1-like, transcript variant X1
gene-LOC109045781	0	0	0	0	0	0	0	0	0	0	0	0	LOC109045781	SAM domain-containing protein SAMSN-1-like, transcript variant X2
gene-LOC109045781	0	0	0.07	0	0.05	0	0.28	0	0	0	0.24	0.06	LOC109045781	SAM domain-containing protein SAMSN-1-like, transcript variant X3
gene-LOC109045784	0	0	0	0	0	0	0	0	0.03	0	0.04	0	LOC109045784
gene-LOC109045785	1.95	0.66	1.4	4.87	5.65	1.3	4.68	8.25	12.31	0.83	6.83	13.63	LOC109045785
gene-LOC109045786	1.08	0.16	0.37	62.12	15.14	0.16	0.37	0.49	0	1.35	0.14	0.06	LOC109045786	liver-expressed antimicrobial peptide 2-like
gene-LOC109045788	0	0	0	0	0	0	0	0	0	0	0	0	LOC109045788
gene-LOC109045791	0	0	0	0	0	0	0.1	0	0	0	0	0	LOC109045791	adenylate kinase 8-like
gene-LOC109045792	0.17	0.19	0.34	0.25	0.32	0.38	0.2	0.35	0.2	0.47	0.34	0.1	LOC109045792	probable ATP-dependent RNA helicase DDX31
gene-LOC109045793	0.05	0	0	0	0	0	0.02	0	0.02	0	0	0	LOC109045793	barH-like 1 homeobox protein
gene-LOC109045803	0.23	0.2	0.23	0.17	0.01	0.36	0	0.43	0.02	0	0	0.04	LOC109045803	G2/M phase-specific E3 ubiquitin-protein ligase-like, transcript variant X1
gene-LOC109045803	0.19	0.08	0.19	0	0.33	0	0.39	0	0	0.07	0.1	0.16	LOC109045803	G2/M phase-specific E3 ubiquitin-protein ligase-like, transcript variant X2
gene-LOC109045804	0.02	0	0.02	0.05	0.02	0	0	0.02	0.02	0.04	0	0	LOC109045804	BTB/POZ domain-containing protein KCTD16-like
gene-LOC109045810	0.48	0.2	0.89	0.15	0.46	0	0	0.06	0	0	0	0.06	LOC109045810	zinc finger BED domain-containing protein 4-like
gene-LOC109045811	1.09	0.44	0.7	0.85	1.63	0.64	0.79	1.3	1.67	0.56	1.19	2.33	LOC109045811	ectopic P granules protein 5 homolog
gene-LOC109045813	0.14	0	0	0.03	0.52	0.05	0.63	0.3	0.39	0	0.58	0.26	LOC109045813	furin-1-like, transcript variant X1
gene-LOC109045813	0.45	0.07	1.16	0	0.04	0	0	0.52	0.1	2.16	0.15	0.2	LOC109045813	furin-1-like, transcript variant X2
gene-LOC109045813	0	0	0	0	0	0	0.34	0	0	0.58	0	0	LOC109045813	furin-1-like, transcript variant X3
gene-LOC109045814	0	0	0	0	0	0	0	0	0	0	0	0	LOC109045814
gene-LOC109045816	0.32	0	0	0	0	0.64	0	0	0	0	0	0	LOC109045816	uncharacterized protein C14orf93 homolog
gene-LOC109045818	0.48	0.01	0.08	0.1	0.02	0	0.03	0.03	0.24	0.01	0.06	0.2	LOC109045818	uncharacterized LOC109045818
gene-LOC109045821	0	0	0	0.15	0.23	0	0	0	0	0	0	0.3	LOC109045821	FA complementation group G, transcript variant X1
gene-LOC109045821	0.13	0.19	0.21	0	0	0.13	0.36	0.32	0.45	0.12	0.31	0	LOC109045821	FA complementation group G, transcript variant X2
gene-LOC109045822	2.87	1.18	2.11	3.53	1.85	2.43	3.06	3.31	2.91	2.24	3.9	2.14	LOC109045822	E3 SUMO-protein ligase PIAS2-like, transcript variant X1
gene-LOC109045822	0.62	0.09	0.59	0.81	0.77	0.16	0.77	0.6	1.26	0.17	0.74	1.5	LOC109045822	E3 SUMO-protein ligase PIAS2-like, transcript variant X2
gene-LOC109045823	0.29	0	0.1	0	0.17	0.02	0.17	0.13	0.24	0.32	0	0.03	LOC109045823	ammonium transporter Rh type C-like
gene-LOC109045824	2.22	2.52	1.42	2.46	2.39	3.44	2.34	5.71	3.26	2.3	5.51	2.09	LOC109045824	elongation factor 2
gene-LOC109045825	0	0	0	0	0	0	0	0	0	0	0	0	LOC109045825	AT-rich interactive domain-containing protein 3A, transcript variant X1
gene-LOC109045825	0.62	0.14	0.23	1	0.19	0.33	0.18	0.13	0.16	0.13	0.13	0.27	LOC109045825	AT-rich interactive domain-containing protein 3A, transcript variant X2
gene-LOC109045830	0	0	0	0	0	0	0	0	0	0	0	0	LOC109045830	zinc finger and BTB domain-containing protein 7C-like, transcript variant X1
gene-LOC109045830	0.31	0	0.07	0.1	0.11	0.03	0.06	0.12	0.09	0.04	0.2	0.13	LOC109045830	zinc finger and BTB domain-containing protein 7C-like, transcript variant X2
gene-LOC109045833	0.16	0	0	0.61	0.42	0.24	0.12	0.44	0.93	0.09	0.46	0.6	LOC109045833	uncharacterized LOC109045833
gene-LOC109045841	0.76	0	0	0.91	0	0	0	0.25	0.18	0.27	0.2	0.62	LOC109045841	uncharacterized LOC109045841, transcript variant X2
gene-LOC109045841	0.4	0.24	0	0	0.07	0.45	0.65	0.4	0.14	0.12	0	0	LOC109045841	uncharacterized LOC109045841, transcript variant X1
gene-LOC109045841	0	0	0	0.12	0	0	0.31	0	0	0.06	0	0.08	LOC109045841	uncharacterized LOC109045841, transcript variant X3
gene-LOC109045842	0.51	0	0.93	2.76	0.66	0	1.22	2.26	0.57	1.05	1.23	0	LOC109045842	E3 ubiquitin/ISG15 ligase TRIM25-like, transcript variant X1
gene-LOC109045842	0	0	0	0	0	0	0	0	0	0	0	0.43	LOC109045842	E3 ubiquitin/ISG15 ligase TRIM25-like, transcript variant X2
gene-LOC109045842	0	0.88	0	0	0	0.3	0	0	0	0.35	0	0.26	LOC109045842	E3 ubiquitin/ISG15 ligase TRIM25-like, transcript variant X3
gene-LOC109045849	0	0	0.03	0.03	0.02	0.09	0	0	0.05	0.16	0.05	0.05	LOC109045849	stabilizer of axonemal microtubules 2-like
gene-LOC109045853	2.14	1.47	1.32	4.28	6.48	1.24	2.75	5.65	6.19	0.63	3.6	8.58	LOC109045853	MAU2 chromatid cohesion factor homolog
gene-LOC109045855	0.65	0.18	0	0	0	1.14	0.16	1.08	0.56	0.09	0.6	1.68	LOC109045855	transcription factor 20-like, transcript variant X1
gene-LOC109045855	0.72	0	0.3	0.69	1.4	0.16	0.92	0.76	1.05	1.03	0.6	0	LOC109045855	transcription factor 20-like, transcript variant X2
gene-LOC109045855	0.81	0.46	0.62	0.71	0	0.77	0.9	0	0.89	0.21	0.81	0.75	LOC109045855	transcription factor 20-like, transcript variant X3
gene-LOC109045857	0	0	0	0	0	0	0.05	0.28	0	0	0	0	LOC109045857	carboxypeptidase D-like
gene-LOC109045858	1.44	0.36	0.89	1.04	3.11	1.18	1.72	1.88	1.39	0.65	0.82	1.94	LOC109045858	protein unc-119 homolog A-like
gene-LOC109045859	0.48	2.49	14.58	0	0	0	3.8	2.77	0.19	67.4	0.24	3.52	LOC109045859	vitronectin-like, transcript variant X1
gene-LOC109045859	0	0	0	0.14	0	0	0	0	0.1	0	0	0	LOC109045859	vitronectin-like, transcript variant X2
gene-LOC109045860	0.45	0.17	0.19	0.59	0.92	0.22	0.96	3.49	3.95	0.68	1.89	2.22	LOC109045860	anthrax toxin receptor 1-like
gene-LOC109045861	0	0	0.01	0	0.01	0.01	0.01	0	0.02	0	0	0.02	LOC109045861	ras-specific guanine nucleotide-releasing factor 1-like
gene-LOC109045866	0.68	0	0	0	0	0	0	0.48	0.29	0	0.38	0	LOC109045866	centrosomal protein CCDC61, transcript variant X1
gene-LOC109045866	0	0	0.21	0.52	0.38	0.2	0.31	0	0	0	0	0.24	LOC109045866	centrosomal protein CCDC61, transcript variant X2
gene-LOC109045866	0	0.08	0	0	0	0	0	0	0	0.03	0	0	LOC109045866	centrosomal protein CCDC61, transcript variant X3
gene-LOC109045868	0	0	0	0	0.05	0.07	0	0	0.03	0	0.03	0.05	LOC109045868	protein phosphatase 1A-like
gene-LOC109045869	0	0	0	0	0	0	0	0	0	0	0	0	LOC109045869	meiosis initiator protein-like
gene-LOC109045872	0	0	0	0	0	0	0	0	0	0	0	0	LOC109045872	reticulon-2-like
gene-LOC109045873	0	0	0	0.06	0.02	0.02	0	0	0.05	0.02	0.09	0.1	LOC109045873	nectin-3-like protein, transcript variant X2
gene-LOC109045873	0	0	0	0	0	0	0	0	0	0	0	0	LOC109045873	nectin-3-like protein, transcript variant X3
gene-LOC109045873	0	0	0	0	0	0	0.02	0	0	0	0	0	LOC109045873	nectin-3-like protein, transcript variant X4
gene-LOC109045873	0	0	0	0	0	0	0	0.1	0	0	0	0	LOC109045873	nectin-3-like protein, transcript variant X1
gene-LOC109045874	10.02	4.08	7.82	14.8	11.35	5.68	9.06	12.01	9.74	6.6	6.25	8.12	LOC109045874	diablo homolog, mitochondrial-like
gene-LOC109045882	5.3	0	5.11	1.8	4.14	3.36	6.24	5.42	6.81	0.71	4.33	5.22	LOC109045882	RNA-binding protein 48-like
gene-LOC109045883	0.53	0	0.41	0.45	1.04	0.11	0.27	1.08	1.48	0.19	0.69	0.69	LOC109045883
gene-LOC109045885	9.5	5.55	5.69	9.87	10.1	4.77	11.35	14.55	14.42	3.65	12	9.28	LOC109045885	solute carrier organic anion transporter family member 2B1-like
gene-LOC109045887	2.17	1.34	0.87	2.08	1.93	1.82	2.8	2.51	3.18	1.08	2.09	3.63	LOC109045887	sorting nexin-30
gene-LOC109045888	1.47	0.14	0.35	0.38	2.11	0.13	0.99	1.57	2.9	0.23	1.31	1.68	LOC109045888	thymic stromal cotransporter homolog
gene-LOC109045889	0	0	0	0	0	0	0	0	0	0	0	0	LOC109045889	uncharacterized protein C4orf54 homolog
gene-LOC109045892	18.42	3.53	21.26	24.46	11.4	4.82	27.23	18.43	31.33	6.62	10.5	23.92	LOC109045892	cyclin-G2
gene-LOC109045894	6.6	1.75	4.71	6.23	3.37	2.18	4.07	7.4	9.25	2.75	5.53	9.96	LOC109045894	ankyrin repeat domain-containing protein SOWAHB-like
gene-LOC109045895	0	0	0	0	0.4	0	0	0.49	0.43	0	0	0	LOC109045895	protein Shroom3-like
gene-LOC109045896	48.99	48.34	46.93	37.46	38.07	39.66	51.51	52.94	37.34	67.38	46.43	35.92	LOC109045896	NADH dehydrogenase [ubiquinone] 1 alpha subcomplex subunit 7-like
gene-LOC109045897	0.69	0.19	0.7	1.41	1.53	0.4	0.39	0.95	1.07	0.17	1.08	0.68	LOC109045897	proteinase-activated receptor 3-like
gene-LOC109045898	5.69	1.13	8.2	2.28	0.13	0	3.9	7.69	22.81	0.8	0	15.92	LOC109045898	cyclin-G2-like, transcript variant X1
gene-LOC109045898	5.85	0	8.56	22.68	10.15	3.7	15.7	9.93	2.03	2.86	7.74	3.52	LOC109045898	cyclin-G2-like, transcript variant X2
gene-LOC109045899	0	0.03	0.06	0.3	0.16	0	0.16	0.17	0.05	0.05	0.06	0.24	LOC109045899	uncharacterized LOC109045899
gene-LOC109045900	0.2	0.57	0.26	0.09	2.56	0.09	0.27	0.41	8.5	0	0.5	0.14	LOC109045900	Ig kappa chain V region K29-213-like
gene-LOC109045901	1.56	0	0	2.32	1.79	0	0.37	3.02	2.15	0	1.53	2.95	LOC109045901	torsin-1A-like, transcript variant X1
gene-LOC109045901	1.91	0.7	1.43	3.93	2.18	0.87	4.59	1.7	2.44	0.81	1.63	3.15	LOC109045901	torsin-1A-like, transcript variant X2
gene-LOC109045902	0	0	0	0	2.08	0	0	0.68	0	0	0	0.88	LOC109045902	putative methyltransferase C9orf114
gene-LOC109045903	90.4	86.34	225.78	396.75	306.93	196.74	253.45	333.05	192.74	350.12	343.93	214.49	LOC109045903	ribosome biogenesis protein NSA2 homolog
gene-LOC109045905	0	0	0	0	0	0	0	0	0.11	0	0	0	LOC109045905	ubiquitin carboxyl-terminal hydrolase 2-like
gene-LOC109045910	0	0	0	0	0	0	0	0	0	0	0	0	LOC109045910	semaphorin-4D-like, transcript variant X1
gene-LOC109045910	0	0	0	0	0	0	0	0	0	0	0	0	LOC109045910	semaphorin-4D-like, transcript variant X3
gene-LOC109045910	0	0.02	0.05	0	0	0	0	0	0	0.26	0	0	LOC109045910	semaphorin-4D-like, transcript variant X4
gene-LOC109045910	0.11	0	0	0.03	0.67	0	0	0.67	0.75	0	0	2.76	LOC109045910	semaphorin-4D-like, transcript variant X5
gene-LOC109045910	0	0	0	0	0	0	0	0	0	0	0	0	LOC109045910	semaphorin-4D-like, transcript variant X6
gene-LOC109045910	0	0	0	0	0	0	0.17	0	0	0	0.35	0	LOC109045910	semaphorin-4D-like, transcript variant X7
gene-LOC109045910	0.02	0	0	0	0	0.02	0.02	0.04	0	0	0.05	0.04	LOC109045910	semaphorin-4D-like, transcript variant X8
gene-LOC109045910	0	0	0	0	0	0	0	0	0	0	0	0	LOC109045910	semaphorin-4D-like, transcript variant X9
gene-LOC109045910	0.78	0.45	1.41	0.85	0.1	2.08	1.13	0.63	0.72	0.71	1.28	0.47	LOC109045910	semaphorin-4D-like, transcript variant X10
gene-LOC109045910	0.29	0	0	0.18	0.33	0	0.11	0.39	0.73	0.13	0.34	0.94	LOC109045910	semaphorin-4D-like, transcript variant X2
gene-LOC109045914	0.45	0	0	0.07	0.12	0	0.31	0.25	0.53	0	0.44	0.58	LOC109045914	RAS guanyl-releasing protein 2-like, transcript variant X1
gene-LOC109045914	1.1	0.61	0.49	0.31	0.39	0	0.7	0.36	0.38	0	0.12	0	LOC109045914	RAS guanyl-releasing protein 2-like, transcript variant X2
gene-LOC109045914	0	0	0	0	0	0.16	0	0.45	0	0.27	0	0	LOC109045914	RAS guanyl-releasing protein 2-like, transcript variant X3
gene-LOC109045915	4.03	0.87	3.49	1.61	0.92	2.05	3.51	4.2	2.87	3.05	2.65	2.97	LOC109045915	OVCA2 serine hydrolase domain containing
gene-LOC109045917	1.6	4.05	0	0	0	0	1.77	0	0	0	0	4.81	LOC109045917	cell growth-regulating nucleolar protein-like, transcript variant X1
gene-LOC109045917	0	0	1.92	8.74	0	0	0	1.29	1.36	7.13	0.8	0	LOC109045917	cell growth-regulating nucleolar protein-like, transcript variant X2
gene-LOC109045918	5.74	2.79	4.29	5.4	2.77	3.97	4.35	3.94	2.2	3.57	3.68	4.6	LOC109045918	syntaxin-18-like
gene-LOC109045922	0.06	0	0.02	0.12	0.09	0	0.14	0.03	0.03	0	0	0.2	LOC109045922	Usher syndrome type-1G protein
gene-LOC109045923	0	0	0.33	0.62	0.89	0.48	0.3	0	0.31	0.67	0.33	0.28	LOC109045923	equilibrative nucleoside transporter 2-like, transcript variant X1
gene-LOC109045923	0.89	0	0	0.31	1	0.41	0.5	1.03	0.48	0	0.71	0.77	LOC109045923	equilibrative nucleoside transporter 2-like, transcript variant X2
gene-LOC109045923	0	0.37	0	0.16	0.74	0	0	0.4	1.38	0	0	0	LOC109045923	equilibrative nucleoside transporter 2-like, transcript variant X3
gene-LOC109045923	0	0	0	0	0	0	0	0	0	0	0	0	LOC109045923	equilibrative nucleoside transporter 2-like, transcript variant X4
gene-LOC109045929	0.05	0.01	0.01	0.09	0.41	0.03	0.1	0.25	0.48	0.09	0.54	0.29	LOC109045929	rho GTPase-activating protein 23-like
gene-LOC109045930	0.5	0	0	0	0	0	0.52	0	0	0	0.31	0.68	LOC109045930	uncharacterized LOC109045930
gene-LOC109045932	0.7	0	0.87	0.38	0	0	0	0.3	0	0	0.5	0	LOC109045932	T-cell surface glycoprotein CD5-like
gene-LOC109045934	0	0.31	0	0	0.13	0.17	0	0	0	0	0	0	LOC109045934	uncharacterized LOC109045934
gene-LOC109045935	0.66	0.22	0.15	0.84	2.83	0.35	0.57	2.58	3.87	0.36	2.04	3.2	LOC109045935	hamartin-like
gene-LOC109045937	1.1	0	0.17	0.29	0.1	0.26	0.09	0.24	0.09	0.08	0.06	0.12	LOC109045937
gene-LOC109045939	0	0	0	0.34	0	0	0	0	0	0	0	0	LOC109045939	zinc finger protein 528-like, transcript variant X1
gene-LOC109045939	0.04	0.18	0.31	0.65	0.54	0.25	0	0.81	0.65	0	0.56	0.18	LOC109045939	zinc finger protein 528-like, transcript variant X2
gene-LOC109045939	0.75	0.18	0.31	0	0	0.25	0.46	0.29	0	0.64	0	0.4	LOC109045939	zinc finger protein 528-like, transcript variant X3
gene-LOC109045940	0	0.15	0.08	0.21	0.1	0	0.29	0.03	0.03	0.23	0.12	0.13	LOC109045940	zinc finger protein Gfi-1b-like
gene-LOC109045941	23.7	15.22	14.11	16.73	14.36	20.33	19.91	20.78	18.63	16.19	21.09	13.41	LOC109045941	polyadenylate-binding protein-interacting protein 2B-like
gene-LOC109045942	0	0	0	0	0.11	0	0.09	0.03	0.03	0	0	0.04	LOC109045942	zinc finger protein Gfi-1b-like, transcript variant X1
gene-LOC109045942	0.02	0	0.03	0.07	0	0	0	0	0	0.03	0.11	0	LOC109045942	zinc finger protein Gfi-1b-like, transcript variant X2
gene-LOC109045943	0	0	0	0	0	0.17	0	0	0	0	0	0	LOC109045943	uncharacterized LOC109045943, transcript variant X1
gene-LOC109045943	0	0	0	0	0.03	0	0	0.11	0	0	0	0	LOC109045943	uncharacterized LOC109045943, transcript variant X2
gene-LOC109045945	0.12	0.72	0.07	0.4	1.25	0.3	0.24	0.94	1.45	0.26	0.74	0.95	LOC109045945	hamartin-like
gene-LOC109045946	0	0	0	0	0	0.05	0	0.02	0.02	0	0	0	LOC109045946	barH-like 1 homeobox protein, transcript variant X1
gene-LOC109045946	0	0	0	0	0	0	0	0	0	0	0	0	LOC109045946	barH-like 1 homeobox protein, transcript variant X2
gene-LOC109045947	0	0	0	0	0.41	0	0.2	0.53	0.49	0.22	0	0.5	LOC109045947	gelsolin-like, transcript variant X1
gene-LOC109045947	0	0	0	0	0	0	0	0	0	0	2.95	0	LOC109045947	gelsolin-like, transcript variant X2
gene-LOC109045950	0	0	0	0	0	0	0	0	0	0	0	0	LOC109045950	solute carrier organic anion transporter family member 2B1-like, transcript variant X1
gene-LOC109045950	0.23	0.21	0.09	0.16	0.57	0	0.2	0.74	0.68	0	0.5	0.71	LOC109045950	solute carrier organic anion transporter family member 2B1-like, transcript variant X2
gene-LOC109045953	239.95	117.3	159.84	236.77	447.33	158.77	143.77	256.7	299.24	214.92	363.15	306.66	LOC109045953	ATP synthase subunit alpha, mitochondrial-like
gene-LOC109045955	0.04	0.16	0	0.08	0.08	0	0	0.01	0.05	0	0	0	LOC109045955	thrombospondin-4-B
gene-LOC109045958	0	0	0	3.68	4.14	0.21	0.99	0.53	1.54	0.19	0.32	0.78	LOC109045958	tight junction associated protein 1 (peripheral), transcript variant X1
gene-LOC109045958	0.2	0	0	1.58	0	0.28	0	0.51	0	0	0	0	LOC109045958	tight junction associated protein 1 (peripheral), transcript variant X2
gene-LOC109045958	0	0	0	0	0	0	0	0	0	0	0	0	LOC109045958	tight junction associated protein 1 (peripheral), transcript variant X3
gene-LOC109045958	0	0	0.51	0	0.27	0.07	0	0	0	0	0	0	LOC109045958	tight junction associated protein 1 (peripheral), transcript variant X4
gene-LOC109045959	0	0	0	0	2.55	0	0	0	0	0	0.17	0	LOC109045959	nuclear receptor coactivator 4-like, transcript variant X1
gene-LOC109045959	0.28	0	0	0.82	2.61	0	0	0.83	1.46	0.65	2.14	2.36	LOC109045959	nuclear receptor coactivator 4-like, transcript variant X2
gene-LOC109045959	0.7	0.02	0	0	5.94	0	0	0.99	1.68	0.36	0	0.34	LOC109045959	nuclear receptor coactivator 4-like, transcript variant X4
gene-LOC109045959	0	0	0	0	0	0	0	0	0	0	0	0	LOC109045959	nuclear receptor coactivator 4-like, transcript variant X5
gene-LOC109045959	4.41	2.49	1.35	3.51	0	2.3	5.1	2.9	1.18	0.41	0.04	2.4	LOC109045959	nuclear receptor coactivator 4-like, transcript variant X3
gene-LOC109045960	0.15	0	0	0.12	0.34	0.11	0	0.15	0.31	0	0.14	0.4	LOC109045960	1-phosphatidylinositol 4,5-bisphosphate phosphodiesterase delta-3-A, transcript variant X1
gene-LOC109045960	0.07	0.29	0.25	0.31	0.27	0	0.26	0.42	0.28	0.09	0.13	0	LOC109045960	1-phosphatidylinositol 4,5-bisphosphate phosphodiesterase delta-3-A, transcript variant X2
gene-LOC109045961	3.76	1.77	1.23	2.06	3	1.38	2.15	4.52	4.39	1.76	3.4	3.75	LOC109045961	26S proteasome non-ATPase regulatory subunit 5-like
gene-LOC109045962	0.15	0.03	0.09	0.06	0.04	0.1	0.13	0.08	0.01	0.01	0.07	0.06	LOC109045962	alpha-2,8-sialyltransferase 8E-like
gene-LOC109045963	0	0	0	0	0	0	0	0	0	0	0	0	LOC109045963	leucine-rich repeat-containing protein 73, transcript variant X1
gene-LOC109045963	0	0	0	0	0	0	0	0	0	0	0	0	LOC109045963	leucine-rich repeat-containing protein 73, transcript variant X2
gene-LOC109045963	0	0	0	0	0	0	0.04	0	0.03	0	0	0	LOC109045963	leucine-rich repeat-containing protein 73, transcript variant X3
gene-LOC109045965	0	0	0	0.01	0	0.01	0.04	0.01	0.01	0	0.02	0	LOC109045965	lipoxygenase homology domain-containing protein 1-like
gene-LOC109045967	0	0	0	0	0	0	0	0	0	0	0	0	LOC109045967
gene-LOC109045970	5.5	0.46	1.78	0.69	0.1	0.56	1.69	0.99	5.01	0	0.57	3.13	LOC109045970	C-X-C motif chemokine 11-6-like
gene-LOC109045971	12.49	4.26	9.55	1.81	0.97	0	0.09	10.62	0.47	0.82	1.13	0	LOC109045971	C-X-C motif chemokine 11-6-like
gene-LOC109045973	21.6	0	14.68	4.29	11.19	0	0	9.67	15.55	2.82	1.95	2.78	LOC109045973	C-X-C motif chemokine 11-6-like
gene-LOC109045975	6.32	1.11	2.79	1.25	1.12	3.49	5.58	5.71	7.45	4.95	8.23	5.51	LOC109045975	nudix hydrolase 24, chloroplastic-like
gene-LOC109045977	0	0	0	0	0	0	0	0	0	0	0	0	LOC109045977	rho GTPase-activating protein 23-like, transcript variant X1
gene-LOC109045977	0	0	0	0	0	0	0	0	0	0	0.05	0	LOC109045977	rho GTPase-activating protein 23-like, transcript variant X2
gene-LOC109045977	0	0	0	0	0	0	0	0	0.02	0	0	0	LOC109045977	rho GTPase-activating protein 23-like, transcript variant X3
gene-LOC109045977	0	0	0	0	0.09	0	0	0.07	0	0	0	0	LOC109045977	rho GTPase-activating protein 23-like, transcript variant X4
gene-LOC109045977	0	0	0	0.01	0.02	0	0.03	0	0.05	0	0	0	LOC109045977	rho GTPase-activating protein 23-like, transcript variant X5
gene-LOC109045977	0	0	0	0.04	0	0	0	0.02	0.02	0	0	0.01	LOC109045977	rho GTPase-activating protein 23-like, transcript variant X6
gene-LOC109045977	0	0	0	0	0	0	0	0.45	0.48	0	0.27	0.32	LOC109045977	rho GTPase-activating protein 23-like, transcript variant X7
gene-LOC109045977	0	0	0.1	0	0	0.11	0	0	0	0	0	0	LOC109045977	rho GTPase-activating protein 23-like, transcript variant X8
gene-LOC109045977	0.13	0.05	0	0.07	0.52	0	0.12	0	0.26	0.05	0.28	0.42	LOC109045977	rho GTPase-activating protein 23-like, transcript variant X9
gene-LOC109045978	0.21	0.08	0.03	0.11	0.2	0.17	0.12	0.75	0.22	0.05	0.26	0.15	LOC109045978	proteinase-activated receptor 1-like
gene-LOC109045980	0	0	0	0	0	0	0.03	0	0	0	0.06	0	LOC109045980	5-hydroxytryptamine receptor 2C-like, transcript variant X1
gene-LOC109045980	0.04	0.12	0.06	0.04	0.02	0.05	0	0.07	0.1	0.04	0	0.05	LOC109045980	5-hydroxytryptamine receptor 2C-like, transcript variant X2
gene-LOC109045980	0.05	0	0	0	0	0	0	0	0	0	0	0	LOC109045980	5-hydroxytryptamine receptor 2C-like, transcript variant X3
gene-LOC109045983	0.24	0	0	0.08	1.46	0	0	0	0.08	0	0	0.18	LOC109045983	rho GTPase-activating protein 24-like, transcript variant X1
gene-LOC109045983	0	0	0.08	0	0	0	0	0.79	0.24	0	0.27	0	LOC109045983	rho GTPase-activating protein 24-like, transcript variant X2
gene-LOC109045983	0	0	0	0	0	0	0	0	0	0	0	0	LOC109045983	rho GTPase-activating protein 24-like, transcript variant X3
gene-LOC109045983	0.85	1.69	1.38	1.4	0.87	1.38	1.63	1.8	2.33	0.74	2.09	1.47	LOC109045983	rho GTPase-activating protein 24-like, transcript variant X4
gene-LOC109045985	0	0	0	0.05	0.13	0.45	0.06	0.36	0.18	0.05	0.1	0.26	LOC109045985	gastrula zinc finger protein XlCGF49.1-like
gene-LOC109045993	0	0	0	0	0.08	0	0.39	0	0	0	0.27	0.28	LOC109045993	ataxin-7-like protein 3, transcript variant X1
gene-LOC109045993	0	0	0	0	0	0	0	0	0	0	0	0	LOC109045993	ataxin-7-like protein 3, transcript variant X2
gene-LOC109045993	0	0	0	0	0	0.87	0.17	0	0	0	0	0.03	LOC109045993	ataxin-7-like protein 3, transcript variant X3
gene-LOC109045993	0.45	0.47	0.13	0.86	0.65	0.25	0	0.21	1.12	0.49	0.7	0.51	LOC109045993	ataxin-7-like protein 3, transcript variant X4
gene-LOC109045993	0	0	0	0	0	0	0	0	0	0	0.1	0	LOC109045993	ataxin-7-like protein 3, transcript variant X5
gene-LOC109045995	4.37	0.46	2.82	5.42	7.72	0.72	1.39	3.86	4.48	0.71	2.2	5.84	LOC109045995	inositol 1,4,5-trisphosphate receptor type 2-like
gene-LOC109046005	0	0.12	0.1	0.04	0.07	0	0.66	0.39	0.02	0	0	0.02	LOC109046005
gene-LOC109046006	6.45	1.1	3.17	4.7	3.69	3.32	3.76	5.25	9.19	2.11	3.92	7.75	LOC109046006	ER degradation-enhancing alpha-mannosidase-like protein 3
gene-LOC109046007	0.39	0.09	0.42	0.23	0.75	0.1	0.35	0.48	0.32	0.03	0.2	0.15	LOC109046007	protein Niban 2-like
gene-LOC109046009	0.15	0	0.14	0.06	0.17	0.19	0.09	0.25	0.28	0	0	0.43	LOC109046009	alpha-(1,3)-fucosyltransferase 7-like
gene-LOC109046010	6.15	0.95	4.72	2.92	5.66	1.88	4.41	5.4	5.05	3.69	3.43	9.7	LOC109046010	neural proliferation differentiation and control protein 1-like
gene-LOC109046011	0	0	0.04	0	0	0	0	0	0	0	0	0	LOC109046011	chloride intracellular channel protein 4-like
gene-LOC109046012	76.5	13.2	47.25	3.1	8.38	14.13	66.73	81.39	144.97	13.66	34	178.83	LOC109046012	probable low affinity copper uptake protein 2
gene-LOC109046013	0	0	0.02	0	0.02	0	0.02	0.08	0	0	0	0	LOC109046013
gene-LOC109046014	0	0	0	0	0.06	0.33	0	0.07	0.07	0	0	0	LOC109046014	uncharacterized LOC109046014
gene-LOC109046016	0.49	0	0	0	0.18	0	0	0.69	0.13	0	0	0	LOC109046016	activating transcription factor 7-interacting protein 2-like, transcript variant X1
gene-LOC109046016	1.06	0.21	0.47	0.63	0.1	0.41	0.65	0	0.6	0.37	0.58	0.24	LOC109046016	activating transcription factor 7-interacting protein 2-like, transcript variant X2
gene-LOC109046018	0.27	0.02	0.08	0.06	0	0.2	0.53	0.03	0.04	0.02	0.14	0.03	LOC109046018	uncharacterized LOC109046018
gene-LOC109046020	0.47	0.07	0.36	0.26	0.25	0.14	0.05	0.59	0.52	0.05	0.13	0.25	LOC109046020	NACHT, LRR and PYD domains-containing protein 3-like
gene-LOC109046021	0.02	0	0	0.02	0.06	0.04	0.08	0.06	0	0	0	0.06	LOC109046021	C3a anaphylatoxin chemotactic receptor-like
gene-LOC109046023	1.38	0	0.64	1.32	1.34	1.02	1.15	1.66	1.67	0.64	1.44	2.5	LOC109046023	adenomatous polyposis coli protein-like
gene-LOC109046024	5.48	2.04	1.99	1.44	3.92	2.12	3.79	2.35	7.6	0.81	1.75	3.36	LOC109046024	macrophage colony-stimulating factor 1 receptor
gene-LOC109046026	0	0.42	0.34	0	0	0	0	0	0	0.28	0	0	LOC109046026	uncharacterized LOC109046026, transcript variant X1
gene-LOC109046026	0	0	0	0	0	0	0	0	0	0	0	0	LOC109046026	uncharacterized LOC109046026, transcript variant X2
gene-LOC109046029	1.68	1.79	2.16	1.25	1.29	1.6	2.56	1.88	3.11	1.06	0.69	1.61	LOC109046029	monocyte chemotactic protein 1B-like
gene-LOC109046030	0.33	0.02	0.03	0.11	0.4	0	0.2	0.6	0.79	0.08	0.26	0.52	LOC109046030
gene-LOC109046031	2.02	0	1.7	1.67	2.22	0	1.46	2.14	0.96	0	1.18	1.59	LOC109046031	tRNA pseudouridine synthase A-like, transcript variant X1
gene-LOC109046031	0	0.44	0.05	0	0	2.09	0.73	0	0	1.24	0	0	LOC109046031	tRNA pseudouridine synthase A-like, transcript variant X2
gene-LOC109046032	5.05	0.98	1.96	1.38	1.75	0.82	1.81	2.92	5.37	0.98	2.6	2.67	LOC109046032	14 kDa phosphohistidine phosphatase-like
gene-LOC109046034	0.03	0	0.34	0.46	0.45	0.15	0.19	0.22	0.43	0	0.22	0.47	LOC109046034
gene-LOC109046035	0	0	0	0	0	0	0	0	0	15.94	0	7.26	LOC109046035	coiled-coil-helix-coiled-coil-helix domain-containing protein 10, mitochondrial-like, transcript variant X1
gene-LOC109046035	10.06	2.84	10.45	0.7	6.03	6.88	9.03	5.14	3.22	0	14.64	4.64	LOC109046035	coiled-coil-helix-coiled-coil-helix domain-containing protein 10, mitochondrial-like, transcript variant X2
gene-LOC109046035	4.6	0	0	3.63	0	0	0	0.37	1.66	0	0	0	LOC109046035	coiled-coil-helix-coiled-coil-helix domain-containing protein 10, mitochondrial-like, transcript variant X3
gene-LOC109046036	9.67	3.09	12.38	9.74	9.62	3.6	8.47	6.44	5.03	8.41	5.63	6.88	LOC109046036	D-dopachrome decarboxylase-A-like
gene-LOC109046037	3.51	1.03	9.37	8.06	8.84	3.14	5.21	4.11	0.81	1.76	7.41	2.08	LOC109046037	glutathione S-transferase theta-3
gene-LOC109046038	45.23	11.63	72.67	43.68	72.98	6.98	24.31	18.3	18.34	15.74	12.74	20.94	LOC109046038	glutathione S-transferase theta-3-like
gene-LOC109046040	6.31	5.39	3.17	2.12	4.76	12.87	1.55	3.28	1.69	4.74	2.33	0.66	LOC109046040	coiled-coil-helix-coiled-coil-helix domain-containing protein 10, mitochondrial-like
gene-LOC109046041	0	0	0.68	0.28	0.32	0	0.45	0.07	0.21	0.82	0	0.28	LOC109046041
gene-LOC109046045	0.05	0	0	0	0	0	0.01	0.01	0.01	0	0.03	0.01	LOC109046045	soluble lamin-associated protein of 75 kDa-like
gene-LOC109046046	0	0	0	0	0	0	0	0	0	0.05	0	0	LOC109046046	LIM/homeobox protein Lhx5, transcript variant X1
gene-LOC109046046	0	0	0	0	0	0	0	0	0	0	0	0	LOC109046046	LIM/homeobox protein Lhx5, transcript variant X2
gene-LOC109046048	10.88	0.16	5.81	3.55	3.74	1.59	5.56	4.99	5.27	2.11	3.14	5.82	LOC109046048	GTPase IMAP family member 9
gene-LOC109046052	0.21	0	0	0.03	0.08	0	0	0.13	0.16	0	0.03	0	LOC109046052	beta-1,3-galactosyl-O-glycosyl-glycoprotein beta-1,6-N-acetylglucosaminyltransferase 4
gene-LOC109046055	65.23	18	62.17	43.43	37.68	49.68	70.59	58.84	55.58	25.72	54.75	38.46	LOC109046055	eukaryotic translation initiation factor 4E-binding protein 2-like
gene-LOC109046056	0.04	0.08	0.1	0.04	0.08	0	0	0.05	0	0	0	0.02	LOC109046056	5-hydroxytryptamine receptor 1A-beta-like
gene-LOC109046058	3.16	1.63	2.74	0.89	0.2	0	2.59	0	0.85	0	0	0	LOC109046058	E3 ubiquitin-protein ligase RNF180-like, transcript variant X1
gene-LOC109046058	0	0	0	0	0	0	0	1.38	1.05	1.73	2.7	0	LOC109046058	E3 ubiquitin-protein ligase RNF180-like, transcript variant X2
gene-LOC109046059	0.32	2.44	14.52	0	0.09	0.28	1.01	2.27	0.28	68.84	0.76	2.06	LOC109046059	succinyl-CoA:3-ketoacid coenzyme A transferase 1, mitochondrial-like
gene-LOC109046062	0	0	0	0	0	0	0	0.13	0	0	0.05	0	LOC109046062	growth arrest and DNA damage-inducible protein GADD45 gamma-like
gene-LOC109046063	0.02	0.07	0	0	0	0	0	0	0	0	0.05	0	LOC109046063
gene-LOC109046064	0	0.19	0.52	0.07	0	0.14	0	0	0	1.79	0	0	LOC109046064	guanylyl cyclase-activating protein 1-like
gene-LOC109046065	0.47	0.11	0.25	0.41	1.81	0.06	0.24	0.52	0.55	0.27	0.54	0.8	LOC109046065	transmembrane protein 250
gene-LOC109046073	1.57	0	0.65	2.14	0.29	1.37	1.17	1.64	0.72	0.71	0.58	0.94	LOC109046073	PDZ and LIM domain protein 2-like, transcript variant X1
gene-LOC109046073	3.95	0	2.89	0	3.21	0.78	4.12	5.37	6.26	1.03	5.95	4	LOC109046073	PDZ and LIM domain protein 2-like, transcript variant X2
gene-LOC109046073	0	2.06	0	0	0	0	0	0	0	0	0	0	LOC109046073	PDZ and LIM domain protein 2-like, transcript variant X3
gene-LOC109046074	3.09	0.39	2.24	2.67	0.91	0.64	1.86	4.15	2.48	2.08	3.35	4.24	LOC109046074	tripartite motif-containing protein 16-like, transcript variant X1
gene-LOC109046074	0.06	0	0.36	0.1	0	0	0	0.06	0.12	0	0.43	0.19	LOC109046074	tripartite motif-containing protein 16-like, transcript variant X2
gene-LOC109046074	0.05	0	0.29	0.24	0.04	0	0.42	0	0.41	0.55	0.15	0.46	LOC109046074	tripartite motif-containing protein 16-like, transcript variant X3
gene-LOC109046075	0.06	0	0.01	0	0.06	0.09	0.12	0	0	0	0.04	0.13	LOC109046075	ephrin-A5b-like
gene-LOC109046076	1.97	0.41	3.79	2.26	1.17	0.03	3.87	2.38	1.98	0.88	1.15	2.64	LOC109046076	zinc finger protein 708-like, transcript variant X1
gene-LOC109046076	0	0	0	0	0.34	1.71	0	0	0	0	0.24	0.21	LOC109046076	zinc finger protein 708-like, transcript variant X2
gene-LOC109046077	0	0	0	0	0	0	0	0	0	0	0	0	LOC109046077	heat shock protein beta-11
gene-LOC109046078	0	0	0	0	0	0	0	0	0	0	0	0	LOC109046078	rod cGMP-specific 3',5'-cyclic phosphodiesterase subunit beta-like, transcript variant X1
gene-LOC109046078	0	0	0	0	0	0	0	0	0	0	0	0	LOC109046078	rod cGMP-specific 3',5'-cyclic phosphodiesterase subunit beta-like, transcript variant X2
gene-LOC109046078	0	0	0.03	0	0	0	0	0	0	0	0	0	LOC109046078	rod cGMP-specific 3',5'-cyclic phosphodiesterase subunit beta-like, transcript variant X3
gene-LOC109046078	0.02	0	0	0.03	0.01	0.02	0.05	0	0	0.03	0	0.08	LOC109046078	rod cGMP-specific 3',5'-cyclic phosphodiesterase subunit beta-like, transcript variant X4
gene-LOC109046078	0	0	0	0	0	0	0	0	0	0	0	0	LOC109046078	rod cGMP-specific 3',5'-cyclic phosphodiesterase subunit beta-like, transcript variant X5
gene-LOC109046082	0.17	0.09	0.23	0.21	0.15	0.06	0.12	0.13	0.41	0.06	0.02	0.05	LOC109046082	uncharacterized LOC109046082
gene-LOC109046084	0	0	0	0	0	0	0	0	0	0	0	0	LOC109046084	short stature homeobox protein 2-like, transcript variant X1
gene-LOC109046084	0	0	0	0	0	0	0	0	0	0	0	0	LOC109046084	short stature homeobox protein 2-like, transcript variant X2
gene-LOC109046084	0	0	0	0	0.03	0	0	0.1	0	0	0	0.03	LOC109046084	short stature homeobox protein 2-like, transcript variant X3
gene-LOC109046085	0	0	0	0	0	0	0	0	0	0	0	0	LOC109046085	uncharacterized LOC109046085
gene-LOC109046087	0	0	0	0	0	0	0	0	0.46	0	0.21	0	LOC109046087	CCR4-NOT transcription complex, subunit 6a, transcript variant X1
gene-LOC109046087	1.22	0.1	0.75	2.83	4.84	0.78	1.54	2.78	3.06	0.55	0.74	5.54	LOC109046087	CCR4-NOT transcription complex, subunit 6a, transcript variant X2
gene-LOC109046087	0.33	0.22	0	0	0.12	0	0	0.45	0	0	0.77	0.39	LOC109046087	CCR4-NOT transcription complex, subunit 6a, transcript variant X3
gene-LOC109046088	0	0	0	0	0.78	0	0.5	0.73	0.17	0	1.19	0.61	LOC109046088	CDP-diacylglycerol--glycerol-3-phosphate 3-phosphatidyltransferase, mitochondrial, transcript variant X1
gene-LOC109046088	0	0	0	0	0	0	0	0.3	0	0	0.23	0.01	LOC109046088	CDP-diacylglycerol--glycerol-3-phosphate 3-phosphatidyltransferase, mitochondrial, transcript variant X2
gene-LOC109046088	0.04	0	0	0	0	0	0	0	0.02	0	0	0.02	LOC109046088	CDP-diacylglycerol--glycerol-3-phosphate 3-phosphatidyltransferase, mitochondrial, transcript variant X4
gene-LOC109046088	0.53	0.11	0.17	0	0	0.87	0.08	0.5	0	0	0	0	LOC109046088	CDP-diacylglycerol--glycerol-3-phosphate 3-phosphatidyltransferase, mitochondrial, transcript variant X6
gene-LOC109046088	0.1	0	0	0	0.23	0	0.07	0.5	0	0	0.3	0.34	LOC109046088	CDP-diacylglycerol--glycerol-3-phosphate 3-phosphatidyltransferase, mitochondrial, transcript variant X7
gene-LOC109046088	0	0	0.39	1.06	0	0	0	0	1.02	0	0	0	LOC109046088	CDP-diacylglycerol--glycerol-3-phosphate 3-phosphatidyltransferase, mitochondrial, transcript variant X3
gene-LOC109046088	0	0	0	0	0.08	0	0	0	0	0	0	0	LOC109046088	CDP-diacylglycerol--glycerol-3-phosphate 3-phosphatidyltransferase, mitochondrial, transcript variant X5
gene-LOC109046088	0	0	0	0	0	0	0	0	0.65	0	0	0.93	LOC109046088	CDP-diacylglycerol--glycerol-3-phosphate 3-phosphatidyltransferase, mitochondrial, transcript variant X8
gene-LOC109046091	0	0	0	0	0	0.03	0.37	1.73	0	0	0	0	LOC109046091	elongation factor 1-alpha-like
gene-LOC109046092	0.03	0	0	0.03	0	0	0.03	0.02	0.02	0.13	0	0	LOC109046092	alpha-2Db adrenergic receptor-like
gene-LOC109046093	0.43	0	0	0	0.35	0	0.54	0.55	0.63	0	0.47	0.53	LOC109046093	cytohesin-1, transcript variant X1
gene-LOC109046093	0	0	0	0	0	0	0	0	0	0	0	0.09	LOC109046093	cytohesin-1, transcript variant X2
gene-LOC109046093	1.11	0	0.86	1.2	3.82	1.01	4.4	4.44	4.01	0.37	3.19	3.3	LOC109046093	cytohesin-1, transcript variant X3
gene-LOC109046093	0	0	0	0	0	0	0	0	0	0	0	0	LOC109046093	cytohesin-1, transcript variant X4
gene-LOC109046093	0	0	0	0	0	0	0	0	0	0	0	0	LOC109046093	cytohesin-1, transcript variant X5
gene-LOC109046093	0.44	0	0	0.2	0.11	0	0	0	0.2	0	0.43	0.32	LOC109046093	cytohesin-1, transcript variant X6
gene-LOC109046094	0	0	0	0	0.49	0	0	0	0	0	0	0	LOC109046094	CDP-diacylglycerol--glycerol-3-phosphate 3-phosphatidyltransferase, mitochondrial-like, transcript variant X1
gene-LOC109046094	0.14	0	0.12	0.29	0.29	0	0.06	0.05	0.02	0.02	0.15	0.23	LOC109046094	CDP-diacylglycerol--glycerol-3-phosphate 3-phosphatidyltransferase, mitochondrial-like, transcript variant X2
gene-LOC109046094	0	0	0	0	0	0	0	0.06	0	0	0	0	LOC109046094	CDP-diacylglycerol--glycerol-3-phosphate 3-phosphatidyltransferase, mitochondrial-like, transcript variant X3
gene-LOC109046097	0	0	0	0	0	0	0	0	0	0	0	0	LOC109046097	glutamate receptor 2, transcript variant X1
gene-LOC109046097	0.08	0	0	0	0	0	0	0	0.03	0	0	0	LOC109046097	glutamate receptor 2, transcript variant X2
gene-LOC109046097	0	0	0	0.07	0	0.02	0.02	0.02	0.02	0	0.06	0.05	LOC109046097	glutamate receptor 2, transcript variant X3
gene-LOC109046097	0	0.02	0.02	0	0.02	0	0	0.01	0	0	0	0	LOC109046097	glutamate receptor 2, transcript variant X5
gene-LOC109046097	0	0	0	0	0	0	0	0	0	0	0	0	LOC109046097	glutamate receptor 2, transcript variant X6
gene-LOC109046097	0	0	0	0	0	0	0	0	0	0	0	0	LOC109046097	glutamate receptor 2, transcript variant X4
gene-LOC109046102	3.42	0.94	2.04	2.11	1.75	1.56	1.92	2.88	3.39	2.35	2.95	1.92	LOC109046102	voltage-dependent anion channel 1, transcript variant X1
gene-LOC109046102	0	0.99	0	0	0	0.92	0	0	0	0	0	0	LOC109046102	voltage-dependent anion channel 1, transcript variant X2
gene-LOC109046106	3.91	0.55	2.81	2.17	3.64	1.45	2.74	4.82	6.47	1.33	2.88	7.06	LOC109046106	protein POF1B-like
gene-LOC109046107	1.69	1.58	1.05	2	1.31	1.02	1.26	1.93	1.65	0.82	1.3	1.11	LOC109046107	protein sprouty homolog 3, transcript variant X1
gene-LOC109046107	0.05	0	0	0.05	0.14	0	0	0	0	0.09	0	0.13	LOC109046107	protein sprouty homolog 3, transcript variant X3
gene-LOC109046107	0	0	0	0	0	0	0	0	0	0	0.18	0	LOC109046107	protein sprouty homolog 3, transcript variant X2
gene-LOC109046112	0	0	0	0	0	0	0	0	0	0	0	0	LOC109046112
gene-LOC109046114	0.93	0.45	0.39	1.02	0.2	0.27	0.74	0.55	0.73	0.18	0.51	0.84	LOC109046114	ras-related protein Rab-24-like
gene-LOC109046115	0	0	0	0.03	0.18	0	0	0.24	0.14	0.06	0	0	LOC109046115	coiled-coil domain-containing protein 28B-like, transcript variant X1
gene-LOC109046115	0	0	0	0	0	0	0	0	0	0	0	0	LOC109046115	coiled-coil domain-containing protein 28B-like, transcript variant X2
gene-LOC109046115	0	0	0	0	0	0	0	0	0	0	0	0	LOC109046115	coiled-coil domain-containing protein 28B-like, transcript variant X3
gene-LOC109046116	2.79	0.29	1.21	0.85	1.64	1.21	1.39	1.99	2.58	0.75	1.85	4.04	LOC109046116	OTU domain-containing protein 7A-like, transcript variant X1
gene-LOC109046116	0	0	0	0	0	0	0	0	0	0	0	0	LOC109046116	OTU domain-containing protein 7A-like, transcript variant X2
gene-LOC109046117	2.05	1.28	7.57	0	0	0	2.54	3.57	3.9	1.36	4.73	9.07	LOC109046117	trimethyllysine dioxygenase, mitochondrial, transcript variant X1
gene-LOC109046117	2.22	0.54	2.52	0	0.18	0	5.81	3.58	1.91	0	1.34	5.8	LOC109046117	trimethyllysine dioxygenase, mitochondrial, transcript variant X2
gene-LOC109046117	0	0	1.72	0	0	0	0	0.39	0.61	0	0	0.86	LOC109046117	trimethyllysine dioxygenase, mitochondrial, transcript variant X3
gene-LOC109046117	2.81	0	0	0	0	0	0	1.01	0.57	0	0.7	0.86	LOC109046117	trimethyllysine dioxygenase, mitochondrial, transcript variant X4
gene-LOC109046117	0	0	0	0	0	4.53	0	0.16	0.25	0	0	0	LOC109046117	trimethyllysine dioxygenase, mitochondrial, transcript variant X5
gene-LOC109046118	5.96	0.09	1.41	2.68	6.04	4.67	5.09	6.29	4.34	1.18	4.61	6.23	LOC109046118	PDZ and LIM domain protein 4
gene-LOC109046120	8.07	2.95	2.65	6.04	6.04	4.93	5.64	9.36	14.08	1.8	5.92	11.45	LOC109046120	PDZ and LIM domain protein 4-like
gene-LOC109046121	0	0	0	0	0	0	0	0	0	0	0	0.14	LOC109046121	trimethyllysine dioxygenase, mitochondrial-like
gene-LOC109046123	0.09	0.02	0.04	0.04	0.03	0.1	0	0.08	0.08	0	0.07	0.03	LOC109046123
gene-LOC109046124	0	0	0	0	0	0	0	0	0	0	0	0	LOC109046124	G-protein coupled receptor 12-like, transcript variant X1
gene-LOC109046124	0	0	0	0	0	0	0.02	0	0.01	0	0	0	LOC109046124	G-protein coupled receptor 12-like, transcript variant X2
gene-LOC109046125	0.98	0.34	0.75	1.22	1.32	0.63	0.98	1.93	2.26	0.48	1.14	1.6	LOC109046125	sentrin-specific protease 1-like
gene-LOC109046126	1.51	0	0.89	1.92	0.73	0.27	1.49	2.21	1.77	1.1	1.85	3.15	LOC109046126	acyl-coenzyme A diphosphatase FITM2-like
gene-LOC109046128	0	0	0	0	0	0	0	0	0	0	0	0	LOC109046128
gene-LOC109046129	0	0	0	0	0	0	0	0	0	0	0	0	LOC109046129	potassium channel subfamily K member 13-like
gene-LOC109046131	7.84	1.24	2.49	2.19	1.25	1.93	5.73	5.38	4.89	2.33	5.1	5.92	LOC109046131	uncharacterized LOC109046131, transcript variant X1
gene-LOC109046131	0.11	0	0	0.03	0	0	0	0.17	0.06	0	0	0	LOC109046131	uncharacterized LOC109046131, transcript variant X2
gene-LOC109046132	0	0	0	0	0	0	0	0.75	1.06	0	0.2	0	LOC109046132	suppressor of cytokine signaling 3-like
gene-LOC109046134	1.01	0.15	0.21	0.47	0.96	0.2	0.4	0.37	0.63	0.06	0.27	1.03	LOC109046134	junction-mediating and -regulatory protein-like
gene-LOC109046140	0	0	0	0.01	0	0.03	0	0.02	0.01	0	0	0.02	LOC109046140	beta-1,4-galactosyltransferase 2-like, transcript variant X1
gene-LOC109046140	0	0	0	0	0	0	0	0	0	0	0	0	LOC109046140	beta-1,4-galactosyltransferase 2-like, transcript variant X2
gene-LOC109046140	0	0	0	0	0	0	0	0	0	0	0	0	LOC109046140	beta-1,4-galactosyltransferase 2-like, transcript variant X3
gene-LOC109046140	0	0	0	0	0	0	0	0	0	0	0	0	LOC109046140	beta-1,4-galactosyltransferase 2-like, transcript variant X4
gene-LOC109046148	0.04	0.08	0	0	0.07	0.05	0.01	0.02	0.03	0.02	0.02	0	LOC109046148	janus kinase and microtubule-interacting protein 2-like
gene-LOC109046149	0.11	0	0	0.46	1.25	1.22	1.88	2.58	0.51	0	0	0.13	LOC109046149	uncharacterized LOC109046149, transcript variant X1
gene-LOC109046149	0.37	0	0	0	0.21	0	0	0	0	0.31	0	0.35	LOC109046149	uncharacterized LOC109046149, transcript variant X2
gene-LOC109046149	0.66	0.41	0.47	0.67	0	1.37	0	0	0	0	0.31	0	LOC109046149	uncharacterized LOC109046149, transcript variant X3
gene-LOC109046150	0	0	0	0	0	0.04	0	0.19	0.39	0	0	0.25	LOC109046150	OTU domain-containing protein 7A-like, transcript variant X1
gene-LOC109046150	0.43	0.08	0.19	0.17	0.63	0	0.05	0	0	0.21	0.26	0.07	LOC109046150	OTU domain-containing protein 7A-like, transcript variant X2
gene-LOC109046150	0	0	0	0	0	0	0	0	0	0	0	0	LOC109046150	OTU domain-containing protein 7A-like, transcript variant X3
gene-LOC109046154	1.18	0.35	1.29	0.56	2.09	0.52	0.74	2.56	3.72	0.53	1.96	1.7	LOC109046154	structural maintenance of chromosomes protein 2-like
gene-LOC109046155	0.09	0	0.09	0.02	0.4	0	0.04	0.41	0.48	0.05	0.09	0.19	LOC109046155
gene-LOC109046156	0	0	0	0	0	0	0	0	0	0	0	0	LOC109046156	clarin-2-like
gene-LOC109046159	0.55	0.01	0.56	0.14	1.31	0.18	0.58	1.02	2.27	0.19	1.32	0.88	LOC109046159	structural maintenance of chromosomes protein 2-like
gene-LOC109046162	2.03	0.84	1.48	0.97	1.2	1.44	1.52	1.39	2.23	0.62	1.23	2.06	LOC109046162	inactive phospholipase C-like protein 2
gene-LOC109046163	0	0	0	0	0	0	0	0	0	0	0	0	LOC109046163	serpin H1-like, transcript variant X1
gene-LOC109046163	0	0	0	0	0	0	0	0	0	0	0	0	LOC109046163	serpin H1-like, transcript variant X2
gene-LOC109046163	0	0	0	0	0	0	0	0.15	0	0	0	0	LOC109046163	serpin H1-like, transcript variant X3
gene-LOC109046163	0	0	0	0	0	0	0	0	0	0	0	0	LOC109046163	serpin H1-like, transcript variant X4
gene-LOC109046163	0	0	0	0	0	0	0	0	0	0	0	0	LOC109046163	serpin H1-like, transcript variant X5
gene-LOC109046164	0.48	0.12	0.33	0.15	0.28	0.11	0.21	0.36	0.43	0	0.36	0.32	LOC109046164	uncharacterized LOC109046164, transcript variant X1
gene-LOC109046164	0	0	0	0	0	0.13	0	0	0	0.03	0	0	LOC109046164	uncharacterized LOC109046164, transcript variant X2
gene-LOC109046170	0	0	0	0	0	0	0	0	0	0	0	0	LOC109046170	protein ELFN1-like, transcript variant X1
gene-LOC109046170	0	0	0	0	0	0	0	0	0	0	0	0	LOC109046170	protein ELFN1-like, transcript variant X2
gene-LOC109046170	0	0	0	0	0	0	0	0	0	0	0	0	LOC109046170	protein ELFN1-like, transcript variant X3
gene-LOC109046170	0	0	0	0	0	0	0	0.03	0	0	0.01	0	LOC109046170	protein ELFN1-like, transcript variant X4
gene-LOC109046172	0.33	0.34	0.19	0.55	0.5	0.17	0.33	0.2	0.1	0.18	0.5	0.16	LOC109046172	olfactomedin-like protein 2A
gene-LOC109046174	0	0	0	0	0	0	0	0	0	0	0	0	LOC109046174	dnaJ homolog subfamily B member 5-like, transcript variant X1
gene-LOC109046174	0.29	0	0.04	0.23	0.11	0.06	0.1	0.17	0	0.08	0.07	0.07	LOC109046174	dnaJ homolog subfamily B member 5-like, transcript variant X2
gene-LOC109046175	0	0	0	0	0	0	0	0	0	0	0	0	LOC109046175	valosin containing protein
gene-LOC109046176	0	0	0	0	0	0	0	0	0	0	0	0	LOC109046176	ataxin-2-like, transcript variant X1
gene-LOC109046176	0	0	0	0	0	0	0	0	0	0.05	0	0.1	LOC109046176	ataxin-2-like, transcript variant X2
gene-LOC109046176	0	0	0	0	0	0	0.11	0	0	0	0	0	LOC109046176	ataxin-2-like, transcript variant X3
gene-LOC109046176	0	0	0	0	0	0	0	0	0	0	0	0	LOC109046176	ataxin-2-like, transcript variant X4
gene-LOC109046176	0	0	0.28	0.28	0.4	0	0	0.26	0.38	0	0.34	0.34	LOC109046176	ataxin-2-like, transcript variant X5
gene-LOC109046176	0	0	0	0.25	0.49	0	0	0.45	0	0	0.18	0	LOC109046176	ataxin-2-like, transcript variant X6
gene-LOC109046176	0	0	0	0	0	0	0	0.14	0.25	0	0	0	LOC109046176	ataxin-2-like, transcript variant X7
gene-LOC109046176	0	0	0	0	0	0	0	0	0	0	0	0	LOC109046176	ataxin-2-like, transcript variant X8
gene-LOC109046176	0.09	0	0	0	0.02	0	0	0	0.21	0	0.3	1.19	LOC109046176	ataxin-2-like, transcript variant X9
gene-LOC109046176	0	0	0	0	0	0.25	0	0	0	0	0	0	LOC109046176	ataxin-2-like, transcript variant X10
gene-LOC109046177	0	0	0	0	0	0	0	0	0	0	0	0	LOC109046177	dnaJ homolog subfamily B member 5-like, transcript variant X1
gene-LOC109046177	0.31	0.08	0.1	0.28	0.07	0.46	0.04	0.05	0.05	0.04	0.28	0.13	LOC109046177	dnaJ homolog subfamily B member 5-like, transcript variant X2
gene-LOC109046177	0	0	0	0	0	0	0	0	0	0	0	0.03	LOC109046177	dnaJ homolog subfamily B member 5-like, transcript variant X3
gene-LOC109046179	39.92	11.65	31.22	25.51	46.4	8.19	24.62	47.56	69.98	15.36	40.44	61.02	LOC109046179	transitional endoplasmic reticulum ATPase
gene-LOC109046180	1	0.5	0.25	1.19	0.65	0.48	1.16	0.88	2.05	0.28	0.72	1.04	LOC109046180	chromobox protein homolog 2-like
gene-LOC109046181	2.79	3.21	2.03	3.17	1.49	4.98	2.59	1.42	2.03	1.05	1.74	1.63	LOC109046181	elongation factor 2-like
gene-LOC109046183	0.11	0.01	0.06	0.06	0.03	0.04	0.06	0.12	0.04	0.01	0.02	0.07	LOC109046183	AT-rich interactive domain-containing protein 3A-like
gene-LOC109046185	0	0	0	0	0	0	0	0	0	0	0	0	LOC109046185	putative gustatory receptor clone PTE03
gene-LOC109046187	0.11	0.06	0.08	0.24	0.93	0.06	0.11	0.08	0.4	0.12	0.03	0.48	LOC109046187	CBP80/20-dependent translation initiation factor-like
gene-LOC109046188	234.97	190.02	215.8	292.15	218.91	240.39	167.36	187.93	205.42	350.26	253.5	182.39	LOC109046188	guanine nucleotide-binding protein subunit beta-2-like 1
gene-LOC109046189	0	0	0	0	0	0	0.76	0	0.42	0	0.46	0.81	LOC109046189	protein KIBRA-like, transcript variant X1
gene-LOC109046189	1.08	0.39	1	0.85	0.19	0.55	0	0.75	0.35	0.3	0	0	LOC109046189	protein KIBRA-like, transcript variant X2
gene-LOC109046190	0.57	0.51	0.87	0.71	0.57	0.38	0.71	0.54	0.18	0.17	0.48	0.12	LOC109046190	ras-related and estrogen-regulated growth inhibitor-like protein
gene-LOC109046194	0	0	0	0	0	0	0	0	0	0	0	0	LOC109046194	GRAM domain-containing protein 2A-like, transcript variant X1
gene-LOC109046194	0	0	0	0	0	0	0	0	0	0	0	0	LOC109046194	GRAM domain-containing protein 2A-like, transcript variant X2
gene-LOC109046194	0	0	0	0	0	0	0	0	0	0	0	0	LOC109046194	GRAM domain-containing protein 2A-like, transcript variant X3
gene-LOC109046196	0	0	0	0	0.35	0	0	0.38	1.44	0	0	1.09	LOC109046196	dual specificity mitogen-activated protein kinase kinase 5-like, transcript variant X1
gene-LOC109046196	0.45	0	0.35	1	0.89	0.09	0.75	0.78	0.89	0.31	0.92	0.89	LOC109046196	dual specificity mitogen-activated protein kinase kinase 5-like, transcript variant X2
gene-LOC109046196	0	0	0	0	0	0	0	0	0	0	0	0	LOC109046196	dual specificity mitogen-activated protein kinase kinase 5-like, transcript variant X3
gene-LOC109046199	0	0	0	0	0	0	0.22	0	0	0	0	0.25	LOC109046199	dachshund homolog 2-like, transcript variant X1
gene-LOC109046199	0.42	0	0	0.47	0.35	0	0	0	0.15	0.22	0	0.26	LOC109046199	dachshund homolog 2-like, transcript variant X2
gene-LOC109046199	0	0	0	0	0	0	0.23	0	0	0	0	0	LOC109046199	dachshund homolog 2-like, transcript variant X3
gene-LOC109046199	0	0.87	0.18	0	0.01	0.58	0	0.5	0.26	0.14	0.31	0	LOC109046199	dachshund homolog 2-like, transcript variant X4
gene-LOC109046201	0	0	0.04	0	0.04	0	0	0	0	0	0	0	LOC109046201	beta-crystallin A1-like
gene-LOC109046202	182.26	14.79	146.05	463.61	690.26	31.95	86.26	169.14	57.2	20.8	162.26	77.69	LOC109046202	solute carrier family 13 member 2-like
gene-LOC109046205	0.06	0	0	0	0	0	0	0	0	0	0.03	0.01	LOC109046205	tau-tubulin kinase 1-like, transcript variant X1
gene-LOC109046205	0	0.06	0.02	0	0.04	0.01	0.03	0.03	0.02	0.04	0	0.01	LOC109046205	tau-tubulin kinase 1-like, transcript variant X3
gene-LOC109046205	0	0	0	0	0	0	0	0	0	0	0	0	LOC109046205	tau-tubulin kinase 1-like, transcript variant X2
gene-LOC109046206	13.39	6.89	5.97	11.45	5.41	11.58	11.33	6.37	5.5	9.47	7.71	7.18	LOC109046206	splicing factor, suppressor of white-apricot homolog
gene-LOC109046207	0.32	1.45	0.4	0	0	0.92	0.42	0.8	0.09	0.5	0	0	LOC109046207
gene-LOC109046208	0	0	0	0	0	0	0	0	0	0	0	0	LOC109046208	rapamycin-insensitive companion of mTOR-like, transcript variant X1
gene-LOC109046208	2.21	0.22	0.31	1.05	1.61	0.24	0.61	1.49	1.49	0.71	1.21	2.15	LOC109046208	rapamycin-insensitive companion of mTOR-like, transcript variant X2
gene-LOC109046210	1.55	0.07	1.59	0.3	0.18	0.58	2.78	1.35	1.99	0.2	0.73	2.26	LOC109046210	prolactin receptor
gene-LOC109046211	0	0	0	0.04	0.13	0.04	0.08	0.1	0.03	0.04	0	0.16	LOC109046211	dnaJ homolog subfamily C member 21-like
gene-LOC109046216	0.78	0	0.02	0.69	0.87	0	0.3	0.11	0	0	0.33	0.34	LOC109046216	KN motif and ankyrin repeat domain-containing protein 3-like
gene-LOC109046217	76.12	20.48	23.51	59.24	151.39	12.18	58.15	123.45	213.04	23.52	134.96	186.34	LOC109046217	cyclin-I-like, transcript variant X1
gene-LOC109046217	0	0	0.35	0.63	0.91	0	0.21	1.58	2.84	0.26	0.49	2.34	LOC109046217	cyclin-I-like, transcript variant X2
gene-LOC109046218	0	0	0	0	0	0	0	0	0	0	0	0	LOC109046218	olfactory receptor 13H1-like
gene-LOC109046219	0.38	1.24	0.9	0.56	6.72	0.41	2.14	2.81	2.12	0	0.46	0.06	LOC109046219	immunoglobulin kappa variable 1-27-like
gene-LOC109046221	0	0	0	0	0	0	0	0	0	0	0	0	LOC109046221	neuroblast differentiation-associated protein AHNAK-like
gene-LOC109046223	0.08	0.01	0.03	0.22	0.07	0.06	0.03	0.06	0.03	0	0.12	0.1	LOC109046223	synaptic vesicle glycoprotein 2C-like
gene-LOC109046224	0	0	0	0	0	0.24	0	0.39	0	0	0	0	LOC109046224	protein zer-1 homolog, transcript variant X1
gene-LOC109046224	0	0	0	0	0	0	0	0	0	0	0	0	LOC109046224	protein zer-1 homolog, transcript variant X2
gene-LOC109046224	0.67	0	0	0	1.69	0.18	0	0.29	0	0	0.23	0	LOC109046224	protein zer-1 homolog, transcript variant X3
gene-LOC109046225	0.73	0	0.08	0.12	1.73	0.45	0.57	1.19	3.12	0	1.37	0.36	LOC109046225	protein zer-1 homolog
gene-LOC109046231	0.44	0.17	0.12	0.2	0.56	0.76	0.15	0.23	0.17	0	0.2	0.26	LOC109046231
gene-LOC109046232	0	0.07	0.26	0.75	0	0	0.21	0.42	0.32	0.19	0.56	0.23	LOC109046232	ankyrin repeat and SAM domain-containing protein 3-like, transcript variant X1
gene-LOC109046232	0.5	0	0	0	0.28	0.53	0	0.18	0.17	0	0	0.17	LOC109046232	ankyrin repeat and SAM domain-containing protein 3-like, transcript variant X2
gene-LOC109046232	0	0	0	0	0	0	0.1	0	0	0	0	0	LOC109046232	ankyrin repeat and SAM domain-containing protein 3-like, transcript variant X3
gene-LOC109046234	0	0	0	0	0	0	0	0	0	0	0	0	LOC109046234	uncharacterized LOC109046234
gene-LOC109046235	0	0	0	0	0	0	0	0	0	0	0	0	LOC109046235	uncharacterized LOC109046235, transcript variant X1
gene-LOC109046235	0	0	0	0	0	0	0	0	0	0	0	0	LOC109046235	uncharacterized LOC109046235, transcript variant X2
gene-LOC109046236	0	0	0.23	0	0	0	0	0.2	0	0.42	0	0	LOC109046236	fatty acid desaturase 6-like
gene-LOC109046238	0	0	0	0	0	0	0	0	0	0	0	0	LOC109046238	netrin-G2-like, transcript variant X1
gene-LOC109046238	0	0	0	0	0	0	0	0	0.02	0	0	0	LOC109046238	netrin-G2-like, transcript variant X2
gene-LOC109046238	0	0	0	0	0	0	0	0	0	0	0	0	LOC109046238	netrin-G2-like, transcript variant X3
gene-LOC109046238	0.11	0.02	0	0	0.01	0.32	0.04	0.06	0	0	0.05	0.03	LOC109046238	netrin-G2-like, transcript variant X4
gene-LOC109046239	0.14	0.09	0.03	0.34	0.42	0.1	0.31	0.37	0.36	0.12	0.35	0.19	LOC109046239	multiple PDZ domain protein
gene-LOC109046243	3.78	1.69	1.66	3.98	5.11	3.23	3.35	5.85	7.37	1.21	4.88	5.14	LOC109046243	vacuolar protein sorting-associated protein 37C-like
gene-LOC109046247	0.26	0.14	0.37	0.18	0.15	0.18	0.57	0.46	0.39	0.24	0.29	0.02	LOC109046247	breakpoint cluster region protein-like
gene-LOC109046248	0.07	0	0.02	0.01	0.01	0	0.04	0.03	0.02	0.01	0.08	0.04	LOC109046248
gene-LOC109046249	3.01	2.58	15.93	7.83	0.83	9.42	1.12	7.22	1.05	2.99	2.02	1.27	LOC109046249	endophilin-A3-like, transcript variant X1
gene-LOC109046249	43.51	14.97	5.39	33.03	27.27	22.76	17.65	21.41	35.42	22.1	29.25	31.3	LOC109046249	endophilin-A3-like, transcript variant X2
gene-LOC109046249	0	0	0.21	0.6	0.07	0	0.17	0.18	0	0	0	0.07	LOC109046249	endophilin-A3-like, transcript variant X3
gene-LOC109046249	4.27	0.72	62.4	50.21	1.66	14.71	25.47	19.91	1.25	2.34	1.92	0.72	LOC109046249	endophilin-A3-like, transcript variant X4
gene-LOC109046249	22.07	3.71	6.68	21.27	42.3	17.7	17.84	35.07	34.05	14.37	37.44	24.67	LOC109046249	endophilin-A3-like, transcript variant X5
gene-LOC109046251	0	0	0	0	0	0	0	0	0	0	0	0	LOC109046251	olfactory receptor 52D1
gene-LOC109046254	8.98	1.5	5.43	5.53	9.97	3.83	6.89	10.75	10.57	4.07	10.39	12.15	LOC109046254	protein YIPF3-like
gene-LOC109046255	0	0	0	0	0	0	0	0	0	0	0.01	0	LOC109046255	lipoxygenase homology domain-containing protein 1-like
gene-LOC109046257	2.08	0	0.06	0	0	0.47	0.47	0	0	0.3	0	0.8	LOC109046257	adhesion G-protein coupled receptor G7-like
gene-LOC109046258	0	0	0	0	0	0	0	0	0	0	0	0	LOC109046258	proteinase-activated receptor 1-like, transcript variant X1
gene-LOC109046258	0	0.36	0	0	0.01	0.19	0.9	0	0.74	0	0	1.19	LOC109046258	proteinase-activated receptor 1-like, transcript variant X2
gene-LOC109046260	0	1.01	0.2	0.59	0.13	0.17	0.04	0.31	0.24	0.85	0.23	0.43	LOC109046260	endothelial cell-specific molecule 1-like
gene-LOC109046263	0.65	0.38	0.4	0.05	1.27	0.07	0	0.53	1.12	0	0.49	0.62	LOC109046263	rho GTPase-activating protein 24-like, transcript variant X1
gene-LOC109046263	0.33	0	0	0.42	0.14	0	0	0.38	0	0	0.27	0	LOC109046263	rho GTPase-activating protein 24-like, transcript variant X2
gene-LOC109046263	0	0	0	0	0.12	0	0	0.49	0	0	1.08	0	LOC109046263	rho GTPase-activating protein 24-like, transcript variant X3
gene-LOC109046263	0.05	0.16	0.51	0.46	1.32	0.64	1.39	0.72	1.2	0.51	0	1.04	LOC109046263	rho GTPase-activating protein 24-like, transcript variant X4
gene-LOC109046264	0.04	0	0	0	0	0	0	0	0	0	0	0	LOC109046264	potassium channel subfamily K member 4
gene-LOC109046266	2	0.2	1.5	2.33	3.66	0.92	1.65	3.64	4.25	0.7	2.38	4.4	LOC109046266	patatin-like phospholipase domain-containing protein 7
gene-LOC109046268	4.3	0.12	1.54	4.8	2.59	0.97	5.51	11.89	0.28	0	5.12	0.4	LOC109046268	uncharacterized LOC109046268
gene-LOC109046270	0	0	0	0	0	0	0.08	0	0	0	0.08	0	LOC109046270	band 4.1-like protein 4, transcript variant X1
gene-LOC109046270	0	0.55	0	0	0	0	0	0	0	0.31	0	0	LOC109046270	band 4.1-like protein 4, transcript variant X2
gene-LOC109046273	0	0	0	0	0.06	0	0	0	0.04	0	0	0.27	LOC109046273	platelet-derived growth factor receptor beta-like
gene-LOC109046274	1.29	0.79	0.62	0.73	2.76	1.02	1.52	3.69	4.19	0.35	1.39	2.94	LOC109046274	platelet-derived growth factor receptor beta-like, transcript variant X1
gene-LOC109046274	0.21	0	0	0.08	0.2	0	0	0	0.12	0	0.34	0.16	LOC109046274	platelet-derived growth factor receptor beta-like, transcript variant X2
gene-LOC109046274	0	0.09	0	0	0.07	0	0	0	0	0	0	0	LOC109046274	platelet-derived growth factor receptor beta-like, transcript variant X3
gene-LOC109046275	0.64	0.3	0	0.21	0	0	0.33	0	0.74	0	0.79	0	LOC109046275	vitamin K-dependent protein C-like
gene-LOC109046276	0.01	0	0	0.18	0	0	0	0	0	0	0	0	LOC109046276	complement C1r-A subcomponent-like
gene-LOC109046281	0.03	0	0	0.03	0.05	0	0.07	0.08	0.19	0	0.06	0.13	LOC109046281
gene-LOC109046282	2.56	0.49	1.94	1.67	3.81	2.58	2.3	2.38	2.41	1.1	2.33	1.03	LOC109046282	nucleolar complex protein 4 homolog
gene-LOC109046283	0.56	0	0	0.26	0.57	0	0	0.35	1.3	0	0	0.3	LOC109046283	lymphocyte antigen 75-like, transcript variant X1
gene-LOC109046283	0	0	0	0	0	0	0	0	0	0	0	0	LOC109046283	lymphocyte antigen 75-like, transcript variant X2
gene-LOC109046286	1.32	0.37	0.73	1.5	0.73	0.63	0.64	1.07	0.51	2.18	0.98	0.82	LOC109046286	isocitrate dehydrogenase [NAD] subunit beta, mitochondrial-like, transcript variant X1
gene-LOC109046286	4.15	1.56	1.49	3.8	4.91	2.07	3.51	4.48	3.81	1.07	3.46	5.13	LOC109046286	isocitrate dehydrogenase [NAD] subunit beta, mitochondrial-like, transcript variant X2
gene-LOC109046288	0.01	0	0	0	0.01	0	0.01	0	0	0	0	0	LOC109046288	NACHT and WD repeat domain-containing protein 2-like
gene-LOC109046289	0.1	0.23	0	0	0.49	0.05	0.18	0.83	0.53	0	0.2	0.35	LOC109046289
gene-LOC109046293	0.13	0	0	0	1.28	0	0.76	1.18	0.87	0.18	0	0.41	LOC109046293	uncharacterized LOC109046293, transcript variant X1
gene-LOC109046293	0.16	1.45	0.18	0.89	0.23	0	0	0	0.26	0.21	1.06	0	LOC109046293	uncharacterized LOC109046293, transcript variant X2
gene-LOC109046296	0	0	0	0.08	0	0	0	0	0	0	0.05	0	LOC109046296
gene-LOC109046298	0.14	0.24	0.02	0.18	0.03	0.13	0.1	0.13	0.08	0.13	0.33	0.04	LOC109046298	neural cell adhesion molecule 1-like
gene-LOC109046299	2.56	1.97	1.93	1.8	1.3	2.14	1.8	1.83	2.01	1.5	1.91	2.63	LOC109046299	guanine nucleotide exchange factor subunit RIC1-like
gene-LOC109046301	0	0	0	0	0	0	0	0	0	0	0	0.27	LOC109046301	vinexin-like, transcript variant X1
gene-LOC109046301	0.5	0	6.72	0.63	1.47	1.74	2.33	2.38	3.51	0.24	1.99	1.43	LOC109046301	vinexin-like, transcript variant X2
gene-LOC109046301	12.91	1.37	0	0	0	0	0.44	2.81	3.97	2.21	0.36	4.63	LOC109046301	vinexin-like, transcript variant X3
gene-LOC109046301	0	0	0	0	0	0	0	0	0.93	0	1.01	1.16	LOC109046301	vinexin-like, transcript variant X4
gene-LOC109046301	2.76	0.2	0.32	3.08	1.16	0.54	1.87	1.89	2.83	1.6	1.4	1.39	LOC109046301	vinexin-like, transcript variant X5
gene-LOC109046301	3.29	0.21	1.12	3.22	0.89	1.1	1.62	4.09	2.02	0.84	3.55	1.45	LOC109046301	vinexin-like, transcript variant X6
gene-LOC109046302	0	0.04	0.29	0.18	0.03	0.05	0.76	1.01	0.11	0.24	0	0.21	LOC109046302	plasminogen activator inhibitor 1 RNA-binding protein
gene-LOC109046306	0.39	0	0	0	0.52	0	0	0.25	0	0	0	0.22	LOC109046306	probable low-specificity L-threonine aldolase 2, transcript variant X1
gene-LOC109046306	0.28	0.14	0.05	0.32	0	0.03	0.09	0.28	0.02	0	0.57	0.06	LOC109046306	probable low-specificity L-threonine aldolase 2, transcript variant X2
gene-LOC109046307	0.04	0	0.03	0.01	0.01	0.02	0.01	0	0	0.02	0.03	0.04	LOC109046307	glutamate receptor 2-like
gene-LOC109046313	0	0	0	0	0	0	0	0	0	0	0	0	LOC109046313
gene-LOC109046315	0	0	0	0	0	0	0	0	0	0	0	0	LOC109046315	lengsin-like, transcript variant X1
gene-LOC109046315	0	0	0	0	0	0	0	0.04	0.04	0	0	0	LOC109046315	lengsin-like, transcript variant X2
gene-LOC109046316	0.1	0.07	0.02	0.23	0.19	0.06	0	0.22	0.15	0.09	0.17	0.12	LOC109046316	ral guanine nucleotide dissociation stimulator-like
gene-LOC109046321	0.87	0.13	0.62	0	0.36	1.95	0.5	0.98	0.58	0.29	2.55	2.79	LOC109046321	nuclear pore complex protein Nup54-like
gene-LOC109046322	0.14	0.02	0.05	0.16	0.03	0.01	0.1	0.06	0.05	0.14	0.04	0.04	LOC109046322	histone-lysine N-methyltransferase NSD2-like
gene-LOC109046324	0.3	0.15	0.27	0.23	0.5	0.42	0.22	0.57	0.24	0.07	0.2	0.39	LOC109046324	solute carrier family 12 member 4-like
gene-LOC109046325	0.03	0.14	0.09	0	0.01	0	0.03	0	0	0.04	0.03	0	LOC109046325	dipeptidase 2-like
gene-LOC109046327	0	0	0	0	0	0	0	0	0	0	0	0	LOC109046327	NXPE family member 3-like
gene-LOC109046329	10.6	2.3	4.79	6.12	16.61	19.15	5.26	9.22	9.25	2.88	7.91	7.11	LOC109046329	H/ACA ribonucleoprotein complex subunit DKC1-like
gene-LOC109046331	0	0	0	0	0.3	0	0.2	0	0	0	0	0	LOC109046331	H/ACA ribonucleoprotein complex subunit DKC1-like
gene-LOC109046334	0	0	0	0	0.1	2.8	0	0	0.19	3.56	0	0.1	LOC109046334	putative sodium-coupled neutral amino acid transporter 7
gene-LOC109046335	0	0	0	0	0	0	0	0	0	0	0	0	LOC109046335
gene-LOC109046343	0	0.1	0	0	0	0.19	0	0	0	0	0	0	LOC109046343	C3a anaphylatoxin chemotactic receptor-like
gene-LOC109046344	0.08	1.59	0	0.35	0.07	2.56	0	0.56	0	0.08	0.16	0.12	LOC109046344	melanoma antigen recognized by T-cells 1-like, transcript variant X2
gene-LOC109046344	0.3	0	0.51	0	0	0.58	0.33	0.41	0	0	0	0.54	LOC109046344	melanoma antigen recognized by T-cells 1-like, transcript variant X1
gene-LOC109046348	0	0	0	1.23	2.12	0.34	3.35	1.42	0.97	0.58	0	1.81	LOC109046348	receptor tyrosine-protein kinase erbB-3-like
gene-LOC109046349	0	0.26	0	0	0	0	0	0	0.16	0	0	0	LOC109046349	P2Y purinoceptor 14-like
gene-LOC109046350	0.07	0	0.28	0	0	0	0	0	0	0	0	0.23	LOC109046350	uncharacterized LOC109046350, transcript variant X1
gene-LOC109046350	0.36	0	0	0	0.54	0	0	0.31	0.54	0	0.24	0.53	LOC109046350	uncharacterized LOC109046350, transcript variant X2
gene-LOC109046350	0.02	0.22	0	0.19	0	0	0.3	0.17	0	0	0	0	LOC109046350	uncharacterized LOC109046350, transcript variant X3
gene-LOC109046350	0.79	1.37	0.87	0.69	0.86	0.7	0.36	0.24	0.51	0	0.2	0.16	LOC109046350	uncharacterized LOC109046350, transcript variant X4
gene-LOC109046350	0	0	0	0	0	0	0	0	0	0	0	0	LOC109046350	uncharacterized LOC109046350, transcript variant X5
gene-LOC109046351	0.86	0.1	1.25	0.51	0.04	0.29	0.79	0.77	1.63	0.67	1.09	0.62	LOC109046351
gene-LOC109046352	0	0	0	0	0	0	0	0	0	0	0	0	LOC109046352	uncharacterized LOC109046352
gene-LOC109046354	0	0	0	0	0	0	0.02	0.02	0	0	0	0	LOC109046354	trafficking regulator of GLUT4 1-like
gene-LOC109046355	0	0	4.11	0.1	0	0	0.2	0	0	3.03	0	0.08	LOC109046355	uncharacterized LOC109046355
gene-LOC109046356	3.88	0	156.53	0	0.49	0.36	12.79	2.31	2.64	0.98	0.14	0.5	LOC109046356	beta-microseminoprotein-like
gene-LOC109046362	0	0	0	0	0.79	0	1.58	0.15	0.3	0	0.18	0.44	LOC109046362	Ig kappa chain V-III region VH-like
gene-LOC109046364	0.09	0.03	0	0	0.02	0	0.02	0	0	0	0	0	LOC109046364	serine/threonine-protein kinase mTOR-like, transcript variant X1
gene-LOC109046364	0	0	0	0	0	0	0	0	0	0	0	0.03	LOC109046364	serine/threonine-protein kinase mTOR-like, transcript variant X2
gene-LOC109046364	0.12	0	0	0	0.06	0	0.04	0	0	0	0.11	0	LOC109046364	serine/threonine-protein kinase mTOR-like, transcript variant X3
gene-LOC109046364	0.07	0.18	0	0.07	0	0.12	0	0.04	0	0	0.04	0	LOC109046364	serine/threonine-protein kinase mTOR-like, transcript variant X4
gene-LOC109046364	0	0	0	0	0	0	0	0	0	0	0	0.05	LOC109046364	serine/threonine-protein kinase mTOR-like, transcript variant X5
gene-LOC109046366	1.33	0.47	0.24	0.39	1.11	0	0	1.26	0.32	0.12	1.2	1.55	LOC109046366	uncharacterized LOC109046366
gene-LOC109046367	2.3	0	0	0	0.32	1.51	0	0.28	0.68	1.51	2.27	0.3	LOC109046367	stomatin-like, transcript variant X1
gene-LOC109046367	7.29	6.11	6.81	3.56	3.94	5.23	6.73	5.19	3.91	4.45	3.39	3.19	LOC109046367	stomatin-like, transcript variant X2
gene-LOC109046368	0	0	0.13	0	0	0	0	0	0	0.13	0.13	0	LOC109046368	pro-MCH 1-like
gene-LOC109046370	0.14	0.06	0.13	0.06	0.03	0.05	0.07	0.05	0.06	0.05	0.01	0.07	LOC109046370	gastrula zinc finger protein XlCGF52.1-like
gene-LOC109046379	159.87	51.17	236.48	194.29	122.8	123.55	134.85	142.86	90.05	122	73.09	107.86	LOC109046379	uncharacterized LOC109046379
gene-LOC109046380	1.9	0.66	2.22	0.08	1.05	0.73	0.63	1.75	1.79	0.73	1.41	1.39	LOC109046380	baculoviral IAP repeat-containing protein 5.2-like
gene-LOC109046381	0	0.03	0.29	0	0.3	0.57	0.21	0	2.66	0.29	0	0.03	LOC109046381	uncharacterized LOC109046381
gene-LOC109046384	0	0	0	0	0	0	0	0	0	0	0	0	LOC109046384	membrane-associated transporter protein-like, transcript variant X1
gene-LOC109046384	0	0	0.04	0.08	0	0	0.08	0	0	0	0.41	0.02	LOC109046384	membrane-associated transporter protein-like, transcript variant X2
gene-LOC109046385	0	0	0	0	0.02	0	0	0.03	0	0	0	0	LOC109046385	relaxin family peptide receptor 3
gene-LOC109046387	0	0	0	0	0.03	0	0	0.01	0	0	0	0.04	LOC109046387	uncharacterized LOC109046387
gene-LOC109046388	0.56	0	0	0	0	0	0	0	0	0.32	0	0	LOC109046388	relaxin-3-like
gene-LOC109046389	0	0	0	0	0	0	0	0	0	0	0	0	LOC109046389	NXPE family member 3-like
gene-LOC109046390	0	0	0	0	0	0	0	0	0	0	0	0	LOC109046390	exocyst complex component 1-like
gene-LOC109046393	2.66	1.05	2.64	3.76	2.93	1.52	2.63	3.04	2.53	2.14	2.65	3.01	LOC109046393	R3H domain-containing protein 2-like
gene-LOC109046398	0.51	0.53	0.12	0.13	0.03	0.8	0.26	0.12	0.14	0.11	0.13	0.06	LOC109046398	voltage-dependent calcium channel subunit alpha-2/delta-2-like
gene-LOC109046399	0.39	0.24	0.03	0.09	0.38	0	0.29	1.13	2.44	0.05	0.32	1.43	LOC109046399	uncharacterized LOC109046399
gene-LOC109046400	0.79	0.33	0.4	0.7	0.3	0.53	0.67	0.6	0.57	0.34	0.87	0.9	LOC109046400	zinc finger protein 721-like
gene-LOC109046402	0	0	0	0	0	0	0	0	2.21	0	0.49	0.87	LOC109046402	uncharacterized LOC109046402, transcript variant X1
gene-LOC109046402	0	0	0	0	0	0	0	1.16	0	0	0	0	LOC109046402	uncharacterized LOC109046402, transcript variant X2
gene-LOC109046405	0.59	0	0	0.95	0.34	0.46	0	0	0.68	0	0.52	0.43	LOC109046405	fibroblast growth factor 7, transcript variant X1
gene-LOC109046405	0.49	0	0.4	0	0.29	0	1.52	0.77	0.49	0.38	0.24	0.07	LOC109046405	fibroblast growth factor 7, transcript variant X2
gene-LOC109046406	58.95	0	51.44	12.77	28.52	0	18.58	43.92	46.23	0	62.69	38.57	LOC109046406	ornithine decarboxylase antizyme 2-like
gene-LOC109046410	0	0	0	0	0	0	0	0	0	0	0	0	LOC109046410	interferon alpha-3-like
gene-LOC109046413	0.21	0	0.56	0.88	1.49	0	0.91	2.63	3.27	0	1.59	0.47	LOC109046413	uncharacterized LOC109046413
gene-LOC109046415	0.39	0.08	0.15	0.83	0	2.84	0.25	0.07	0.07	0.3	0.54	0.2	LOC109046415	uncharacterized LOC109046415
gene-LOC109046416	0	0.18	0	0.39	0.15	0	0	0	0.66	0	0.18	0.32	LOC109046416	uncharacterized LOC109046416
gene-LOC109046417	0	0	0	0	0	0	0	0	0.09	0	0	0.22	LOC109046417	uncharacterized LOC109046417, transcript variant X1
gene-LOC109046417	0.34	0	0	0.12	0.14	0	0	0.05	0	0.11	0.11	0.42	LOC109046417	uncharacterized LOC109046417, transcript variant X2
gene-LOC109046418	0	0	0	0.41	0	0	0	0	0	0.18	0	0	LOC109046418	uncharacterized LOC109046418
gene-LOC109046421	0	0	0	0	0.27	0	0	0.51	0.52	0	0.43	0.2	LOC109046421	uncharacterized LOC109046421, transcript variant X1
gene-LOC109046421	0.46	0.12	0.08	0.16	0.58	0.08	0.08	0	0	0.06	0	0.55	LOC109046421	uncharacterized LOC109046421, transcript variant X2
gene-LOC109046422	0	0	0	0.39	1.82	0	0.35	1.65	2.62	0	0.34	3.58	LOC109046422	major facilitator superfamily domain-containing protein 6-like
gene-LOC109046423	0	0	0	0	0	0	0	0	0	0	0	0	LOC109046423	uncharacterized LOC109046423
gene-LOC109046425	0	0.24	0.49	0	0.79	0.08	1.42	1.26	1.64	0.04	0.25	0.64	LOC109046425	ubiquitin carboxyl-terminal hydrolase 47-like, transcript variant X1
gene-LOC109046425	0.76	0	0	0	0	0	0	0.38	0	0	0	0	LOC109046425	ubiquitin carboxyl-terminal hydrolase 47-like, transcript variant X2
gene-LOC109046425	0.6	0	0	0.18	0	0	0	1	0.61	0	0	0.37	LOC109046425	ubiquitin carboxyl-terminal hydrolase 47-like, transcript variant X3
gene-LOC109046428	0.11	0	0	0	0	0	0	0	0.08	0.13	0	0	LOC109046428	neuroblastoma suppressor of tumorigenicity 1-like
gene-LOC109046429	0.24	0	0	0	0	0	0	0	0	0	0	0	LOC109046429
gene-LOC109046430	0.4	0	0.05	0	0.12	0.32	0.11	0.3	0.09	0	0.1	0	LOC109046430	transmembrane protein 88-like
gene-LOC109046432	0	0.08	0	0.04	0.07	0	0.27	0.12	0.23	0	0.17	0.33	LOC109046432	SLAM family member 5-like, transcript variant X1
gene-LOC109046432	0	0	0	0	0	0	0	0	0	0	0	0	LOC109046432	SLAM family member 5-like, transcript variant X2
gene-LOC109046433	0.01	0	0	0.02	0	0	0	0.01	0	0	0.01	0.04	LOC109046433	leucine-rich repeat-containing protein 4C-like
gene-LOC109046434	1.53	0.31	1.72	0.68	1.69	1.34	0.78	1.42	1.89	1.56	2.39	2.26	LOC109046434	transmembrane protein 101-like
gene-LOC109046435	0	0	0	0	0	0.01	0.01	0	0	0	0.02	0	LOC109046435	protein TANC2-like
gene-LOC109046436	30.51	13.08	21.75	29.35	37.45	18.49	24.15	35.9	45.65	19.37	26.71	30.24	LOC109046436	protein LSM12 homolog A-like
gene-LOC109046437	0	0	0	0	0	0	0	0	0	0	0	0	LOC109046437	uncharacterized LOC109046437, transcript variant X2
gene-LOC109046437	0	0	0	0	0	0	0	0	0	0	0	0	LOC109046437	uncharacterized LOC109046437, transcript variant X1
gene-LOC109046437	0	0	0	0	0.47	0	0	0	0	0	0	0	LOC109046437	uncharacterized LOC109046437, transcript variant X3
gene-LOC109046438	0.09	0	0	0	0.1	0	0.06	0.42	0.46	0.03	0.04	0.13	LOC109046438	uncharacterized LOC109046438
gene-LOC109046441	0.23	0	1.14	0.86	0.76	0.25	0.15	1.05	0.18	0	0.2	0.14	LOC109046441	CD44 antigen-like
gene-LOC109046442	606.65	973.95	586.28	1000.96	534.61	806.11	738.92	617.96	523.24	1108.17	700.48	427.51	LOC109046442	40S ribosomal protein S21
gene-LOC109046443	594.94	515.11	551.39	578.39	266.75	599.33	460.93	472.38	345.29	878	666.47	241.03	LOC109046443	40S ribosomal protein S21-like, transcript variant X1
gene-LOC109046443	1461.17	1580.76	1415.83	1821.64	1650.42	1452.37	1441.25	1604.47	1328.83	2038.34	1636.71	1119.78	LOC109046443	40S ribosomal protein S21-like, transcript variant X2
gene-LOC109046444	0	0	0	0	0	0	0	0	0	0	0	0	LOC109046444	axin-2
gene-LOC109046447	1.01	0.41	1.07	2.85	3.15	0.29	0.97	2.38	1.95	2.62	0.86	1.48	LOC109046447	cytochrome P450 2U1
gene-LOC109046452	1.38	0	0	0	1.9	0	0	1.4	1.29	0	0.3	0.63	LOC109046452	la-related protein 6-like, transcript variant X1
gene-LOC109046452	9.64	7.47	3.25	6.29	8.32	6.85	7.09	6.24	9.84	8.39	9.89	7.38	LOC109046452	la-related protein 6-like, transcript variant X2
gene-LOC109046455	0	0.39	4.18	23.23	51.58	0	4.43	9.16	1.06	3.54	4.72	13.66	LOC109046455	cytochrome P450 1A1-like, transcript variant X1
gene-LOC109046455	3.42	3.39	17.21	7.48	25.65	1.08	5.57	7.08	0.24	0	0	7.35	LOC109046455	cytochrome P450 1A1-like, transcript variant X2
gene-LOC109046455	0	0	0	0	0	0	0	0	0	0	0	0	LOC109046455	cytochrome P450 1A1-like, transcript variant X3
gene-LOC109046456	1.32	1.21	0.6	2.9	5.47	0.82	2.16	3.42	4.97	0.83	3.46	5.62	LOC109046456	tyrosine-protein kinase CSK
gene-LOC109046460	0.33	1.13	0.25	0.29	0.18	0.33	0.51	0.23	0.41	0.59	0.57	0.59	LOC109046460	probable carboxypeptidase X1
gene-LOC109046462	4.18	1.47	4.49	5.05	8.38	1.97	2.67	4.58	8.64	2.42	5.64	7.15	LOC109046462	DNA-directed RNA polymerase II subunit RPB2
gene-LOC109046463	16.9	13.57	13.24	15.46	9.84	9.38	17.16	17.61	16.87	6.63	23.46	11.12	LOC109046463	insulin-like growth factor-binding protein 7
gene-LOC109046464	5.42	4.31	3.76	4.78	4.66	2.54	4.76	5.63	4.46	3.13	9.95	4.59	LOC109046464	insulin-like growth factor-binding protein 7
gene-LOC109046465	0	0.51	0.21	0.16	0.38	1.86	1.1	1.43	1.06	0	0.66	1.18	LOC109046465	cytochrome c oxidase assembly protein COX18, mitochondrial, transcript variant X1
gene-LOC109046465	0.72	0.51	0.23	0.8	0.14	0	0	0	0	0.57	0	0	LOC109046465	cytochrome c oxidase assembly protein COX18, mitochondrial, transcript variant X2
gene-LOC109046470	5.58	1.28	3.42	2.58	4.3	4.23	2.05	4.17	3.71	1.88	2.49	1.59	LOC109046470	exosome complex component RRP40-like
gene-LOC109046471	0.7	7.22	12.93	2.83	35.15	7.89	4.34	3.99	1.1	16.56	1.7	15.48	LOC109046471	cytochrome P450 1A1-like
gene-LOC109046475	0	0	0	0.46	0	0	0	0	0	0.68	0	0	LOC109046475	sarcalumenin-like, transcript variant X1
gene-LOC109046475	1.04	0	0.55	0.23	0.82	0.81	0.67	0.46	0.16	0	0.79	0.52	LOC109046475	sarcalumenin-like, transcript variant X2
gene-LOC109046477	0.55	0	0.46	0.17	0.64	0.17	0.24	1.38	0.92	0	0.77	0.38	LOC109046477	zinc finger protein GLIS2-like, transcript variant X1
gene-LOC109046477	0	0.36	0	0.13	0	0.64	1.05	0	0	0.15	0	0.4	LOC109046477	zinc finger protein GLIS2-like, transcript variant X2
gene-LOC109046477	0.24	0	0	0	0	0	0	0	0	0	0	0	LOC109046477	zinc finger protein GLIS2-like, transcript variant X3
gene-LOC109046478	1.05	0	0	0.51	0.28	0	0	0	0.23	0	1.93	0	LOC109046478	calcium/calmodulin-dependent protein kinase type 1D-like, transcript variant X1
gene-LOC109046478	0	0.05	0.11	0	0	0	1.14	0.55	0	0.44	0.27	0.16	LOC109046478	calcium/calmodulin-dependent protein kinase type 1D-like, transcript variant X2
gene-LOC109046479	0	0	0	0	0	0	0	0	0	0	0	0	LOC109046479	beta-1,3-galactosyltransferase 1-like, transcript variant X1
gene-LOC109046479	0.21	0	0.09	0	0	0.12	0.03	0.02	0	0	0	0	LOC109046479	beta-1,3-galactosyltransferase 1-like, transcript variant X2
gene-LOC109046480	0.4	0.05	0.18	0.32	0.7	0	0.3	0.68	1.12	0.14	0.41	0.83	LOC109046480	gastrula zinc finger protein XlCGF57.1-like
gene-LOC109046481	0	0	0	0.04	0	0	0	0.07	0	0	0	0	LOC109046481	beta-1,3-galactosyltransferase 2
gene-LOC109046483	1.98	0.62	1.31	0.7	15.39	0.37	2.05	4.92	9.88	0.09	2.66	1.6	LOC109046483	docking protein 3-like
gene-LOC109046484	0.28	0.01	0.01	0.62	0.44	0.06	0.24	0.91	0.53	0.06	0.32	1.08	LOC109046484	interferon-induced very large GTPase 1-like
gene-LOC109046486	0	0	0	0	0	0	0	0	0	0	0	0	LOC109046486	uncharacterized LOC109046486, transcript variant X1
gene-LOC109046486	0	0	0	0	0	0	0	0	0	0	0	0	LOC109046486	uncharacterized LOC109046486, transcript variant X2
gene-LOC109046487	3.19	0	0	2.68	1.31	0.82	1.13	3.1	4.06	2.39	2.4	3.38	LOC109046487	adenylate kinase 4, mitochondrial-like, transcript variant X1
gene-LOC109046487	4.49	2.39	2.66	0	3.17	0	3.58	2.09	6.39	0.63	3.27	4.07	LOC109046487	adenylate kinase 4, mitochondrial-like, transcript variant X2
gene-LOC109046488	0.55	0.04	0.2	0.31	0.37	0.65	0.43	0.29	0.35	0.28	0.32	0.22	LOC109046488	protein shisa-5-like
gene-LOC109046489	0	0.15	0.32	0	0	0	0	0	0	0	0	0	LOC109046489	vigilin-like, transcript variant X1
gene-LOC109046489	1.03	0.15	0	0.75	1.53	0.17	1.18	1.29	2.01	0.39	1.07	1.87	LOC109046489	vigilin-like, transcript variant X2
gene-LOC109046490	0.69	0.64	0.47	0.54	0.87	0.54	0.65	1.3	1.65	0.17	0.69	1.19	LOC109046490	ephexin-1-like
gene-LOC109046493	20.97	4.44	6.17	18.97	43.2	17.62	23.79	39.08	50.96	11.75	49.18	35.5	LOC109046493	decorin-like, transcript variant X1
gene-LOC109046493	0.66	1.11	0.7	0.56	1.49	1.97	0.8	2.15	4.23	1.48	6.78	1.48	LOC109046493	decorin-like, transcript variant X2
gene-LOC109046495	3.12	0.17	1.66	1.39	3.67	1.83	0.57	2.46	1.21	0.69	1.23	0.82	LOC109046495	DNA-directed RNA polymerase III subunit RPC8
gene-LOC109046496	0.52	0.08	0.15	0.26	0.48	0.2	0.23	0.22	0.29	0.16	0.43	0.28	LOC109046496	nucleolar protein 8
gene-LOC109046497	290.3	79.18	210.58	186.03	159.31	178.41	365.79	189.36	127.7	137.03	172.24	148.91	LOC109046497	uncharacterized LOC109046497
gene-LOC109046498	0.37	0.08	0.17	0.77	0.7	0	1.16	0.84	1.56	0.19	0.77	0.81	LOC109046498	protein ABHD14A-like
gene-LOC109046499	0.2	0	0.04	0.12	0.36	0	0.12	0.18	0.4	0.14	0.34	0.17	LOC109046499
gene-LOC109046501	0.15	0.09	0.42	0.32	0.2	0.29	0.55	0.1	0.03	0.03	0.09	0	LOC109046501	GTP-binding protein Rhes-like
gene-LOC109046503	7.68	7.28	6.54	7.22	5.06	5.56	4.39	4.87	4.45	4	4.19	3.85	LOC109046503	ras association domain-containing protein 1-like
gene-LOC109046506	5.35	0	2.27	2.66	2.18	2.25	2.28	4.46	4.97	3.84	5.01	5.66	LOC109046506	transmembrane reductase CYB561D2
gene-LOC109046507	2	2.36	0.45	2.38	1.91	0	2.8	2.34	1.16	0	2.44	1.64	LOC109046507	receptor activity-modifying protein 3, transcript variant X1
gene-LOC109046507	1.1	0.49	0.94	0	0	1.56	0.59	0	0.6	1.49	0.13	0.44	LOC109046507	receptor activity-modifying protein 3, transcript variant X2
gene-LOC109046508	0.05	0.1	0.13	0.27	0.44	0	0.3	0.2	0.27	0.33	0.25	0.26	LOC109046508	ras association domain-containing protein 1-like
gene-LOC109046509	4.26	2.37	3.45	3.52	2.88	7.16	3.66	3.77	4.37	3.93	5.09	4.49	LOC109046509
gene-LOC109046510	1.23	0.85	1.81	2.66	2.03	3.73	2.02	1.85	1.59	2.41	2.46	1.69	LOC109046510
gene-LOC109046511	7.97	6.71	6.85	12.87	4.9	6.93	4.74	5.49	7.19	6.69	8.2	1.04	LOC109046511	U6 snRNA-associated Sm-like protein LSm7
gene-LOC109046512	0	0	0	0.03	0.19	0.04	0.21	0.03	0.03	0.03	0.06	0.08	LOC109046512	phytanoyl-CoA hydroxylase-interacting protein, transcript variant X1
gene-LOC109046512	0	0	0	0	0	0	0	0	0	0	0	0	LOC109046512	phytanoyl-CoA hydroxylase-interacting protein, transcript variant X2
gene-LOC109046513	0.31	0	0.14	0.22	0.08	0	0.12	0.23	0.13	0	0.09	0.38	LOC109046513
gene-LOC109046514	0.66	0.55	0	0.1	0.33	0	0.23	0.08	0.22	0.1	0	0	LOC109046514	cAMP-specific 3',5'-cyclic phosphodiesterase 4B-like, transcript variant X1
gene-LOC109046514	0	0	0	0	0	0	0	0	0.07	0	0	0	LOC109046514	cAMP-specific 3',5'-cyclic phosphodiesterase 4B-like, transcript variant X2
gene-LOC109046514	0.24	0	0	0.21	0.11	0.28	0.35	0.08	0.22	0	0.18	0.29	LOC109046514	cAMP-specific 3',5'-cyclic phosphodiesterase 4B-like, transcript variant X3
gene-LOC109046514	1.18	0.52	0.91	3.72	2.47	1.29	0.67	0.98	0	0.01	1.97	0.44	LOC109046514	cAMP-specific 3',5'-cyclic phosphodiesterase 4B-like, transcript variant X4
gene-LOC109046515	0	0	0.12	0	0.04	0	0	0.05	0.03	0.03	0	0	LOC109046515	synaptoporin-like, transcript variant X2
gene-LOC109046515	0	0	0	0	0	0	0	0	0	0	0	0	LOC109046515	synaptoporin-like, transcript variant X1
gene-LOC109046523	0.66	0	0.25	0.46	2.47	0.15	0.2	1.71	1.92	0.34	1.79	1.45	LOC109046523	transcription factor AP-4, transcript variant X1
gene-LOC109046523	0	0	0	0	0.74	0	0.34	0.18	0.26	0	0	0.35	LOC109046523	transcription factor AP-4, transcript variant X2
gene-LOC109046523	0.26	0.31	0.65	1.2	0.75	0.43	0.96	0	0	0.08	0	0.54	LOC109046523	transcription factor AP-4, transcript variant X3
gene-LOC109046523	0	0	0	0	0	0	0	0	0.2	0.1	0	0	LOC109046523	transcription factor AP-4, transcript variant X4
gene-LOC109046526	0.16	0	0	0.04	0	0	0.04	0	0	0	0.04	0	LOC109046526	transcription factor Sp6-like
gene-LOC109046528	0	0	0.28	0.96	0.11	0	0.95	0	0	0.34	0.39	0	LOC109046528	nuclear receptor subfamily 1 group D member 1-like, transcript variant X1
gene-LOC109046528	0.57	0.42	0.71	0	0	0.13	0.04	0.56	0.16	0	0	0.16	LOC109046528	nuclear receptor subfamily 1 group D member 1-like, transcript variant X2
gene-LOC109046530	5.98	1.68	4.7	4.52	3.86	4.03	5.38	5.51	8.33	4.41	8.02	6.78	LOC109046530	molybdate-anion transporter
gene-LOC109046531	0	0.39	0.07	0.04	0.01	0.2	0.02	0.06	0	0	0.05	0.03	LOC109046531	ganglioside-induced differentiation-associated protein 1-like 1
gene-LOC109046532	3.79	4.49	2.19	2.99	1.24	4.51	3.14	4.27	3.55	2.48	7.57	1.95	LOC109046532	tubulin alpha-1A chain
gene-LOC109046534	2.16	0	1.73	3.08	1.91	4.01	2.51	2.46	0	2.67	0	0	LOC109046534	tubulin alpha-1B chain
gene-LOC109046535	0	0	0	0	0	0	0	0	0	0	0	0	LOC109046535	uncharacterized LOC109046535
gene-LOC109046536	0	0	0	0.17	0.14	0.02	0.02	0.04	0.05	0	0	0.29	LOC109046536	interferon-induced very large GTPase 1-like, transcript variant X1
gene-LOC109046536	0.36	0	0.04	0.27	0.04	0	0.13	0.14	0.22	0.05	0.1	0.31	LOC109046536	interferon-induced very large GTPase 1-like, transcript variant X2
gene-LOC109046537	17.04	0.87	6.01	16.3	19.44	3.15	17.02	26.59	38.73	5.23	17.78	43.6	LOC109046537	arylsulfatase A-like
gene-LOC109046538	1.07	0.38	0.69	1.33	2.28	0	0.96	3.7	5.2	0.27	0.73	5.37	LOC109046538	probable G-protein coupled receptor 160, transcript variant X2
gene-LOC109046538	0	0	0	0	0.93	0	0	0	0	0	0	0	LOC109046538	probable G-protein coupled receptor 160, transcript variant X1
gene-LOC109046539	0	0	0	0	0.13	0	0	0.08	0.08	0	0.09	0	LOC109046539	NIPA-like protein 2
gene-LOC109046540	0.93	0.46	0.38	1.33	0.97	0.36	1.04	1.26	1.12	0.48	0.83	0.84	LOC109046540	kelch-like family member 2
gene-LOC109046541	0.28	0.11	0.02	0.2	0.69	0.23	0.05	0.73	0.69	0	0.18	0.98	LOC109046541	insulin receptor-like
gene-LOC109046543	1.61	0.08	0.44	1.04	2.59	0.23	0.54	1.96	3.17	0.28	2.59	2.2	LOC109046543	carboxypeptidase E
gene-LOC109046545	1.13	0	0.2	0	2.19	0	0	0.29	0.53	0.41	0.9	0.46	LOC109046545	methylsterol monooxygenase 1-like, transcript variant X1
gene-LOC109046545	2.39	0.18	1.99	1.1	0	0.06	0.62	1.14	0.18	0.9	0	0.96	LOC109046545	methylsterol monooxygenase 1-like, transcript variant X2
gene-LOC109046546	1.22	0.86	21.58	0.93	0.82	1.37	3.44	1.32	0.31	5.66	1.05	1.6	LOC109046546	methylsterol monooxygenase 1
gene-LOC109046547	0.04	0	0.07	0.17	0.34	0.01	0.02	0.12	0.14	0.03	0.02	0.1	LOC109046547	dorsal-ventral patterning tolloid-like protein 1
gene-LOC109046550	0	0	0	0.09	0	0.02	0	0.33	0	0	0	0	LOC109046550	rho guanine nucleotide exchange factor 18-like, transcript variant X1
gene-LOC109046550	0	0	0	0.28	0.58	0.24	0	0.22	0	0	0.15	0.13	LOC109046550	rho guanine nucleotide exchange factor 18-like, transcript variant X2
gene-LOC109046550	0.46	0	0	0	0	0	0.05	0	0	0	0	0	LOC109046550	rho guanine nucleotide exchange factor 18-like, transcript variant X3
gene-LOC109046550	0.15	0	0.03	0.1	0.3	0	0.03	0.22	1.15	0.08	0.19	0.9	LOC109046550	rho guanine nucleotide exchange factor 18-like, transcript variant X4
gene-LOC109046551	5.05	0.12	1.86	2.33	1.61	1.89	2.08	3.4	0.56	0.56	0.42	2.1	LOC109046551	ectoderm-neural cortex protein 1-like
gene-LOC109046552	0.89	0.05	0.26	0.93	2.21	0.48	0.58	1.97	3.23	0.1	1.09	3.07	LOC109046552
gene-LOC109046555	0	0	0	0	2.07	0	0	0	0	0	0	0	LOC109046555	major facilitator superfamily domain-containing protein 6-A-like, transcript variant X1
gene-LOC109046555	0	0	0	0	0	0	0	0.31	0.18	0	1.11	0.53	LOC109046555	major facilitator superfamily domain-containing protein 6-A-like, transcript variant X2
gene-LOC109046555	1.32	0.84	3.27	1.11	2.42	0	1.72	4.58	4.34	0.94	4.97	7.45	LOC109046555	major facilitator superfamily domain-containing protein 6-A-like, transcript variant X3
gene-LOC109046556	0	0	0	0	0.36	0	0	0	0	0	0	0	LOC109046556	NGFI-A-binding protein 1-like, transcript variant X1
gene-LOC109046556	1.54	0.27	0.7	5.62	2.16	0.71	0.56	1.46	2.26	0.04	1.1	1.41	LOC109046556	NGFI-A-binding protein 1-like, transcript variant X2
gene-LOC109046556	0	0	0.27	0	0	0	0	0.3	0	0	0	0	LOC109046556	NGFI-A-binding protein 1-like, transcript variant X3
gene-LOC109046558	0	0	0	0	0	0	0	0	0	0	0	0	LOC109046558	growth/differentiation factor 8-like
gene-LOC109046559	6.12	3.31	7.97	7.01	8.27	3.78	5.48	9.16	10.47	4.9	9.59	8.86	LOC109046559	CCR4-NOT transcription complex subunit 9
gene-LOC109046563	0	0	0	0	0	0	0	0	0	0	0	0	LOC109046563	neuroligin-4, X-linked-like, transcript variant X1
gene-LOC109046563	0	0	0	0.26	0.12	0	0	0.05	0	0	0	0.04	LOC109046563	neuroligin-4, X-linked-like, transcript variant X2
gene-LOC109046563	0.08	0.1	0.05	0	0	0.21	0.16	0.07	0.12	0.03	0	0.02	LOC109046563	neuroligin-4, X-linked-like, transcript variant X3
gene-LOC109046564	0.37	0.27	0.41	0.18	0.85	0.24	0.69	0.71	0.88	0.14	0.46	0.53	LOC109046564	elongation factor-like GTPase 1
gene-LOC109046565	3.3	0.66	1.59	2.3	1.53	1.62	2.84	3.45	2.96	1.2	2.61	2.22	LOC109046565	beta-1,3-N-acetylglucosaminyltransferase manic fringe
gene-LOC109046567	0.78	0.24	0.54	0.63	0.29	0.32	0.8	0.98	0.77	0.59	0.74	1.24	LOC109046567	GTP-binding protein 1-like
gene-LOC109046568	0.02	0	0.01	0	0	0.01	0	0	0	0	0	0.01	LOC109046568	gamma-aminobutyric acid receptor subunit alpha-6-like, transcript variant X3
gene-LOC109046568	0.03	0	0	0	0	0	0.02	0.02	0	0.11	0	0	LOC109046568	gamma-aminobutyric acid receptor subunit alpha-6-like, transcript variant X1
gene-LOC109046568	0	0	0	0	0	0	0	0	0.04	0	0	0	LOC109046568	gamma-aminobutyric acid receptor subunit alpha-6-like, transcript variant X2
gene-LOC109046569	0	0	0	0	0	0	0	0	0	0	0	0.02	LOC109046569	gamma-aminobutyric acid receptor subunit alpha-1-like, transcript variant X1
gene-LOC109046569	0	0	0	0	0	0	0	0	0	0	0	0	LOC109046569	gamma-aminobutyric acid receptor subunit alpha-1-like, transcript variant X2
gene-LOC109046569	0	0	0	0	0	0	0	0	0	0	0	0	LOC109046569	gamma-aminobutyric acid receptor subunit alpha-1-like, transcript variant X3
gene-LOC109046569	0	0	0	0	0	0	0	0	0	0	0	0	LOC109046569	gamma-aminobutyric acid receptor subunit alpha-1-like, transcript variant X4
gene-LOC109046570	0	0	0	0	0	0	0	0	0	0	0	0	LOC109046570	gamma-aminobutyric acid receptor subunit alpha-1-like, transcript variant X1
gene-LOC109046570	0	0	0	0	0	0	0	0	0.02	0	0	0	LOC109046570	gamma-aminobutyric acid receptor subunit alpha-1-like, transcript variant X2
gene-LOC109046570	0	0	0	0	0	0	0	0	0	0	0	0	LOC109046570	gamma-aminobutyric acid receptor subunit alpha-1-like, transcript variant X3
gene-LOC109046570	0	0	0	0	0.03	0	0.02	0	0	0	0.02	0	LOC109046570	gamma-aminobutyric acid receptor subunit alpha-1-like, transcript variant X4
gene-LOC109046570	0	0	0	0	0	0	0	0	0	0	0	0	LOC109046570	gamma-aminobutyric acid receptor subunit alpha-1-like, transcript variant X5
gene-LOC109046571	0	0	0	0	0	0	0	0	0	0	0	0	LOC109046571	ran GTPase-activating protein 1-like
gene-LOC109046572	0.08	0	0.08	0.09	0.76	0.18	0.09	0.51	0.59	0.33	0.25	0.35	LOC109046572	synaptogyrin-3-like
gene-LOC109046573	1.99	2.1	1.66	3.82	1.69	1.01	3.79	2.61	2.55	2.05	2.17	1.92	LOC109046573	FAD-linked sulfhydryl oxidase ALR-like
gene-LOC109046575	6.58	2.63	4.69	5.68	10.98	4.19	6.35	10.88	18.12	2.15	8.58	13.09	LOC109046575	tyrosine-protein kinase JAK1-like
gene-LOC109046576	0	0	0	0	0	0	0.11	0	0	0	0	0	LOC109046576	T-cell acute lymphocytic leukemia protein 1 homolog, transcript variant X1
gene-LOC109046576	0.23	0.2	0.1	0.04	0.08	0.33	0	0.23	0.32	0.16	0.28	0.07	LOC109046576	T-cell acute lymphocytic leukemia protein 1 homolog, transcript variant X2
gene-LOC109046577	0.09	0.06	1.15	0.19	0.13	0.56	0.26	0.48	0.35	2.08	0.51	0.28	LOC109046577	PDZK1-interacting protein 1
gene-LOC109046579	0.47	0.15	0.3	0	0.06	0	0.24	0.2	0.07	0.07	0	0.26	LOC109046579	granzyme B-like, transcript variant X1
gene-LOC109046579	0	0	0	0	0	0	0	0	0	0	0	0	LOC109046579	granzyme B-like, transcript variant X2
gene-LOC109046579	0	0	0	0	0.07	0	0	0	0	0	0.08	0	LOC109046579	granzyme B-like, transcript variant X3
gene-LOC109046580	0	0	0	0	0.11	0	0	0.18	0	1.5	4.62	2.03	LOC109046580
gene-LOC109046583	0.47	0.01	0.01	0.02	0	0.01	0	0.02	0.01	0.05	0	0	LOC109046583	E3 ubiquitin/ISG15 ligase TRIM25-like, transcript variant X1
gene-LOC109046583	0	0	0	0	0	0	0	0	0	0	0.61	0.01	LOC109046583	E3 ubiquitin/ISG15 ligase TRIM25-like, transcript variant X2
gene-LOC109046583	1.55	0	1.18	0	3.03	0	1.29	1.77	3.85	0	0.56	3.51	LOC109046583	E3 ubiquitin/ISG15 ligase TRIM25-like, transcript variant X3
gene-LOC109046583	0.81	0	0.09	0.14	0.71	0.12	0.19	0.31	0.66	0.08	0	0.75	LOC109046583	E3 ubiquitin/ISG15 ligase TRIM25-like, transcript variant X4
gene-LOC109046583	2.96	0.43	1.63	1.34	0.1	2.22	2.48	4.47	1.62	1.68	3.43	1.84	LOC109046583	E3 ubiquitin/ISG15 ligase TRIM25-like, transcript variant X5
gene-LOC109046588	0.17	0.08	0.19	0.31	0.31	0.36	0.19	0.25	0.29	0.11	0.39	0.2	LOC109046588	SH3 domain-binding protein 4-A-like
gene-LOC109046589	0.36	0.1	0	0	0	0	0.15	0.59	0	0	0	0	LOC109046589	uncharacterized LOC109046589, transcript variant X1
gene-LOC109046589	0	0	0.39	0.17	0	0.41	0	0.42	0	0.11	0	0.15	LOC109046589	uncharacterized LOC109046589, transcript variant X3
gene-LOC109046589	0	0	0	0	0.09	0	0.38	0.09	0	0	0	0.07	LOC109046589	uncharacterized LOC109046589, transcript variant X2
gene-LOC109046589	0	0	0	0	0	0	0	0	0	0	0	0.06	LOC109046589	uncharacterized LOC109046589, transcript variant X4
gene-LOC109046589	0	0	0.08	0.05	0.09	0	0	0.08	0	0	0	0	LOC109046589	uncharacterized LOC109046589, transcript variant X5
gene-LOC109046593	1.34	1.7	6.12	7.49	6.47	1.54	3.12	2.12	1.72	2.16	0.49	2.7	LOC109046593
gene-LOC109046597	2.57	0	2.39	5.12	4.66	3.07	2.22	0.95	1.59	0.29	2.23	1.55	LOC109046597	sphingosine 1-phosphate receptor 1-like
gene-LOC109046598	0.04	0	0	0	0.65	0	1.61	0	0	0.2	0	0	LOC109046598	synaptosomal-associated protein 29-like, transcript variant X1
gene-LOC109046598	4.15	0	0	0	0	0	0	0	0	0	0	0	LOC109046598	synaptosomal-associated protein 29-like, transcript variant X2
gene-LOC109046603	0.79	0.14	0.4	1.53	2.9	0.51	0.37	1.23	1.62	0.06	0.64	2.14	LOC109046603	epidermal growth factor receptor-like
gene-LOC109046604	0	0	0	0	0	0	0	0	0	0	0	0	LOC109046604	uncharacterized LOC109046604
gene-LOC109046605	0	0.11	0.04	0	0.06	0	0	0.03	0.13	0	0	0.03	LOC109046605	uncharacterized LOC109046605
gene-LOC109046607	0	0.15	0	0.05	0.04	0	0	0	0.04	0.05	0	0	LOC109046607	uncharacterized LOC109046607
gene-LOC109046610	0	0	0	0	0	0	0	0	0	0	0	0	LOC109046610	transcription factor 15-like
gene-LOC109046611	33.7	10.77	25.48	20.36	17.11	17.97	22.62	27.51	25.92	13.56	22.58	23.5	LOC109046611	basic leucine zipper and W2 domain-containing protein 1-A
gene-LOC109046612	0	0	0.02	0	0	0	0	0	0	0	0	0	LOC109046612	transcription factor 15-like
gene-LOC109046613	23.69	11.8	16.49	14.52	9.94	12.67	13.94	16.35	16.91	8.75	15.29	12.75	LOC109046613	basic leucine zipper and W2 domain-containing protein 1-A
gene-LOC109046614	2.78	0.62	2.96	1.83	0.57	0.65	1.26	2.78	1.51	0.93	2.63	2.52	LOC109046614	epithelial cell adhesion molecule-like
gene-LOC109046615	3.05	0.7	2.07	3.63	4.32	1.06	1.04	2.43	3.42	0.76	1.81	4.41	LOC109046615	BET1 homolog
gene-LOC109046616	47.64	0.07	17.26	34.89	30.56	5.01	17.95	15.55	98.61	0.48	6.27	138.64	LOC109046616	H-2 class I histocompatibility antigen, Q9 alpha chain
gene-LOC109046617	0.82	0.5	0	1.88	0.91	0	0.73	1.11	1.04	0	1.24	0.92	LOC109046617	hematopoietic SH2 domain-containing protein homolog, transcript variant X1
gene-LOC109046617	0	0	0.86	0	0	1.31	0.81	0	0	0.8	0	0	LOC109046617	hematopoietic SH2 domain-containing protein homolog, transcript variant X2
gene-LOC109046618	0	0	0	0	0	0	0.16	0	2.77	0	0.88	2.12	LOC109046618	tropomyosin alpha-3 chain, transcript variant X1
gene-LOC109046618	8.61	10.59	8.57	8.42	7.54	9.65	14.42	9.02	7.42	7.25	6.84	2.89	LOC109046618	tropomyosin alpha-3 chain, transcript variant X2
gene-LOC109046618	0	0	0	0	0	0	0	0	0	0	0	0	LOC109046618	tropomyosin alpha-3 chain, transcript variant X3
gene-LOC109046618	2.04	6.97	2.53	4.03	2.02	3.73	1.18	1.98	0.99	0.69	2.62	1.59	LOC109046618	tropomyosin alpha-3 chain, transcript variant X4
gene-LOC109046619	0.05	0	0	0	0	0	0.17	0	0.12	0	0.29	0.82	LOC109046619	uncharacterized LOC109046619, transcript variant X1
gene-LOC109046619	0	0.09	0	0	0.9	0.13	0	0.8	0.43	0	0	0	LOC109046619	uncharacterized LOC109046619, transcript variant X2
gene-LOC109046619	0	0	0	0.17	1	0.25	0.1	0	0.93	0	0	1.47	LOC109046619	uncharacterized LOC109046619, transcript variant X3
gene-LOC109046621	10.99	4.51	10.34	4.45	11.85	0	11.44	10.82	15.62	6.13	7.1	13.67	LOC109046621	scaffold attachment factor B2-like, transcript variant X1
gene-LOC109046621	4	2.31	2.36	8.64	4.61	15.2	3.53	5.9	9.17	8.34	7.15	4.25	LOC109046621	scaffold attachment factor B2-like, transcript variant X2
gene-LOC109046622	0	0.23	0.04	0	0.03	0	0	0.37	0.09	0.37	0	0.08	LOC109046622	lipoprotein lipase
gene-LOC109046623	0.05	0	0	0	0	0	0.08	0.02	0.02	0	0	0.04	LOC109046623	glypican-1-like
gene-LOC109046624	1.63	1.1	4.05	4.15	1.49	4.19	3.5	2.55	1.18	3.61	2.44	1.49	LOC109046624
gene-LOC109046627	17.84	1.09	7.35	18.2	7.14	9	8.22	11.83	13.48	3.81	9.51	8.16	LOC109046627	scaffold attachment factor B2-like
gene-LOC109046628	2.66	0	1.59	1.63	3.3	0	1.5	1.55	3.42	0	2.32	2.06	LOC109046628	mucosa-associated lymphoid tissue lymphoma translocation protein 1 homolog, transcript variant X1
gene-LOC109046628	0	1.04	0.31	0	1.72	1.37	1.3	1.87	1.06	0.71	0.86	2.1	LOC109046628	mucosa-associated lymphoid tissue lymphoma translocation protein 1 homolog, transcript variant X2
gene-LOC109046630	10.32	3.75	7.22	5.97	5.32	5.09	6.18	4.52	4.19	2.21	3.49	3.85	LOC109046630	39S ribosomal protein L54, mitochondrial-like
gene-LOC109046631	77.21	51.95	89.3	58.25	12.75	130.57	103.77	44.25	32.27	57.21	33.65	34.79	LOC109046631	uncharacterized LOC109046631
gene-LOC109046633	0.82	0.33	0.8	0	0	0.66	0	0	0	0.59	0	0	LOC109046633	telomerase Cajal body protein 1-like
gene-LOC109046634	0	0	0	0.02	0.01	0.09	0	0.05	0	0	0.03	0	LOC109046634	BTB/POZ domain-containing protein 17-like
gene-LOC109046635	0	0	0	0	0	0	0	0.07	0	0	0	0	LOC109046635	centrosomal protein of 131 kDa-like
gene-LOC109046636	0	0	0	0	0	0	0	0	0	0	0	0	LOC109046636	CUGBP Elav-like family member 5, transcript variant X1
gene-LOC109046636	0	0	0	0	0	0	0	0	0	0	0	0	LOC109046636	CUGBP Elav-like family member 5, transcript variant X2
gene-LOC109046636	0.07	0	0	0	0	0	0	0	0	0.02	0	0	LOC109046636	CUGBP Elav-like family member 5, transcript variant X3
gene-LOC109046636	0	0	0	0	0	0	0	0	0	0	0	0	LOC109046636	CUGBP Elav-like family member 5, transcript variant X4
gene-LOC109046636	0	0	0	0	0	0	0	0	0	0	0	0	LOC109046636	CUGBP Elav-like family member 5, transcript variant X5
gene-LOC109046637	2.66	0.4	1.61	2.29	1.41	1.56	2.67	2.47	2.09	0.72	1.12	2.29	LOC109046637	repulsive guidance molecule B-like
gene-LOC109046640	0	0	0	0	0	0	0	0	0	0	0	0	LOC109046640	MICOS complex subunit MIC13
gene-LOC109046642	10.75	2.7	0	3.6	9.62	6.31	0	34.13	17.76	3.94	5.41	0	LOC109046642	granzyme B-like
gene-LOC109046643	0	0	0	0	0	0	0	0	0	0	0	0	LOC109046643	mast cell protease 1A-like, transcript variant X1
gene-LOC109046643	0	0	0	0	0	0	0	0	0	0	0	0	LOC109046643	mast cell protease 1A-like, transcript variant X2
gene-LOC109046645	0.09	0	3.45	0	0.06	0	0.32	0	0	0.05	0.05	0.38	LOC109046645	complement factor H-like, transcript variant X1
gene-LOC109046645	0.32	0.58	0	0.07	0.09	0	0.34	0.44	0	5.09	0	0.17	LOC109046645	complement factor H-like, transcript variant X2
gene-LOC109046647	0.44	1.42	4.6	0	0.11	0.07	1.59	0.3	0.06	11.45	0	0.06	LOC109046647	uncharacterized LOC109046647
gene-LOC109046652	2.58	0.56	1.38	1.78	7	0.48	1.41	5.25	8.69	0.72	3.62	5.43	LOC109046652
gene-LOC109046654	3.83	1.83	2.76	4.36	3.01	1.6	4.78	6.17	5.33	2.15	3.9	3.85	LOC109046654	galectin-8-like
gene-LOC109046656	0.58	0.79	0.01	0.55	0.23	0.19	0.53	0.48	0.53	0.36	0.56	0.46	LOC109046656	vasorin-like
gene-LOC109046657	28.18	8.58	15.09	17.81	20.61	1.16	12.73	22.17	28.17	8.69	17.04	20.74	LOC109046657	interferon-induced 35 kDa protein homolog, transcript variant X1
gene-LOC109046657	1.35	1	0	0	1.4	1.7	1.19	2.15	3.13	0.56	2.93	2.43	LOC109046657	interferon-induced 35 kDa protein homolog, transcript variant X2
gene-LOC109046657	0	0	17.67	0.67	0	13.32	11.81	2.12	2.1	8.85	3.66	0	LOC109046657	interferon-induced 35 kDa protein homolog, transcript variant X3
gene-LOC109046658	0.23	0.13	0.1	0.23	0.92	0.25	0.2	0.86	0.59	0	0.51	0.85	LOC109046658	beta-1,3-galactosyltransferase 1-like
gene-LOC109046659	0	0	0	0.07	0	0	0	0	0	0	0	0	LOC109046659	uncharacterized LOC109046659
gene-LOC109046662	0	0	0	0.03	0	0	0	1.58	2.28	0	0	0	LOC109046662	beta-1,3-galactosyltransferase 2-like
gene-LOC109046663	17.22	0.87	4.29	1.85	0.85	3.63	3.16	9.48	9.78	2.08	3.69	12.48	LOC109046663	beta-1,3-galactosyltransferase 2-like
gene-LOC109046664	2.08	0.15	0.89	0	0.16	0.22	0.43	0.04	0	0.09	0	0.08	LOC109046664
gene-LOC109046667	1.34	1.88	0	0.66	0.9	0.16	1.01	0	0	0.48	0.3	0.33	LOC109046667	zinc finger protein 687a-like
gene-LOC109046670	0	0.32	0	0	2.19	0	0	0	0.84	0	0	0.85	LOC109046670	protein PET117 homolog, mitochondrial-like
gene-LOC109046671	0.45	0.17	0.53	0.38	0.63	0.25	0.18	0.38	0.49	0.73	0.46	0.69	LOC109046671	ribosome-binding protein 1-like
gene-LOC109046673	0	0	0.07	0	0	0	0	0	0	0.07	0	0	LOC109046673	neuronal pentraxin receptor-like, transcript variant X1
gene-LOC109046673	0.15	0	0	0.18	0.14	0.37	0.1	0.16	0.1	0	0.28	0.16	LOC109046673	neuronal pentraxin receptor-like, transcript variant X2
gene-LOC109046674	3.52	1.05	2.67	1.32	1.26	1.34	1.32	3.19	2.11	1	1.64	2.01	LOC109046674	stem-loop binding protein
gene-LOC109046675	2.85	2.58	1.04	1.49	1.34	1.09	1.38	1.71	2.1	0.73	1.78	2.07	LOC109046675	cysteine-rich protein 2-binding protein-like
gene-LOC109046677	0.23	0.16	0	0.35	0.23	0.14	0.1	0.41	0.03	0.06	0.08	0.55	LOC109046677	Fc receptor-like protein 5
gene-LOC109046678	0.63	0	0.26	0.37	0.09	1.1	0.19	0.02	0.11	0.05	1.04	0.25	LOC109046678	uncharacterized LOC109046678
gene-LOC109046679	1.91	1.84	2.31	3.19	1.07	1.19	2.97	2.08	1.84	2.4	1.09	1.53	LOC109046679	dynein axonemal light chain 4-like, transcript variant X1
gene-LOC109046679	0	0	0	0	0	0	0	0	0	0	0	0	LOC109046679	dynein axonemal light chain 4-like, transcript variant X2
gene-LOC109046681	3.25	0.26	0.26	0.3	1.89	0	0.83	1.64	3.27	2.9	3.36	3.17	LOC109046681	protein PET117 homolog, mitochondrial-like
gene-LOC109046682	0.27	0.02	0.11	0.22	0.25	0.27	0.12	0.15	0.17	0.28	0.58	0.2	LOC109046682	neuronal pentraxin receptor-like
gene-LOC109046683	0	0	0	0.13	0	0	0	0.41	0.44	0.27	0.4	0.47	LOC109046683	uncharacterized LOC109046683, transcript variant X1
gene-LOC109046683	0.35	0.42	0.42	0.55	0.17	0.08	0.13	0	0	0	0.48	0	LOC109046683	uncharacterized LOC109046683, transcript variant X2
gene-LOC109046684	0.89	0.22	0.31	0.77	1.37	0.41	0.9	1.37	1.57	0.26	0.77	1.64	LOC109046684	oxysterol-binding protein-related protein 1-like
gene-LOC109046685	0	0	0	0	0	0	0	0	0	0	0	0.02	LOC109046685	potassium voltage-gated channel subfamily A member 7-like
gene-LOC109046686	0	0	0	0	0	0	0	0	0.11	0	0	0.05	LOC109046686	ankyrin repeat domain-containing protein 29, transcript variant X5
gene-LOC109046686	0	0	0	0	0	0	0	0	0	0	0	0	LOC109046686	ankyrin repeat domain-containing protein 29, transcript variant X1
gene-LOC109046686	0	0	0	0	0	0	0	0	0	0	0	0	LOC109046686	ankyrin repeat domain-containing protein 29, transcript variant X2
gene-LOC109046686	0.21	0.17	0.23	0.57	0.19	0.7	0.44	0.64	0	0.03	0.35	0	LOC109046686	ankyrin repeat domain-containing protein 29, transcript variant X3
gene-LOC109046686	0	0	0	0	0	0	0	0	0	0	0	0	LOC109046686	ankyrin repeat domain-containing protein 29, transcript variant X4
gene-LOC109046687	1.12	0.15	0.21	1.23	0.53	0.87	1.24	0.93	0.81	0.26	1.31	0.82	LOC109046687	pleckstrin homology domain-containing family B member 2-like
gene-LOC109046689	0.31	0.22	0.21	0.38	0.21	0.14	0.22	0.45	0.38	0.22	0.34	0.33	LOC109046689	uncharacterized protein KIAA1614-like
gene-LOC109046690	25.46	10.47	25.28	57.1	24.01	16.19	16.65	32.59	16.64	16.31	15.81	10.34	LOC109046690	immediate early response gene 5 protein-like
gene-LOC109046691	0	0	0	0	0	0	0	0	0	0	0	0	LOC109046691	syntaxin-6-like, transcript variant X1
gene-LOC109046691	0	0	0	0	0.04	0	0	0.06	0	0	0	0	LOC109046691	syntaxin-6-like, transcript variant X2
gene-LOC109046692	0	0	0	0	0	0	0	0	0	0	0	0	LOC109046692	gap junction delta-2 protein-like, transcript variant X1
gene-LOC109046692	0.12	0.07	0	0.05	0.03	0.04	0.02	0.03	0.12	0	0.02	0.04	LOC109046692	gap junction delta-2 protein-like, transcript variant X2
gene-LOC109046693	0	0	0	0	0	0	0	1.79	0	0.43	1.44	0	LOC109046693	excitatory amino acid transporter 2-like, transcript variant X1
gene-LOC109046693	9.51	20.38	3.67	15.48	7.49	13.08	15.81	0.71	4.81	9.98	0.38	0.76	LOC109046693	excitatory amino acid transporter 2-like, transcript variant X2
gene-LOC109046694	0.05	0	0	0.13	0.08	0	0.05	0.04	0.02	0.05	0	0	LOC109046694	sushi, nidogen and EGF-like domain-containing protein 1
gene-LOC109046696	0	0	0	0.24	0	0	0	0	0	0	0	0.02	LOC109046696	NF-kappa-B inhibitor alpha-like
gene-LOC109046697	4.02	0	4.86	22.47	23.18	0	8.95	20	18.15	0	7.74	17.53	LOC109046697	plakophilin-1-like
gene-LOC109046698	0.07	0	0	0	0	0	0	0	0	0	0	0	LOC109046698	mitochondrial glutamate carrier 1-like, transcript variant X1
gene-LOC109046698	0	0	0	1.39	0.06	0.65	0.64	0	0	0.19	0	0.51	LOC109046698	mitochondrial glutamate carrier 1-like, transcript variant X2
gene-LOC109046698	0	0.17	0.11	0	0.05	0	0	0	0.07	0	0.14	0	LOC109046698	mitochondrial glutamate carrier 1-like, transcript variant X3
gene-LOC109046700	0	0	0	0	0	0	0	0	0	0.37	0.45	0	LOC109046700	RUN domain-containing protein 1-like, transcript variant X1
gene-LOC109046700	0.96	0.56	0.91	0.68	0.53	0.52	0.96	0.81	0.87	0	0.51	1.04	LOC109046700	RUN domain-containing protein 1-like, transcript variant X2
gene-LOC109046703	0.22	0.17	0.02	0.04	0.17	0	0.13	0	0.59	0.12	0.02	0.07	LOC109046703
gene-LOC109046704	2.87	1.49	1.9	1.3	2.43	1.69	1.69	2.69	3.5	1.01	2.76	2.46	LOC109046704	docking protein 2-like
gene-LOC109046705	0.08	0	0	0	2.44	0	0	0.21	0.28	0	0	0.06	LOC109046705	cell wall integrity and stress response component 4-like
gene-LOC109046706	0.3	0.16	0.33	0.22	0.38	0.59	0.85	1.7	0.81	0.2	1.19	0.52	LOC109046706	protein unc-119 homolog B-like
gene-LOC109046712	1.64	0	0.6	0.44	0	0	1.06	1.09	0.27	0.43	0	14.47	LOC109046712	adhesion G-protein coupled receptor G7-like
gene-LOC109046713	0	0	0	0	0	0	0	0.03	0	0	0	0	LOC109046713	uncharacterized LOC109046713
gene-LOC109046717	5.1	0.31	1.68	2.14	3.07	1.61	3.7	4.18	5.59	1.31	3.93	3.95	LOC109046717	inactive tyrosine-protein kinase PRAG1-like
gene-LOC109046721	0.33	0.55	0.32	0.34	0.2	0.38	0.34	0.28	0.18	0.33	0.24	0.07	LOC109046721	uncharacterized LOC109046721
gene-LOC109046737	0	0.79	0	0	0.03	0	0	3.32	0	0	3.03	0.09	LOC109046737
gene-LOC109046740	7.28	2.63	6.97	7.96	15.62	4.76	6.61	9.14	11.05	7.22	8	13.13	LOC109046740
gene-LOC109046747	3.7	0.91	2.02	1.34	2.1	1.77	2.45	1.15	2.23	0.49	0.87	1.15	LOC109046747	uncharacterized LOC109046747
gene-LOC109046749	2.57	1.87	1.79	3.91	1.19	2.79	2.59	2.68	2.41	2.82	4.13	1.65	LOC109046749	coiled-coil domain-containing protein 130 homolog
gene-LOC109046750	0	0	0	0	0	0	0.08	0	0	0	0	0	LOC109046750	persephin-like
gene-LOC109046751	5.65	4.43	4.31	2.77	5.69	14	3.85	4.34	2.59	4.97	5.95	4.94	LOC109046751	28S ribosomal protein S28, mitochondrial-like
gene-LOC109046752	0.72	0.08	1.44	0.81	0.78	1.41	0.89	0.88	0.53	0.16	0.6	0.56	LOC109046752	platelet-derived growth factor subunit A, transcript variant X1
gene-LOC109046752	0.12	0.82	0.14	0	0	0	0	0	0	0	0	0	LOC109046752	platelet-derived growth factor subunit A, transcript variant X2
gene-LOC109046757	10.18	4.98	4.29	6.37	9.86	10.19	8.26	6.62	7.48	5.48	8.35	7.16	LOC109046757	polymerase delta-interacting protein 3-like, transcript variant X1
gene-LOC109046757	0.24	0	0.68	0.89	1.51	1.78	0.84	0.23	1.08	1	1.75	0.52	LOC109046757	polymerase delta-interacting protein 3-like, transcript variant X2
gene-LOC109046761	0.08	0.03	0.02	0.03	0.04	0.07	0.05	0.02	0.03	0.02	0.03	0.03	LOC109046761	uncharacterized LOC109046761
gene-LOC109046762	7.96	0.14	3.85	4.95	4.61	0.72	5.19	8	11.29	3.43	4.7	13.63	LOC109046762	tetraspanin-15-like, transcript variant X1
gene-LOC109046762	0	0	0	0	0	0	0	0	0	0	0	0	LOC109046762	tetraspanin-15-like, transcript variant X2
gene-LOC109046763	2.8	0.51	3.75	4.51	2.54	0.89	2.18	4.27	2.81	5.76	4.1	4.13	LOC109046763	phenazine biosynthesis-like domain-containing protein
gene-LOC109046768	0	0	0.51	0	1.46	0	0.64	0.86	2.05	0	0.34	1.24	LOC109046768	multimerin-2-like, transcript variant X3
gene-LOC109046768	0	1.26	0	0	0	0	1.15	0.14	0.34	0	0	0	LOC109046768	multimerin-2-like, transcript variant X1
gene-LOC109046768	2.64	0	0.08	0.93	0	0.62	0	0	0	0.44	1.19	0.19	LOC109046768	multimerin-2-like, transcript variant X2
gene-LOC109046769	2.71	4.58	0.44	0.84	0.28	0.6	0.24	1.84	1.3	0.98	3.13	1.05	LOC109046769	synuclein-like
gene-LOC109046771	0.23	0.04	0	0.36	0.09	0	0.15	0.26	0.16	0	0.05	0.06	LOC109046771	reticulon-2-like, transcript variant X1
gene-LOC109046771	0.14	0.35	0.09	0.05	0.08	0.19	0.23	0	0	0.35	0.44	0.02	LOC109046771	reticulon-2-like, transcript variant X2
gene-LOC109046772	4.7	1.22	3.2	2.97	2.95	2.79	3.13	4.18	3.98	1.99	2.84	3.68	LOC109046772	rho-related GTP-binding protein RhoU-like
gene-LOC109046773	3.65	0.5	1.93	1.57	3.57	0.82	2.24	3.3	3.83	0.6	2.4	5.75	LOC109046773	ras-related protein Rab-4B
gene-LOC109046775	50.26	13.56	26.98	27.75	18.99	20.48	28.04	41.98	44.78	25.13	42.08	48.62	LOC109046775	AP-2 complex subunit sigma
gene-LOC109046776	1.03	0.4	0.44	0.81	1.41	0.75	0.54	1.28	1.77	0.09	0.9	2.04	LOC109046776	ras-related protein Rab-4B-like
gene-LOC109046778	0	0.08	0	0.35	0.26	0.07	0.02	0.14	0.11	0.02	0.06	0.16	LOC109046778	CCN family member 2-like
gene-LOC109046783	0	0	0	0	0	0	0	0.29	0	0	0.12	0	LOC109046783	serine/arginine-rich splicing factor 4-like, transcript variant X1
gene-LOC109046783	9.44	3.1	5.17	8.2	6.25	6.54	7.08	5.43	7.68	2.54	6.64	7.18	LOC109046783	serine/arginine-rich splicing factor 4-like, transcript variant X2
gene-LOC109046784	0.44	0	0	0	0.26	0	0	0	0.14	0	0.1	0	LOC109046784	intron Large complex component GCFC2-like
gene-LOC109046789	1.05	0.24	1.94	0.23	1.51	0.54	0.71	1.12	0.2	1.96	1.11	0.94	LOC109046789	origin recognition complex subunit 4-like
gene-LOC109046790	0.09	0	0	0	0.07	0	0	0.07	0.18	0.38	0	0.16	LOC109046790
gene-LOC109046792	0.16	0.22	0.08	0.08	0.01	0.1	0.1	0.14	0.37	0.08	0.2	0.25	LOC109046792	lysophosphatidic acid receptor 6-like
gene-LOC109046795	0	0.25	0	0	0	0	0	0	0	0	0	0.32	LOC109046795	scavenger receptor cysteine-rich domain-containing group B protein-like, transcript variant X1
gene-LOC109046795	0	0.37	0	0	0.31	0	0.89	0.16	0	0.27	0	2.35	LOC109046795	scavenger receptor cysteine-rich domain-containing group B protein-like, transcript variant X2
gene-LOC109046797	0	2	0	0	0.99	0	1.99	0	0	1.43	0	0.76	LOC109046797	uncharacterized LOC109046797
gene-LOC109046798	3.83	2.1	3.21	1.14	0.02	1.28	2.29	2.38	1.94	1.05	2.7	2.53	LOC109046798	homeobox protein Hox-A11a-like
gene-LOC109046800	0	0	0	0	1.58	0	0	0.53	0	1.76	0.83	0	LOC109046800	origin recognition complex subunit 4, transcript variant X1
gene-LOC109046800	0.95	0.8	1.4	0.98	0.2	0.47	1.19	0.25	0.14	1.15	0	0.36	LOC109046800	origin recognition complex subunit 4, transcript variant X2
gene-LOC109046801	0	0	1.54	0	0.11	0	0.32	0.54	1.23	0.53	0.04	0	LOC109046801
gene-LOC109046803	7.89	0.89	4.98	10.08	6.61	1.75	3.25	4.02	5.3	3.06	2.55	6.22	LOC109046803	protein phosphatase inhibitor 2-like
gene-LOC109046804	0	0	0	0	0	0	0	0	0	0	0	0	LOC109046804	arf-GAP with coiled-coil, ANK repeat and PH domain-containing protein 2-like, transcript variant X1
gene-LOC109046804	0	0	0	0	0	0	0	0	0	0	0	0	LOC109046804	arf-GAP with coiled-coil, ANK repeat and PH domain-containing protein 2-like, transcript variant X2
gene-LOC109046804	0	0	0	0	0	0	0	0	0	0	0	0	LOC109046804	arf-GAP with coiled-coil, ANK repeat and PH domain-containing protein 2-like, transcript variant X3
gene-LOC109046804	0	0	0	0	0	0	0	0	0	0	0	0	LOC109046804	arf-GAP with coiled-coil, ANK repeat and PH domain-containing protein 2-like, transcript variant X4
gene-LOC109046804	0	0	0	0	0	0	0	0	0	0	0	0	LOC109046804	arf-GAP with coiled-coil, ANK repeat and PH domain-containing protein 2-like, transcript variant X5
gene-LOC109046804	0.27	0.06	0.1	0	0.65	0	0	0.16	0.44	0	0.38	0.54	LOC109046804	arf-GAP with coiled-coil, ANK repeat and PH domain-containing protein 2-like, transcript variant X6
gene-LOC109046804	0	0	0	0.33	0	0	0.58	0	0	0.04	0	0.21	LOC109046804	arf-GAP with coiled-coil, ANK repeat and PH domain-containing protein 2-like, transcript variant X7
gene-LOC109046804	0.12	0	0	0	0	0.05	0	0	0	0	0	0	LOC109046804	arf-GAP with coiled-coil, ANK repeat and PH domain-containing protein 2-like, transcript variant X8
gene-LOC109046806	0.05	0.11	0	0.27	0	0	0	0.22	0	0	0	0.03	LOC109046806	protein bicaudal C homolog 1-B-like, transcript variant X1
gene-LOC109046806	0.21	0	0.03	0	0.22	0.17	0.05	0	0.16	0.05	0.09	0	LOC109046806	protein bicaudal C homolog 1-B-like, transcript variant X2
gene-LOC109046807	10.63	4.95	9.92	9.79	5.93	5.13	12.05	9.33	7.58	7.84	11.12	4.58	LOC109046807	ubiquitin-conjugating enzyme E2 D4-like
gene-LOC109046808	0.08	0.08	0.14	0.1	0	0.02	0.03	0.07	0.08	0.08	0.19	0.12	LOC109046808	homeobox protein XHOX-3-like
gene-LOC109046818	0	0.21	0	0.75	0.17	0	0.16	0.19	0	0	0	0.15	LOC109046818	tyrosine-protein phosphatase non-receptor type 23-like
gene-LOC109046820	0.02	0	0.02	0.01	0.01	0	0	0.01	0	0.17	0.04	0.03	LOC109046820	stereocilin
gene-LOC109046822	0	0	0	0	0	0	0	0	0	0	0	0	LOC109046822
gene-LOC109046826	1.55	0	0.6	1.24	2.65	1.26	0.72	0.4	2.13	0.77	1.56	1.09	LOC109046826	cytoplasmic dynein 1 light intermediate chain 1-like, transcript variant X1
gene-LOC109046826	0	0.06	0	1.33	0.27	0	0.31	1.15	0.67	0.07	0	0.83	LOC109046826	cytoplasmic dynein 1 light intermediate chain 1-like, transcript variant X2
gene-LOC109046826	0.11	0.43	0.07	0	0.14	0	0.08	0	0	0	0.14	0	LOC109046826	cytoplasmic dynein 1 light intermediate chain 1-like, transcript variant X3
gene-LOC109046829	0	0	0	0	0	0.09	0.07	0	0.07	0	0	0.13	LOC109046829	NACHT, LRR and PYD domains-containing protein 12-like, transcript variant X1
gene-LOC109046829	0.18	0	0.07	0.04	0.09	0	0	0.2	0.06	0	0	0.05	LOC109046829	NACHT, LRR and PYD domains-containing protein 12-like, transcript variant X2
gene-LOC109046829	0.27	0.06	0.15	0.68	0.14	0.66	0.24	0	0.39	0.12	0.79	0.12	LOC109046829	NACHT, LRR and PYD domains-containing protein 12-like, transcript variant X3
gene-LOC109046832	0.36	0.02	0.14	0.26	0.25	0.04	0.21	0.34	0.06	0.05	0.09	0.12	LOC109046832	zinc finger protein 239-like
gene-LOC109046833	0.09	0	0.09	0	0.15	0	0	0.32	0	0	0.18	0.15	LOC109046833	uncharacterized LOC109046833
gene-LOC109046835	0	0	0	0	0.14	0	0	0	0	0	0	0	LOC109046835	slit homolog 1 protein-like, transcript variant X1
gene-LOC109046835	0.02	0.02	0	0.41	0.14	0	0	0.03	0	0.07	0.02	0.04	LOC109046835	slit homolog 1 protein-like, transcript variant X2
gene-LOC109046836	0	0	0	0	0.07	0	0	0	0	0	0.04	0	LOC109046836
gene-LOC109046841	0	0	0	0.93	6.63	0	0	0	1.36	0.9	1.56	1.32	LOC109046841	very-long-chain 3-oxoacyl-CoA reductase-B-like
gene-LOC109046843	6.78	4.37	16.33	0.18	0.17	9.17	8.38	14.29	16.17	54.04	20.97	11.67	LOC109046843	glycerol-3-phosphate dehydrogenase [NAD(+)], cytoplasmic
gene-LOC109046845	0	0.21	0.17	0	0.18	0.19	0.38	0.3	0.31	0.09	0.22	0.08	LOC109046845	methylthioribulose-1-phosphate dehydratase-like
gene-LOC109046846	4.57	0	0.82	0.8	2.03	0	0.75	2.08	2.03	0.49	2.14	0.46	LOC109046846	acetyl-coenzyme A synthetase, cytoplasmic-like, transcript variant X1
gene-LOC109046846	2.64	0.24	3.6	4.74	4.12	2.11	5.61	4.49	4.57	2.55	2.48	4.82	LOC109046846	acetyl-coenzyme A synthetase, cytoplasmic-like, transcript variant X2
gene-LOC109046848	0.13	0.08	0	0.13	0.06	0.17	0.05	0.12	0.07	0.05	0.09	0.04	LOC109046848	collagen alpha-1(IX) chain-like
gene-LOC109046849	0	2.69	3.24	1.95	0.8	2.61	0.67	4.33	0	0	6.11	0	LOC109046849	catenin beta-1-like, transcript variant X1
gene-LOC109046849	0.54	0.45	0.64	1.65	0	0	1.55	0	0	1.48	0.65	0	LOC109046849	catenin beta-1-like, transcript variant X2
gene-LOC109046852	0	0	0	0	0	0	0	0	0	0	0	0	LOC109046852	thrombospondin type-1 domain-containing protein 4-like, transcript variant X1
gene-LOC109046852	0	0.09	0.01	0	0.2	0	0	0	0	0	0	0.15	LOC109046852	thrombospondin type-1 domain-containing protein 4-like, transcript variant X2
gene-LOC109046852	0.12	0	0	0	0	0.03	0.16	0.09	0.13	0.06	0.3	0	LOC109046852	thrombospondin type-1 domain-containing protein 4-like, transcript variant X3
gene-LOC109046853	0	0	0	0	0	0	0	0	0	0	0	0	LOC109046853	leucine-rich repeat-containing protein 49, transcript variant X1
gene-LOC109046853	0.1	0	0.02	0	0.01	0.09	0.07	0.01	0.03	0.02	0.06	0.03	LOC109046853	leucine-rich repeat-containing protein 49, transcript variant X2
gene-LOC109046854	0	0	0	0	0	0	0	0	0	0	0.22	0.16	LOC109046854	C-Jun-amino-terminal kinase-interacting protein 1-like, transcript variant X1
gene-LOC109046854	0	0	0	0	0	0	0	0.16	0	0	0	0	LOC109046854	C-Jun-amino-terminal kinase-interacting protein 1-like, transcript variant X2
gene-LOC109046854	0.07	0	0.02	0.06	0	0	0.23	0	0.06	0.08	0	0	LOC109046854	C-Jun-amino-terminal kinase-interacting protein 1-like, transcript variant X3
gene-LOC109046855	0.38	0.35	0.49	0.41	0.15	0.08	0.22	0.72	0.16	0.27	0.83	0.25	LOC109046855	probable carboxypeptidase X1
gene-LOC109046856	0	0	0	0	0	0	0	0	0	0	0	0	LOC109046856
gene-LOC109046857	5.25	1.89	3.87	5.12	8.53	3.47	4.73	7.11	9.06	3.9	6.78	6.34	LOC109046857	DNA-directed RNA polymerase II subunit RPB2-like
gene-LOC109046858	1.86	0.68	1.27	0.69	0.84	2.08	1.6	0.94	1.17	1.21	1	0	LOC109046858	nitric oxide-associated protein 1-like
gene-LOC109046859	1.86	0.12	0.65	1.46	1.05	0.12	0.88	1.72	3.08	0.23	1.44	2.83	LOC109046859	heparan-sulfate 6-O-sulfotransferase 1-B
gene-LOC109046861	0.29	0.06	0	0.02	0.12	0.02	0.02	0.06	0.21	0.04	0.04	0.2	LOC109046861	zinc finger protein 239-like
gene-LOC109046862	0	0.03	0	0	0.02	0	0	0	0.02	0	0	0	LOC109046862
gene-LOC109046863	0.32	0	0	0.05	0.45	0	0	0	0.61	0.16	0.08	0.68	LOC109046863	diacylglycerol kinase theta-like, transcript variant X1
gene-LOC109046863	0.79	0.3	0.37	0.6	0.31	0.18	0.31	0.72	0.65	0	0.34	0.77	LOC109046863	diacylglycerol kinase theta-like, transcript variant X2
gene-LOC109046865	0.01	0	0	0	0.03	0.04	0	0	0	0	0.01	0	LOC109046865	laminin subunit beta-3-like
gene-LOC109046868	0	0	0	0	0	0	0	0	0	0	0	0	LOC109046868	uncharacterized LOC109046868
gene-LOC109046870	1.64	0.32	0.65	2.33	2.15	1.15	0.71	1.6	2.73	0.58	1.72	4.13	LOC109046870	adenylate cyclase type 9-like
gene-LOC109046871	0	0	0	0.02	0	0	0.02	0	0	0	0	0.06	LOC109046871	sarcalumenin-like
gene-LOC109046872	0	0	0.02	0	0	0.02	0	0.03	0	0	0	0.03	LOC109046872
gene-LOC109046875	1.73	0.64	0.93	1.1	1.11	1.17	1.35	1.82	1.84	0.47	1.21	1.94	LOC109046875	neuralized-like protein 4
gene-LOC109046876	6.17	2.82	7.89	6.85	7.65	6.45	5.47	6.35	6.78	3.67	7.48	4.61	LOC109046876	E3 ubiquitin-protein ligase rnf168-like
gene-LOC109046877	0.16	0.07	0.15	0.05	0.02	0.05	0.04	0.07	0.11	0.02	0.1	0.06	LOC109046877	anoctamin-7
gene-LOC109046882	0	0	0	0	0	0	0	0	0	0	0	0	LOC109046882	actin-binding LIM protein 1-like, transcript variant X1
gene-LOC109046882	0	0	0	0	0	0	0.09	0	0	0	0	0	LOC109046882	actin-binding LIM protein 1-like, transcript variant X2
gene-LOC109046882	0.03	0	0	0	0	0	0.08	0.07	0	0	0.05	0	LOC109046882	actin-binding LIM protein 1-like, transcript variant X3
gene-LOC109046882	0.01	0	0.07	0.19	0.07	0	0.05	0.01	0.07	0	0.06	0.05	LOC109046882	actin-binding LIM protein 1-like, transcript variant X4
gene-LOC109046882	0.1	0	0	0	0.07	0	0	0.05	0	0	0.18	0	LOC109046882	actin-binding LIM protein 1-like, transcript variant X5
gene-LOC109046882	0	0	0.05	0	0.04	0	0.07	0	0	0	0	0	LOC109046882	actin-binding LIM protein 1-like, transcript variant X6
gene-LOC109046882	0.04	0	0	0	0	0.36	0	0.15	0	0	0.08	0	LOC109046882	actin-binding LIM protein 1-like, transcript variant X7
gene-LOC109046882	0.03	0	0	0	0	0	0	0	0.07	0	0	0.08	LOC109046882	actin-binding LIM protein 1-like, transcript variant X8
gene-LOC109046882	0.04	0.11	0.07	0	0.08	0.01	0.08	0.1	0.06	0	0.25	0.06	LOC109046882	actin-binding LIM protein 1-like, transcript variant X9
gene-LOC109046882	0	0.05	0	0	0	0	0	0	0	0	0	0	LOC109046882	actin-binding LIM protein 1-like, transcript variant X10
gene-LOC109046882	0	0.02	0	0	0	0	0	0	0	0.1	0	0.02	LOC109046882	actin-binding LIM protein 1-like, transcript variant X11
gene-LOC109046882	0	0.06	0	0	0.12	0	0	0.13	0.05	0	0	0	LOC109046882	actin-binding LIM protein 1-like, transcript variant X12
gene-LOC109046882	0	0	0	0	0	0.29	0	0	0	0	0.09	0	LOC109046882	actin-binding LIM protein 1-like, transcript variant X13
gene-LOC109046882	0	0.07	0	0	0	0	0	0	0	0	0	0.17	LOC109046882	actin-binding LIM protein 1-like, transcript variant X15
gene-LOC109046882	0	0	0	0	0	0	0	0	0	0	0	0	LOC109046882	actin-binding LIM protein 1-like, transcript variant X14
gene-LOC109046883	1.84	1.29	3.98	2.59	1.33	2.57	2.88	4.06	1.83	1.58	2.27	1.61	LOC109046883	helicase ARIP4-like
gene-LOC109046885	0.16	0.09	0	0.15	0.35	0	0.16	0.36	0.45	0.09	0.27	0.2	LOC109046885	spindle assembly abnormal protein 6 homolog, transcript variant X1
gene-LOC109046885	0	0	0.13	0	0	0.2	0	0	0	0	0.19	0	LOC109046885	spindle assembly abnormal protein 6 homolog, transcript variant X2
gene-LOC109046886	0.71	0.95	0.11	0.4	0	0.34	0.36	0	0	0.14	0	0	LOC109046886	hyaluronidase-2-like, transcript variant X1
gene-LOC109046886	0	0	0.42	0	1.55	0	0	1.07	1.48	0	1.14	1.02	LOC109046886	hyaluronidase-2-like, transcript variant X2
gene-LOC109046887	0.03	0.02	0.01	0.24	0.77	0.01	0.06	0.17	0.55	0.03	0.18	0.69	LOC109046887
gene-LOC109046893	0	0	0	0	0	0	0	0.89	0	0	0.17	0.04	LOC109046893	non-muscle caldesmon-like, transcript variant X1
gene-LOC109046893	0	0	0	0.93	0	0.14	0	0	0	0	0	0.05	LOC109046893	non-muscle caldesmon-like, transcript variant X2
gene-LOC109046893	0.7	0.79	0	0	0	0	0	0	0	0	0	0	LOC109046893	non-muscle caldesmon-like, transcript variant X5
gene-LOC109046893	2.24	2.72	1.28	0.79	0.27	0.69	1.99	0.38	1.58	1.53	1.26	0.81	LOC109046893	non-muscle caldesmon-like, transcript variant X6
gene-LOC109046893	0.38	0	0	0	0.49	0	0	0.05	0.09	0	0	0	LOC109046893	non-muscle caldesmon-like, transcript variant X3
gene-LOC109046893	0.87	0.19	0.1	0	0.3	0	0.43	0.18	0.92	0.2	0.34	0.33	LOC109046893	non-muscle caldesmon-like, transcript variant X4
gene-LOC109046898	0.29	0	0.17	0.17	0.16	0	0.05	0.16	0.17	0.23	0.7	0	LOC109046898	CKLF-like MARVEL transmembrane domain-containing protein 8
gene-LOC109046899	0.33	0.04	0.09	0.27	0.33	0.53	0.2	0.26	0.31	0.05	0.23	0.47	LOC109046899	adenylate cyclase type 9
gene-LOC109046900	1.4	0.33	0.25	2.13	1.24	1.2	1.23	2.29	2.04	0.96	2.24	0.91	LOC109046900	junctophilin-2-like
gene-LOC109046903	9.1	1.07	6.97	4.38	2.9	4.55	6.11	11.95	10.43	3.93	9.73	9.24	LOC109046903
gene-LOC109046906	0.35	0.25	0.25	1.18	2.64	0.25	0.31	1.17	1.66	0.34	0.5	2.29	LOC109046906
gene-LOC109046907	0	0	0	0	0	0	0	0.02	0	0	0	0	LOC109046907	transmembrane protease serine 9-like
gene-LOC109046908	0	0	0.14	0.24	0.41	0	0.09	0.49	0.32	0.11	0.22	0.24	LOC109046908	spindle assembly abnormal protein 6 homolog, transcript variant X1
gene-LOC109046908	0.29	0.07	0	0.67	0	0.09	0	0	0	0	0	0	LOC109046908	spindle assembly abnormal protein 6 homolog, transcript variant X2
gene-LOC109046909	1.71	0.6	0.96	2.76	6.79	0.74	2.98	4.82	6.81	0.86	2.55	5.94	LOC109046909	protein MB21D2
gene-LOC109046910	0	0	0	0	0	0	0	0	0	0	0	0.21	LOC109046910	glutaminase kidney isoform, mitochondrial, transcript variant X1
gene-LOC109046910	0.41	0	0.04	0.16	0.22	0.09	0.08	0.19	0.25	0.03	0.5	0.15	LOC109046910	glutaminase kidney isoform, mitochondrial, transcript variant X2
gene-LOC109046910	0.05	0.13	0	0.03	0	0.02	0	0.11	0.17	0	0	0.04	LOC109046910	glutaminase kidney isoform, mitochondrial, transcript variant X5
gene-LOC109046910	0.27	0	0	0.26	0	0.03	0.07	0.21	0	0	0.14	0.36	LOC109046910	glutaminase kidney isoform, mitochondrial, transcript variant X3
gene-LOC109046910	0	0	0	0	0	0	0	0	0	0	0	0	LOC109046910	glutaminase kidney isoform, mitochondrial, transcript variant X4
gene-LOC109046913	0.43	0	0.6	0.12	0.25	0	0.32	0.09	0	0.16	0.13	0.12	LOC109046913	uncharacterized LOC109046913
gene-LOC109046917	0.02	0	0.22	0.12	0.04	0.02	0	0.09	0.02	0.15	0	0	LOC109046917
gene-LOC109046919	0.02	0	0	0	0.05	0	0.02	0.02	0.14	0	0	0	LOC109046919	neuropilin and tolloid-like protein 1
gene-LOC109046921	0.74	0.53	0.79	1.23	0.84	0.63	0.8	1.22	1.29	0.73	0.79	0.95	LOC109046921	DNA mismatch repair protein Msh3-like
gene-LOC109046924	10.96	5.48	6.15	7.98	7.14	7.75	8.32	7.9	7.62	4.01	7.46	5.93	LOC109046924	developmentally-regulated GTP-binding protein 2, transcript variant X1
gene-LOC109046924	0	0	0	0	0.99	0	0	0	0	0	0	0	LOC109046924	developmentally-regulated GTP-binding protein 2, transcript variant X2
gene-LOC109046925	0.29	0.06	0.03	0.19	0.05	0.06	0.02	0.13	0.21	0.04	0.1	0.36	LOC109046925	unconventional myosin-XV-like
gene-LOC109046926	0.62	0.27	0.34	0.5	0.23	0.11	0.36	0.63	0.47	0.74	0.34	0.47	LOC109046926	lethal(2) giant larvae protein homolog 1-like
gene-LOC109046927	0	0	0	0	0	0	0	0	0	0	0	0	LOC109046927	gamma-aminobutyric acid receptor subunit gamma-2-like, transcript variant X1
gene-LOC109046927	0	0	0	0	0	0	0	0	0	0	0	0	LOC109046927	gamma-aminobutyric acid receptor subunit gamma-2-like, transcript variant X2
gene-LOC109046927	0	0	0	0	0	0	0	0	0	0	0	0	LOC109046927	gamma-aminobutyric acid receptor subunit gamma-2-like, transcript variant X3
gene-LOC109046927	0.03	0.01	0	0.03	0	0	0	0	0.01	0	0.02	0	LOC109046927	gamma-aminobutyric acid receptor subunit gamma-2-like, transcript variant X4
gene-LOC109046931	0	0	0	0	0	0	0	0	0	0	0	0	LOC109046931	trypsin-like
gene-LOC109046932	0	0	0	0	0	0	0	0	0	0	0	0	LOC109046932
gene-LOC109046934	0	0	0	0	0	0	0	0	0	0	0	0	LOC109046934
gene-LOC109046937	0	0	0	0	0	0	0	0	0	0	0	0	LOC109046937	kinesin-like protein KIF13A, transcript variant X1
gene-LOC109046937	0	0	0	0	0	0	0	0	0	0	0	0	LOC109046937	kinesin-like protein KIF13A, transcript variant X2
gene-LOC109046938	1.32	0	2.92	0.87	3.11	0	0	2.59	2.92	0	1.65	1.87	LOC109046938
gene-LOC109046939	0.47	0.59	0.76	0.15	0.69	0.65	1.65	1.15	1.05	0.23	0.78	1.04	LOC109046939	sphingomyelin phosphodiesterase 5-like
gene-LOC109046942	33.98	5	23.36	22.62	13.38	7.46	18.16	16.24	19.32	6.21	10.14	21.06	LOC109046942	neural Wiskott-Aldrich syndrome protein-like, transcript variant X1
gene-LOC109046942	0.94	0	0	0	0.16	0	0.55	0.16	0	0	0.41	0.34	LOC109046942	neural Wiskott-Aldrich syndrome protein-like, transcript variant X2
gene-LOC109046943	0	0	0	0	0	0	0	0	0	0	0	0	LOC109046943	transmembrane protein 229A-like
gene-LOC109046945	5.4	0	1.38	5.07	3.33	2.58	5.16	8.79	13.61	2.05	4.31	6.03	LOC109046945	uncharacterized LOC109046945, transcript variant X1
gene-LOC109046945	0	0	0.28	0.14	0.08	0	0	0.14	0.36	0	0.34	0	LOC109046945	uncharacterized LOC109046945, transcript variant X2
gene-LOC109046945	0.57	1.49	1.06	0	0.31	0	1.97	0	0.33	0	0	0.86	LOC109046945	uncharacterized LOC109046945, transcript variant X3
gene-LOC109046945	0	0	0	0	0	0	0	0	0	0	0	0	LOC109046945	uncharacterized LOC109046945, transcript variant X4
gene-LOC109046947	0.02	0.09	0	0	0	0	0.02	0.06	0.15	0	0	0.34	LOC109046947	B-cell receptor CD22
gene-LOC109046948	0	0	0	0	0	0	0.13	0	0	0	0	0.07	LOC109046948
gene-LOC109046949	1.12	0	2.1	2.82	5.19	0.66	0.26	2.34	3.56	0.85	3.47	2.34	LOC109046949	cyclin-dependent kinase 9-like, transcript variant X1
gene-LOC109046949	2.83	3.15	2.55	3.45	1.91	3.7	2.35	0.88	0	2.27	0.17	0.28	LOC109046949	cyclin-dependent kinase 9-like, transcript variant X2
gene-LOC109046950	0	0.01	0.06	0.01	0	0	0.02	0.05	0.01	0.03	0	0.02	LOC109046950	von Willebrand factor D and EGF domain-containing protein-like
gene-LOC109046951	0.01	0	0	0	0	0	0	0	0	0	0	0.01	LOC109046951	fibrillin-3-like
gene-LOC109046952	33.84	6.96	34.47	20.78	27.37	14.13	33.21	33.97	35.47	24.4	28.14	39.26	LOC109046952	probable acyl-CoA dehydrogenase 6
gene-LOC109046953	0	0	0	0	0	0	0	0	0	0	0	0	LOC109046953	ankyrin repeat and MYND domain-containing protein 1
gene-LOC109046955	0.81	0.16	0.58	0.17	0.18	0.78	0.39	0.83	0.31	0.35	0	1.16	LOC109046955	cysteine sulfinic acid decarboxylase-like
gene-LOC109046956	0.36	0	0.15	0.05	0.07	0.19	0.24	0.08	0.06	0.27	0.1	0.27	LOC109046956	lipoprotein lipase-like
gene-LOC109046958	0	0	0	0	0	0	0	0	0	0	0	0	LOC109046958
gene-LOC109046959	0.13	0.22	0	0.19	0.43	0.05	0	0	0.09	0	0.39	0.04	LOC109046959	mast cell protease 4-like
gene-LOC109046960	0.25	0	0	0	0	0	0	0.32	0	0	0.26	0	LOC109046960
gene-LOC109046961	0.68	1.33	1.49	0.46	0.19	0	2.71	1.74	1.18	0	0.22	8.05	LOC109046961	cathepsin G-like
gene-LOC109046969	0.07	0	0	0.05	0.05	0	0	0.08	0.17	0	0.08	0.02	LOC109046969
gene-LOC109046970	0.26	0.62	0.4	0	0	0.32	0.15	0.13	0.8	0	0.43	0.11	LOC109046970	galactocerebrosidase-like
gene-LOC109046971	0	0	0	0	0	0	0	0	0	0	0	0	LOC109046971
gene-LOC109046972	0	0	0	0	0.03	0	0	0	0	0	0	0	LOC109046972
gene-LOC109046975	0.38	0.46	0.61	0.35	0.12	1.04	1.14	0.19	0.19	0.11	0.36	0.43	LOC109046975	platelet-derived growth factor subunit A-like, transcript variant X1
gene-LOC109046975	0	0	0	0.02	0	0	0	0	0	0.09	0	0	LOC109046975	platelet-derived growth factor subunit A-like, transcript variant X2
gene-LOC109046979	0.03	0	0	0	0	0	0	0	0	0	0	0	LOC109046979	beta-1,3-galactosyltransferase 2-like
gene-LOC109046980	0.55	0.08	0.12	0.29	0.35	0.06	0.23	0.39	0.44	0.17	0.3	0.13	LOC109046980	alanyl-tRNA synthetase 2, mitochondrial (putative)
gene-LOC109046981	1.14	0.29	0.41	0.75	0.39	1.66	1.13	0.56	0.36	0.96	0.58	0.2	LOC109046981
gene-LOC109046982	0	0	0	0	0	0	0	0	0	0	0	0	LOC109046982
gene-LOC109046983	0	0	0	0	0	0	0	0	0	0	0	0	LOC109046983	vitellogenin, transcript variant X1
gene-LOC109046983	0.01	0.02	0	0.03	0	0	0	0	0	0	0	0	LOC109046983	vitellogenin, transcript variant X2
gene-LOC109046985	0	0	0	0	0	0	0	0.27	0	0	0	0	LOC109046985	double zinc ribbon and ankyrin repeat-containing protein 1-like
gene-LOC109046986	0	0	0	0.26	0.14	0	0	0	0.36	0	1.1	0	LOC109046986	zinc finger protein 740-like, transcript variant X1
gene-LOC109046986	0	0	0	0	0	0	0	1.14	0	0	0	0.11	LOC109046986	zinc finger protein 740-like, transcript variant X2
gene-LOC109046986	2.02	0.54	1.05	0.4	0.74	0.92	0.97	0.77	1.15	0.93	0	1.25	LOC109046986	zinc finger protein 740-like, transcript variant X3
gene-LOC109046988	0.46	0	0	0.39	1.29	0.15	0.38	0.91	1.11	0	0.48	0.96	LOC109046988	tetratricopeptide repeat protein 39C
gene-LOC109046989	0	0	0	0	0	0	0	0	0	0	0	0	LOC109046989	procathepsin L-like, transcript variant X1
gene-LOC109046989	0	0	0	0	0.04	0	0	0	0	0	0	0	LOC109046989	procathepsin L-like, transcript variant X2
gene-LOC109046990	3.63	0.39	1.89	1.32	1.79	0.57	2.35	2.19	5.05	1.26	2.49	2.28	LOC109046990	vacuolar protein sorting-associated protein 4B-like
gene-LOC109046992	0	0	0	0	0	0	0.05	0	0	0	0.05	0	LOC109046992
gene-LOC109046994	0	0	0	0	0	0	0	0	0	0	0	0	LOC109046994	PDZ domain-containing protein 2-like, transcript variant X1
gene-LOC109046994	0	0	0	0	0	0	0	0	0	0	0	0	LOC109046994	PDZ domain-containing protein 2-like, transcript variant X2
gene-LOC109046994	0	0.13	0.1	0	0.09	0	0	0	0.08	0	0	0.14	LOC109046994	PDZ domain-containing protein 2-like, transcript variant X3
gene-LOC109046994	0.22	0	0	0.17	0.1	0.21	0.22	0.14	0.27	0.05	0.17	0	LOC109046994	PDZ domain-containing protein 2-like, transcript variant X4
gene-LOC109046995	0	0	0	0	0.03	0	0	0	0.05	0	0	0	LOC109046995
gene-LOC109046997	0.03	0.12	0.16	0.07	0	0	0.03	0.17	0	0.47	0	0	LOC109046997	kazal-type serine protease inhibitor domain-containing protein 1-like
gene-LOC109046999	30.03	2.33	9.46	13.08	36.96	3.28	16.93	33.03	49.67	1.45	20.06	47.47	LOC109046999	receptor-type tyrosine-protein phosphatase C-like
gene-LOC109047001	0.29	0	0.07	0.1	0.82	0	0.22	0.55	0	0	0.14	4.3	LOC109047001	adhesion G-protein coupled receptor G7-like
gene-LOC109047002	0	0	0	0	0	0	0	0	0	0	0	0	LOC109047002	adhesion G-protein coupled receptor G7-like
gene-LOC109047005	0	0	0	0	0	0	0	0	0	0	0	0	LOC109047005	serine/arginine repetitive matrix protein 2-like
gene-LOC109047014	54.79	20.39	41.24	31.96	20.18	29.78	38.52	46.16	33.88	42.01	42.44	30.65	LOC109047014	coatomer subunit zeta-1-like
gene-LOC109047018	0	0.44	0.45	0.07	0.47	0	0.57	1.65	1.17	6.44	0	1.1	LOC109047018	complement C3-like
gene-LOC109047020	0	0	0	0	0	0	0	0	0	0	0	0	LOC109047020
gene-LOC109047021	0	0	0	0	0	0	0	0	0	0	0	0	LOC109047021	LIM domain-binding protein 3-like, transcript variant X1
gene-LOC109047021	0	0	0	0	0	0	0	0	0	0	0	0	LOC109047021	LIM domain-binding protein 3-like, transcript variant X2
gene-LOC109047021	0	0	0	0	0	0	0	0	0	0	0	0	LOC109047021	LIM domain-binding protein 3-like, transcript variant X3
gene-LOC109047021	0	0	0	0	0	0	0	0	0	0	0	0	LOC109047021	LIM domain-binding protein 3-like, transcript variant X4
gene-LOC109047021	0	0	0	0	0	0	0	0	0	0	0	0	LOC109047021	LIM domain-binding protein 3-like, transcript variant X5
gene-LOC109047021	0	0	0	0	0	0	0	0	0	0	0	0	LOC109047021	LIM domain-binding protein 3-like, transcript variant X6
gene-LOC109047021	0	0	0	0	0	0	0	0	0	0.1	0.01	0	LOC109047021	LIM domain-binding protein 3-like, transcript variant X7
gene-LOC109047021	0	0	0	0	0	0	0	0	0	0	0	0	LOC109047021	LIM domain-binding protein 3-like, transcript variant X8
gene-LOC109047021	0	0	0	0	0	0	0	0	0	0	0	0	LOC109047021	LIM domain-binding protein 3-like, transcript variant X9
gene-LOC109047021	0	0	0	0	0	0	0	0	0	0	0	0	LOC109047021	LIM domain-binding protein 3-like, transcript variant X10
gene-LOC109047022	0.03	0	0.07	0.03	0	0.18	0	0.1	0	0.05	0	0	LOC109047022	LIM domain-binding protein 3-like
gene-LOC109047023	0	0	0	0.1	0.02	0	0	0.41	0	0.07	0.09	0.18	LOC109047023	protein jagged-1a
gene-LOC109047025	0.15	0	0	0.56	0	0	0.05	0.04	0.04	0	0.05	0.6	LOC109047025	uncharacterized LOC109047025
gene-LOC109047026	0.27	0.28	0.33	0.86	0.5	0.25	0.72	0.45	0.42	0.2	0.62	0.33	LOC109047026	nuclear factor NF-kappa-B p100 subunit-like
gene-LOC109047029	2.27	1.65	1.8	3.07	1.82	1.82	1.87	1.99	1.45	1.13	1.29	1.69	LOC109047029	bone morphogenetic protein receptor type-1A-like
gene-LOC109047030	5.49	3.26	2.7	7.62	6.88	12.3	5.13	4.15	3.07	1.84	5.1	2.15	LOC109047030	glutamate dehydrogenase, mitochondrial-like
gene-LOC109047031	0.71	0.18	0.03	0.51	1.51	0.49	0.16	0.94	1.01	0.18	0.42	1.06	LOC109047031	prostacyclin receptor-like
gene-LOC109047032	0.4	0.06	0.02	0.19	0.1	0	0.19	0.1	0.27	0	0.02	0.17	LOC109047032	GTPase IMAP family member 8-like
gene-LOC109047034	0	0	0	0	0	0	0	0	0	0	0	0	LOC109047034	protein phosphatase 1A-like
gene-LOC109047042	0.07	0	0.01	0.02	0.08	0.03	0.03	0.03	0.05	0	0.03	0.06	LOC109047042	uncharacterized LOC109047042
gene-LOC109047043	5.3	3.47	3.68	8.21	16.72	3.03	3.25	8.73	9.4	1.41	5.15	15.97	LOC109047043	thioredoxin reductase 1, cytoplasmic-like
gene-LOC109047044	0	0	0	0	0	0	0	0	0	0	0	0	LOC109047044	glutamate receptor ionotropic, kainate 1-like, transcript variant X1
gene-LOC109047044	0	0	0	0	0	0	0	0	0	0	0	0	LOC109047044	glutamate receptor ionotropic, kainate 1-like, transcript variant X2
gene-LOC109047044	0	0	0	0	0	0	0	0	0	0	0	0	LOC109047044	glutamate receptor ionotropic, kainate 1-like, transcript variant X3
gene-LOC109047044	0.01	0	0	0	0.01	0	0.01	0.09	0	0	0.03	0.01	LOC109047044	glutamate receptor ionotropic, kainate 1-like, transcript variant X4
gene-LOC109047045	12.74	6.16	11.69	17.66	41.96	6.92	6.78	19.08	19.73	2.35	10.22	24.71	LOC109047045
gene-LOC109047046	12.31	8.07	8.99	14.07	19.14	4.14	10.75	20.91	29.81	8.61	25.18	25.31	LOC109047046	26S proteasome non-ATPase regulatory subunit 1-like
gene-LOC109047047	0	0	0	0	0	0	0	0	0	0	0	0	LOC109047047	visual system homeobox 1 homolog, chx10-like, transcript variant X2
gene-LOC109047047	0	0	0	0	0	0	0	0	0	0	0	0	LOC109047047	visual system homeobox 1 homolog, chx10-like, transcript variant X1
gene-LOC109047049	1.86	1.06	1.42	0.4	7.73	0.45	1.05	1.89	9.05	0.96	5.17	8.63	LOC109047049	arginine--tRNA ligase, cytoplasmic-like
gene-LOC109047054	0	0	0	0	0	0	0	0	0.07	0	0	0	LOC109047054	guanine nucleotide binding protein (G protein), gamma transducing activity polypeptide 2b
gene-LOC109047055	0.08	0.08	0.16	0	0	0	0	0	0	0.4	0.24	0	LOC109047055	uncharacterized LOC109047055
gene-LOC109047057	0.47	0.21	0.08	0.97	3.37	0.15	0.4	3.58	4.6	0.43	1.47	1.28	LOC109047057	acetyl-coenzyme A synthetase, cytoplasmic-like, transcript variant X1
gene-LOC109047057	0.62	0.23	0.1	1.2	4.41	0.03	0.49	2.36	6.84	0.07	1.87	6.26	LOC109047057	acetyl-coenzyme A synthetase, cytoplasmic-like, transcript variant X2
gene-LOC109047062	1.24	0.45	2.62	1.33	0.41	3.37	0.99	1.04	0	0.69	0.55	1.53	LOC109047062	uncharacterized LOC109047062
gene-LOC109047063	3.93	1.41	3.64	1.83	0.42	2.92	3.8	1.72	1.23	1.77	1.22	0.27	LOC109047063	centromere protein P
gene-LOC109047065	0	0	0	0	0	0	0	0.16	0	0	0	0	LOC109047065	protein shisa-4-like, transcript variant X1
gene-LOC109047065	0	0.14	0	0.21	0.04	0	0	0	0.17	0.09	0.1	0	LOC109047065	protein shisa-4-like, transcript variant X2
gene-LOC109047070	0	0	0	0	0	0	0	0	0	0	0	0.04	LOC109047070	C-Jun-amino-terminal kinase-interacting protein 2-like, transcript variant X1
gene-LOC109047070	0.04	0.02	0.05	0.18	0.05	0.04	0.05	0.05	0.05	0.02	0.07	0	LOC109047070	C-Jun-amino-terminal kinase-interacting protein 2-like, transcript variant X2
gene-LOC109047072	0	0	0.18	0	0.05	0.12	0	0.03	0	0	0	0	LOC109047072	uncharacterized LOC109047072, transcript variant X1
gene-LOC109047072	0	0	0	0.11	0.35	1.16	0.16	0	0	0.26	0.03	0.32	LOC109047072	uncharacterized LOC109047072, transcript variant X2
gene-LOC109047074	0	0	0	0	0	0	0	0	0	0	0	0	LOC109047074	uncharacterized LOC109047074, transcript variant X1
gene-LOC109047074	0	0	0	0	0	0	0	0	0	0	0	0	LOC109047074	uncharacterized LOC109047074, transcript variant X2
gene-LOC109047077	0	0	0	0	0	0	0	0	0	0	0	0	LOC109047077	RNA-binding protein 24-like
gene-LOC109047078	0.09	0	0.09	0	0	0	0	0	0	0.09	0.15	0	LOC109047078	uncharacterized LOC109047078
gene-LOC109047079	0	0	0	0	0	0	0	0	0	0	0	0	LOC109047079	ankyrin repeat and SOCS box protein 15-like
gene-LOC109047082	0	0	0	0.05	0	0	0	0.04	0	0	0	0.07	LOC109047082	sialoadhesin-like
gene-LOC109047084	0	0	0	0.07	0	0	0	0	0	0	0	0	LOC109047084	hatching enzyme 1.2-like
gene-LOC109047085	0	0	0	0.05	0	0	0.08	0	0	0	0	0	LOC109047085	hatching enzyme 1.2-like, transcript variant X1
gene-LOC109047085	0.14	0	0	0	0	0	0	0	0	0	0	0	LOC109047085	hatching enzyme 1.2-like, transcript variant X2
gene-LOC109047088	0.05	0	0	0	0.04	0.35	0	0	0	0.05	0	0	LOC109047088	guanine nucleotide-binding protein G(T) subunit gamma-T1
gene-LOC109047091	5.01	7.13	5.29	6.76	3.21	6.66	8.49	7.99	5.27	3.38	4.87	4.63	LOC109047091
gene-LOC109047093	0.06	0	0.06	0.02	0.21	0.02	0.15	0.09	0.11	0.1	0.16	0.08	LOC109047093	transcription factor Sox-8-like
gene-LOC109047094	0	0	0	0.04	0.14	0	0	0	0	0	0	0	LOC109047094
gene-LOC109047095	1.02	0.11	0.72	1.01	0	0.42	0.65	3.41	0	0.16	0.44	1.96	LOC109047095	trypsin-like
gene-LOC109047097	0.24	0	0	0	0	0	0	0	0	0	0.05	0.08	LOC109047097
gene-LOC109047099	0	0	0	0	0	0	0	0	0	0	0	0	LOC109047099	uncharacterized LOC109047099
gene-LOC109047101	0.05	0	0	0	0	0	0.09	0.02	0.09	0	0	0	LOC109047101	oxoeicosanoid receptor 1-like
gene-LOC109047103	0	0	1.59	0	0	0	0	0	0	0	0	0	LOC109047103	uncharacterized LOC109047103
gene-LOC109047105	0	0	0	0	0	0	0	0	0	0	0	0	LOC109047105	uncharacterized LOC109047105
gene-LOC109047107	0	0	0	0	0	0	0	0	0	0	0	0	LOC109047107	uncharacterized LOC109047107, transcript variant X2
gene-LOC109047107	0	0	0	0	0	0	0	0	0	0	0	0	LOC109047107	uncharacterized LOC109047107, transcript variant X1
gene-LOC109047116	1.07	0	0	1.32	0.26	0	0.09	0	0	0.43	0	0	LOC109047116	cullin-9-like, transcript variant X1
gene-LOC109047116	0	0	0	0	0.32	0.86	0.91	0	0.92	0.32	1.46	0.61	LOC109047116	cullin-9-like, transcript variant X2
gene-LOC109047116	0	0.38	1.38	1.07	0	0	0.93	0	0	0	0	0	LOC109047116	cullin-9-like, transcript variant X3
gene-LOC109047121	0	0	0	0	0	0	0	0.01	0	0	0.02	0.04	LOC109047121	uncharacterized LOC109047121
gene-LOC109047129	2.21	0	4.21	7.57	6.49	0.84	2.27	5.02	1.74	0.35	1.48	6.05	LOC109047129	myeloid-associated differentiation marker homolog
gene-LOC109047130	0.83	0.31	2.2	0.33	5.82	1.29	1.11	1.68	1.7	0.12	0.68	0.29	LOC109047130	uncharacterized LOC109047130
gene-LOC109047136	0.68	0.16	0.5	0.53	0.24	0.43	0.62	0.5	1.09	0.28	0.55	0.33	LOC109047136	prostaglandin E2 receptor EP1 subtype-like
gene-LOC109047138	3.05	0	0	0.77	2.23	0	0.95	2.42	2.46	0.7	0	1.2	LOC109047138	interleukin enhancer-binding factor 3 homolog, transcript variant X1
gene-LOC109047138	2.92	0	0	0	0	0	0	0.67	0.77	0.87	1.53	1.23	LOC109047138	interleukin enhancer-binding factor 3 homolog, transcript variant X2
gene-LOC109047138	0.46	0	0	1.53	1.13	0	0.07	0	3.28	1.42	1.61	2.39	LOC109047138	interleukin enhancer-binding factor 3 homolog, transcript variant X3
gene-LOC109047138	1.66	0	1.87	2.21	0.84	0	0.72	0.51	1.66	0	0	0.86	LOC109047138	interleukin enhancer-binding factor 3 homolog, transcript variant X4
gene-LOC109047139	0.14	0.25	0.13	0.43	0.54	0	1.37	0.65	0.62	0.27	0.12	0.62	LOC109047139	U2 small nuclear ribonucleoprotein auxiliary factor 35 kDa subunit-related protein 2-like, transcript variant X1
gene-LOC109047139	0.46	0.58	0.19	0	0	1.62	0	0	0	0	0.31	0	LOC109047139	U2 small nuclear ribonucleoprotein auxiliary factor 35 kDa subunit-related protein 2-like, transcript variant X2
gene-LOC109047140	0.61	0.41	0.09	0.18	0.02	0.18	0.56	0.22	0.16	0.16	0.75	0.04	LOC109047140	synapse differentiation-inducing gene protein 1
gene-LOC109047141	0	0	0	0.27	0.24	0	0.14	0.33	0	0	0	0	LOC109047141	uncharacterized LOC109047141, transcript variant X1
gene-LOC109047141	0.4	0.22	0.18	0	0	0.32	0.15	0	0.26	0.18	0.56	0.19	LOC109047141	uncharacterized LOC109047141, transcript variant X2
gene-LOC109047144	0	0	0	0	0	0	0	0	0	0	0	0	LOC109047144
gene-LOC109047145	0	0	0	0	0	0	0	0	0	0	0	0	LOC109047145	olfactory receptor 1D2-like
gene-LOC109047146	3.04	0.81	1.14	8.86	7.22	0.98	1.64	1.4	0.94	0.35	1.14	2.34	LOC109047146	ceramide synthase 1-like
gene-LOC109047147	0	4.76	12.29	7.04	11.37	13.79	10.16	7.05	4.92	3.64	6.35	0	LOC109047147	nicotinamide riboside kinase 2-like, transcript variant X1
gene-LOC109047147	1.17	0	0.39	0.27	0.5	1.15	0.66	0	0.32	0	1.29	0.2	LOC109047147	nicotinamide riboside kinase 2-like, transcript variant X2
gene-LOC109047147	0	0	0	0	0	0	0	0	0.29	0	0	0	LOC109047147	nicotinamide riboside kinase 2-like, transcript variant X3
gene-LOC109047147	0.84	4.82	2.83	3.7	0.44	4.99	2.08	0.59	0.18	0	0	0.11	LOC109047147	nicotinamide riboside kinase 2-like, transcript variant X4
gene-LOC109047148	8.06	0	6.65	0	0	5.3	6.69	9.18	0	4.41	5.13	0.93	LOC109047148	ubiquitin carboxyl-terminal hydrolase isozyme L5-like
gene-LOC109047149	0	0	0	0	0	0	0	0	0	0	0	0	LOC109047149	synaptonemal complex central element protein 2-like, transcript variant X1
gene-LOC109047149	0	0	0	0	0	0	0	0	0	0	0	0	LOC109047149	synaptonemal complex central element protein 2-like, transcript variant X2
gene-LOC109047149	0	0	0	0	0	0	0	0	0	0	0	0	LOC109047149	synaptonemal complex central element protein 2-like, transcript variant X3
gene-LOC109047150	4.04	0.77	1.51	2.41	3.08	1.8	4.32	7.31	8.99	1.74	5.6	10.24	LOC109047150	tumor necrosis factor alpha-induced protein 8-like protein 1, transcript variant X2
gene-LOC109047150	0	0	0	0	0.03	0	0	0	0	0	0	0.11	LOC109047150	tumor necrosis factor alpha-induced protein 8-like protein 1, transcript variant X1
gene-LOC109047151	2.42	3.94	2.27	2.29	1.61	2.8	2.59	3.11	2.62	2.44	3.78	1.99	LOC109047151	AP-1 complex subunit sigma-2
gene-LOC109047153	0.4	0.11	0.85	0.12	0.91	0.21	0.33	0.7	1.19	0.35	0.46	0.62	LOC109047153	sphingosine 1-phosphate receptor 4-like
gene-LOC109047154	0.13	0.02	0	0.08	0.32	0.05	0	0.12	0.41	0	0.07	0.35	LOC109047154
gene-LOC109047157	0	0	0	0	0	0	0	0	0	0	0.02	0.02	LOC109047157	transmembrane protein 25, transcript variant X1
gene-LOC109047157	0.06	0	0	0	0	0.05	0.02	0	0	0	0	0	LOC109047157	transmembrane protein 25, transcript variant X2
gene-LOC109047160	1.57	0	0	1.2	0.39	0	0.37	1.49	0.99	0	1.26	0	LOC109047160	consortin-like, transcript variant X1
gene-LOC109047160	0	0.03	0.09	0.1	0	0.39	0	0	0	0.3	0.1	0.17	LOC109047160	consortin-like, transcript variant X2
gene-LOC109047160	0	0	0.28	0	0.07	0	0.14	0.31	0	0	0	0	LOC109047160	consortin-like, transcript variant X3
gene-LOC109047162	0.09	0.41	0	1.13	0.71	0	0	0.79	0.22	0.15	0.67	0.24	LOC109047162	galectin-3-binding protein A-like
gene-LOC109047163	0	0	0	0	0	0	0	0	0	0	0.01	0.01	LOC109047163	kinesin-like protein KIF26B, transcript variant X1
gene-LOC109047163	0	0	0	0	0	0	0	0.02	0	0	0.01	0.01	LOC109047163	kinesin-like protein KIF26B, transcript variant X2
gene-LOC109047163	0.02	0	0.01	0.01	0.03	0	0	0	0.01	0.01	0	0	LOC109047163	kinesin-like protein KIF26B, transcript variant X3
gene-LOC109047164	1.76	0.25	0.52	1.98	9.8	1	3.19	7.12	8.79	0.59	2.8	7.93	LOC109047164	serine/threonine-protein kinase SIK3 homolog
gene-LOC109047169	0	0	0	0	0	0	0	0	0	0	0	0	LOC109047169	frizzled-3-like, transcript variant X1
gene-LOC109047169	0	0	0	0.02	0	0	0	0.08	0.03	0	0.04	0.07	LOC109047169	frizzled-3-like, transcript variant X2
gene-LOC109047170	0	0	0	0	0	0	0	0	0	0	0	0.02	LOC109047170	F-box only protein 16-like
gene-LOC109047171	0	0	0	0	0	0	0	0	0	0	0	0	LOC109047171	enhancer of polycomb homolog 1-like, transcript variant X1
gene-LOC109047171	0	0	0	0	0	2.43	0	0	0	0.38	0	0	LOC109047171	enhancer of polycomb homolog 1-like, transcript variant X2
gene-LOC109047171	3.57	0.38	1.79	2.44	2.6	0.89	2.45	3.55	4.45	0.31	1.93	3.4	LOC109047171	enhancer of polycomb homolog 1-like, transcript variant X3
gene-LOC109047171	0	0	0	0	0	0	0	0	0	0	0.17	0.22	LOC109047171	enhancer of polycomb homolog 1-like, transcript variant X4
gene-LOC109047172	5.75	0.98	5.17	4.12	5.47	1.76	5.17	9.87	9.05	1.03	4.87	8.8	LOC109047172	soluble calcium-activated nucleotidase 1-like, transcript variant X1
gene-LOC109047172	0.5	0	2.14	4.71	2.81	0.51	2.21	4	3.89	0.28	2.05	3.51	LOC109047172	soluble calcium-activated nucleotidase 1-like, transcript variant X2
gene-LOC109047174	0	0.76	0.32	1.19	3.41	0.7	0.86	2.87	3.99	0.19	4.15	5.87	LOC109047174	axin-1-like, transcript variant X1
gene-LOC109047174	0.57	0	0.04	0.17	0.16	0.15	0.05	0.37	0.31	0	0.33	0.29	LOC109047174	axin-1-like, transcript variant X2
gene-LOC109047174	0	0	0.44	0	0.98	0.29	0.32	0.44	0.17	0.18	0.58	0.21	LOC109047174	axin-1-like, transcript variant X3
gene-LOC109047174	0	0	0	0	0	0	0	0	0	0	0	0	LOC109047174	axin-1-like, transcript variant X4
gene-LOC109047174	0	0	0	0	0	0	0	0	0	0	0.22	0	LOC109047174	axin-1-like, transcript variant X5
gene-LOC109047174	0	0.05	0	0.46	0.71	0	0.34	0	0	0	0	0.84	LOC109047174	axin-1-like, transcript variant X6
gene-LOC109047174	0	0	0	0.06	0.87	0	0	1.43	1.81	0.02	0.78	1.14	LOC109047174	axin-1-like, transcript variant X7
gene-LOC109047174	0	0	0	0	0	0	0	0	0	0	0	0.14	LOC109047174	axin-1-like, transcript variant X8
gene-LOC109047175	1.13	0	0.79	4.66	2.3	0.51	1.59	2.59	4.2	0.6	1.76	6.55	LOC109047175	protein mono-ADP-ribosyltransferase PARP14-like, transcript variant X1
gene-LOC109047175	0.25	0.36	0	0.75	0.42	0	0	0.15	0.37	0.36	0	0.12	LOC109047175	protein mono-ADP-ribosyltransferase PARP14-like, transcript variant X2
gene-LOC109047176	0.53	0.05	0.3	0.74	0.49	0.02	0.21	0.44	0.88	0.04	0.28	0.92	LOC109047176	protein mono-ADP-ribosyltransferase PARP14-like
gene-LOC109047177	76.82	29.9	67.9	57.05	59.79	37.05	85.49	64.24	61.89	51.91	84.33	48.21	LOC109047177	protein BTG1-like
gene-LOC109047178	0.03	0.02	0	0.07	0.31	0	0.15	0.12	0.23	0.18	0.16	0.18	LOC109047178	extracellular matrix protein 2-like
gene-LOC109047179	2.65	0.78	1.73	3.84	2.97	1.63	1.66	3.39	3.72	0.92	2.17	2.99	LOC109047179
gene-LOC109047180	0.05	0.13	0.03	0.03	0	0	0.43	0	0	0.9	0	0.07	LOC109047180
gene-LOC109047181	0.04	0	0.03	0.26	0.17	0.08	0.23	0.52	0.06	0.1	0.1	0.09	LOC109047181	mimecan-like
gene-LOC109047183	721.08	489.17	706.88	814.98	365.12	559.86	698.71	814.77	611.6	835.7	1426.9	603.02	LOC109047183	ferritin, heavy subunit-like
gene-LOC109047185	0.52	0.07	0.29	0.08	0.09	0.52	0.47	0.13	0.03	0.29	0	0.15	LOC109047185	gap junction delta-2 protein-like
gene-LOC109047186	0.54	0.06	0.09	0.33	0.31	0.18	0.15	0.38	0.58	0.74	0.35	0.47	LOC109047186	protein SFI1 homolog, transcript variant X1
gene-LOC109047186	0	0.06	0.09	0	0	0.18	0.15	0	0	0	0	0	LOC109047186	protein SFI1 homolog, transcript variant X2
gene-LOC109047189	0.01	0	0	0	0	0	0.02	0.01	0.01	0	0	0	LOC109047189
gene-LOC109047191	0.4	0.07	0.23	0.22	0.43	0.13	0.05	0.38	0.43	0	0.46	0.47	LOC109047191	ras-related protein Rab-8B-like
gene-LOC109047194	0.38	0.58	0.35	2.72	1.02	0.79	2.79	0	0	0	0.2	0.6	LOC109047194	uncharacterized LOC109047194, transcript variant X3
gene-LOC109047194	0	0	0	0	0	0	0	5.38	0	0	0	0	LOC109047194	uncharacterized LOC109047194, transcript variant X1
gene-LOC109047194	0	0	0	0	0	0	0	0	0	0	0	0	LOC109047194	uncharacterized LOC109047194, transcript variant X2
gene-LOC109047199	0	0	0	0	0	0.05	0	0	0.04	0.04	0.21	0	LOC109047199	uncharacterized LOC109047199
gene-LOC109047200	1.31	0	0.18	0	0	0	1.16	0	0	0	0.95	2.78	LOC109047200	uncharacterized LOC109047200
gene-LOC109047201	2.75	0.44	1.08	5.57	3.46	0.74	1.29	4.34	8.03	0.93	2.64	3.48	LOC109047201
gene-LOC109047202	0	0	0	0	0.33	0	0	0	0	0.41	0	0	LOC109047202	BCL-6 corepressor-like, transcript variant X1
gene-LOC109047202	0.27	0.13	0.21	0.29	0	0	0.44	0.76	1.25	0	0.38	0.95	LOC109047202	BCL-6 corepressor-like, transcript variant X2
gene-LOC109047202	0.4	0.35	0	0.58	0.64	0.08	0.39	0.79	1.75	0	0.74	2.04	LOC109047202	BCL-6 corepressor-like, transcript variant X3
gene-LOC109047203	0.25	0	0	0.1	0.14	0	0.29	0.26	0.82	0	0.48	0.59	LOC109047203	BCL-6 corepressor-like
gene-LOC109047204	0.38	0	0.12	0.41	0.64	0.24	0.34	1.02	1.51	0.14	0.75	2.19	LOC109047204	RE1-silencing transcription factor-like
gene-LOC109047207	0	0	0	0.14	0.87	0.45	0	0.74	0.22	0.06	0.19	4.1	LOC109047207	uncharacterized LOC109047207
gene-LOC109047208	0	0	0	0.34	0.4	0	0	0	0.05	0	0	0	LOC109047208	uncharacterized LOC109047208, transcript variant X1
gene-LOC109047208	0	0	0	0	0	0.12	0.06	0	0	0.11	0	0	LOC109047208	uncharacterized LOC109047208, transcript variant X2
gene-LOC109047209	25.92	2.22	6.01	10.04	1.51	4.15	3.08	6.83	2.73	1.83	5.48	3	LOC109047209	mid1-interacting protein 1-B
gene-LOC109047210	1.94	0	0.14	0.15	0.56	0.39	0.31	2.06	1.46	0.35	1.31	1.99	LOC109047210	follistatin-related protein 1-like
gene-LOC109047211	65.02	10.69	46.9	25.36	30.73	21.76	62.41	89.05	99.37	29.62	83.82	101.81	LOC109047211	renin receptor-like
gene-LOC109047212	0	1.42	1.75	0.78	1.02	0.56	1.52	0.67	1.54	0	0	0	LOC109047212	uncharacterized LOC109047212
[truncated: 97,699 more rows]
