# Supplementary material for: Effects of Dietary Koumine on Growth Performance, Intestinal Morphology, Microbiota, and Intestinal Transcriptional Responses of Cyprinus carpio
Source: Int J Mol Sci. 2022 Oct 6;23(19):11860. doi: 10.3390/ijms231911860 (PMC9570066; doi:10.3390/ijms231911860)
Supplement: Supplementary file 1 [file ijms-23-11860-s001.zip › Supplemental Table S8 Expression quantities.xlsx]

## Sheet: diff_summary_20220506_163121
Gene_id	T0_mg_kg_vs_T0_2_mg_kg	T0_mg_kg_vs_T2_mg_kg	T0_mg_kg_vs_T20_mg_kg	Sum	Gene name	Gene description
7712	3017	4256	3015	7712
gene-LOC109084232	no|down	yes|up	no|up	1	LOC109084232
gene-slc25a33	no|down	yes|down	no|down	1	slc25a33	solute carrier family 25 member 33
gene-slc25a35	no|down	yes|down	yes|down	2	slc25a35	solute carrier family 25 member 35
gene-LOC122134478	yes|up	yes|up	no|up	2	LOC122134478	uncharacterized LOC122134478
gene-LOC122134475	yes|down	no|down	no|up	1	LOC122134475	uncharacterized LOC122134475
gene-LOC109053545	no|up	yes|down	no|down	1	LOC109053545	olfactomedin-like protein 2B
gene-LOC122137308	no|up	yes|up	no|up	1	LOC122137308	nuclear pore complex protein Nup214-like
gene-LOC109050369	no|up	no|up	yes|up	1	LOC109050369	triple functional domain protein-like
gene-LOC109072167	no|up	yes|up	no|up	1	LOC109072167	syntaxin-17-like
gene-hbae5	yes|down	yes|down	yes|down	3	hbae5	hemoglobin, alpha embryonic 5
gene-LOC109050361	yes|up	no|up	no|down	1	LOC109050361	protein odd-skipped-related 2-like, transcript variant X3
gene-LOC109057669	no|down	yes|down	no|down	1	LOC109057669	1,25-dihydroxyvitamin D(3) 24-hydroxylase, mitochondrial-like
gene-LOC122144353	no|up	yes|up	no|up	1	LOC122144353	uncharacterized LOC122144353
gene-LOC109075248	no|up	yes|up	no|up	1	LOC109075248	uncharacterized LOC109075248, transcript variant X4
gene-LOC122144357	yes|down	yes|down	yes|down	3	LOC122144357	uncharacterized LOC122144357
gene-LOC109105084	no|up	no|up	yes|up	1	LOC109105084	midnolin-like
gene-LOC109072297	yes|down	yes|down	no|up	2	LOC109072297	cytochrome P450 4V2-like
gene-LOC109056404	no|no test	yes|up	no|no test	1	LOC109056404	protein S100-A1, transcript variant X2
gene-LOC109084237	no|down	yes|up	no|up	1	LOC109084237	A-kinase anchor protein 13-like
gene-LOC122143886	no|up	yes|up	no|down	1	LOC122143886	immunoglobulin heavy variable 3-30-3-like
gene-LOC122143887	no|up	yes|up	no|up	1	LOC122143887	Ig heavy chain V region 3-6-like
gene-LOC109067084	yes|down	yes|down	no|up	2	LOC109067084	serpin peptidase inhibitor, clade D (heparin cofactor), member 1
gene-LOC122147399	yes|up	no|up	no|up	1	LOC122147399	piggyBac transposable element-derived protein 4-like
gene-si:dkey-103k4.2	yes|down	no|up	no|down	1	si:dkey-103k4.2	uncharacterized si:dkey-103k4.2
gene-LOC122147390	no|up	no|down	yes|down	1	LOC122147390	dual specificity protein phosphatase 1-like
gene-LOC122147391	yes|down	yes|down	no|up	2	LOC122147391	trypsin inhibitor ClTI-1-like
gene-LOC109067089	yes|up	no|down	no|up	1	LOC109067089	coiled-coil domain-containing protein 92-like
gene-suox	no|down	yes|up	yes|up	2	suox	sulfite oxidase
gene-LOC109113033	no|up	yes|up	yes|up	2	LOC109113033	AT-rich interactive domain-containing protein 5B-like
gene-LOC109076533	yes|up	no|up	no|up	1	LOC109076533	plasma membrane calcium-transporting ATPase 1-like
gene-LOC109101960	no|up	yes|up	yes|up	2	LOC109101960	autophagy-related protein 2 homolog A-like, transcript variant X2
gene-LOC109101963	yes|down	no|up	no|up	1	LOC109101963	copper transport protein ATOX1-like
gene-LOC109066608	no|up	yes|up	no|up	1	LOC109066608	uncharacterized LOC109066608
gene-impa1	no|down	yes|down	no|up	1	impa1	inositol monophosphatase 1
gene-LOC109070584	no|up	no|up	yes|up	1	LOC109070584	uncharacterized LOC109070584
gene-LOC109106286	yes|down	no|down	no|up	1	LOC109106286	hyaluronan-binding protein 2-like
gene-LOC109057652	no|up	yes|up	no|up	1	LOC109057652	interleukin-2 receptor subunit beta-like, transcript variant X2
gene-LOC122134780	no|down	yes|down	yes|down	2	LOC122134780	uncharacterized LOC122134780
gene-LOC109106283	yes|up	no|up	no|down	1	LOC109106283	transcription factor GATA-5
gene-LOC109062297	no|up	no|up	yes|up	1	LOC109062297	A-kinase anchor protein 9-like
gene-LOC122135656	yes|down	no|down	no|down	1	LOC122135656	carboxypeptidase A1-like, transcript variant X1
gene-calm2b	no|down	yes|down	no|down	1	calm2b	calmodulin 2b, (phosphorylase kinase, delta)
gene-LOC109073161	no|up	no|down	yes|down	1	LOC109073161	sphingosine-1-phosphate phosphatase 1-like
gene-acbd5b	no|down	yes|down	no|down	1	acbd5b	acyl-CoA binding domain containing 5b, transcript variant X2
gene-LOC109091230	yes|down	yes|up	yes|up	3	LOC109091230
gene-LOC109083197	yes|down	yes|down	no|down	2	LOC109083197	cytochrome P450 1A1
gene-acot13	no|down	yes|down	no|down	1	acot13	acyl-CoA thioesterase 13
gene-gadd45gip1	no|up	yes|down	no|down	1	gadd45gip1	growth arrest and DNA-damage-inducible, gamma interacting protein 1
gene-LOC109109851	no|down	yes|up	no|up	1	LOC109109851	homeobox protein Hox-C13a
gene-LOC109105886	no|down	yes|down	no|down	1	LOC109105886	toll-like receptor 12
gene-LOC109086157	yes|up	no|up	no|up	1	LOC109086157	delta-type opioid receptor-like
gene-LOC122147649	no|down	yes|up	yes|up	2	LOC122147649	octapeptide-repeat protein T2-like, transcript variant X3
gene-LOC109062564	yes|down	yes|down	no|up	2	LOC109062564	F-box only protein 40, transcript variant X1
gene-LOC109093220	no|up	yes|up	no|up	1	LOC109093220	GON-4-like protein
gene-LOC122147642	yes|up	yes|up	yes|up	3	LOC122147642	pannexin-1-like
gene-pdzd3b	yes|up	no|up	no|down	1	pdzd3b	PDZ domain containing 3b, transcript variant X2
gene-LOC122147641	no|down	yes|down	no|down	1	LOC122147641	signal recognition particle receptor subunit beta-like
gene-LOC109054068	yes|up	no|down	no|up	1	LOC109054068	myelin protein zero-like protein 3
gene-tmc6b	yes|up	no|up	no|up	1	tmc6b	transmembrane channel-like 6b
gene-tmem88b	no|down	yes|down	no|down	1	tmem88b	transmembrane protein 88 b, transcript variant X1
gene-LOC109078475	no|down	yes|down	no|down	1	LOC109078475	uncharacterized LOC109078475
gene-LOC109049864	yes|up	no|up	no|down	1	LOC109049864	actin-related protein 2/3 complex subunit 1A-like
gene-LOC109051547	yes|up	no|up	no|up	1	LOC109051547	mitochondrial glutamate carrier 1-like
gene-LOC109055000	no|up	yes|up	no|up	1	LOC109055000	low-density lipoprotein receptor-related protein 12-like
gene-crot	no|up	no|up	yes|up	1	crot	carnitine O-octanoyltransferase, transcript variant X1
gene-LOC109106060	no|down	yes|down	no|down	1	LOC109106060	protein Aster-A-like, transcript variant X4
gene-LOC109051180	no|down	yes|down	no|down	1	LOC109051180	beta-1,3-galactosyltransferase 2-like, transcript variant X1
gene-LOC109096018	no|up	yes|up	no|up	1	LOC109096018	F-box only protein 31-like, transcript variant X2
gene-LOC109058398	yes|down	no|down	no|up	1	LOC109058398	ladderlectin-like, transcript variant X6
gene-LOC109051493	no|down	yes|up	no|up	1	LOC109051493	trafficking kinesin-binding protein 1-like, transcript variant X1
gene-ogna	yes|down	yes|down	yes|down	3	ogna	osteoglycin, paralog a
gene-casp8l1	no|up	no|up	yes|up	1	casp8l1	caspase 8, apoptosis-related cysteine peptidase, like 1
gene-ptpro	no|down	no|down	yes|down	1	ptpro	protein tyrosine phosphatase receptor type O
gene-LOC109058394	yes|down	yes|down	no|up	2	LOC109058394	apolipoprotein C-I-like
gene-ccr12a	no|up	no|down	yes|down	1	ccr12a	chemokine (C-C motif) receptor 12a
gene-LOC122134657	yes|up	no|up	no|up	1	LOC122134657	AMP deaminase 2, transcript variant X2
gene-LOC109070456	no|up	yes|up	no|up	1	LOC109070456	interleukin-34-like
gene-LOC122134653	yes|down	no|down	yes|down	2	LOC122134653
gene-LOC109112129	yes|down	yes|down	yes|down	3	LOC109112129	caveolae-associated protein 1-like
gene-LOC109070451	yes|down	no|down	no|down	1	LOC109070451	interleukin-34-like, transcript variant X3
gene-LOC122134650	no|up	no|down	yes|down	1	LOC122134650	uncharacterized LOC122134650
gene-def6c	yes|down	no|down	no|up	1	def6c	DEF6 guanine nucleotide exchange factor c, transcript variant X2
gene-LOC109064551	no|down	no|down	yes|up	1	LOC109064551	UDP-glucuronosyltransferase 2A1-like
gene-LOC109071981	yes|down	yes|up	yes|up	3	LOC109071981	protein Shroom2-like, transcript variant X3
gene-LOC109108390	yes|down	no|up	no|up	1	LOC109108390	sphingolipid delta(4)-desaturase/C4-monooxygenase DES2-like
gene-LOC109108391	no|up	no|down	yes|down	1	LOC109108391	echinoderm microtubule-associated protein-like 1, transcript variant X8
gene-zgc:162239	no|up	no|down	yes|down	1	zgc:162239	uncharacterized protein LOC558037 homolog
gene-LOC109078614	no|up	yes|up	no|up	1	LOC109078614	sortilin-like, transcript variant X2
gene-pkp3a	yes|up	no|down	no|down	1	pkp3a	plakophilin 3a
gene-LOC109081856	yes|down	no|down	no|up	1	LOC109081856	counting factor associated protein D-like
gene-LOC109048484	no|down	yes|down	no|up	1	LOC109048484	cytochrome P450 2B12-like
gene-pcsk1	no|up	no|up	yes|up	1	pcsk1	proprotein convertase subtilisin/kexin type 1, transcript variant X1
gene-daam2	yes|up	no|up	no|up	1	daam2	dishevelled associated activator of morphogenesis 2
gene-LOC109045825	no|up	yes|down	no|down	1	LOC109045825	AT-rich interactive domain-containing protein 3A, transcript variant X2
gene-pcsk9	yes|down	yes|up	no|up	2	pcsk9	proprotein convertase subtilisin/kexin type 9, transcript variant X3
gene-LOC109059042	no|down	yes|down	no|up	1	LOC109059042	antihemorrhagic factor cHLP-B-like
gene-LOC109103032	yes|down	no|down	yes|down	2	LOC109103032	CMRF35-like molecule 5, transcript variant X6
gene-LOC109062740	yes|up	yes|up	yes|up	3	LOC109062740	HMG box transcription factor BBX-like
gene-LOC109050562	no|up	yes|up	no|up	1	LOC109050562	terminal nucleotidyltransferase 5A-like
gene-LOC109061032	yes|up	no|up	no|up	1	LOC109061032	rho GTPase-activating protein SYDE2, transcript variant X2
gene-LOC109066023	yes|up	no|up	yes|up	2	LOC109066023	BTB/POZ domain-containing protein KCTD12-like
gene-LOC109077919	yes|up	yes|up	no|up	2	LOC109077919	uncharacterized LOC109077919
gene-LOC122146119	no|up	yes|up	no|up	1	LOC122146119	ribosyldihydronicotinamide dehydrogenase [quinone]-like
gene-LOC109082393	no|up	yes|up	no|up	1	LOC109082393	flotillin-2a-like
gene-nots	yes|down	no|down	no|up	1	nots	nothepsin
gene-LOC109102921	no|down	no|down	yes|down	1	LOC109102921
gene-LOC122133944	no|down	yes|down	no|down	1	LOC122133944	mitochondrial assembly of ribosomal large subunit protein 1-like
gene-LOC122133945	no|down	yes|down	yes|down	2	LOC122133945	solute carrier family 25 member 43-like
gene-LOC109107629	no|up	yes|down	no|up	1	LOC109107629	heparan-sulfate 6-O-sulfotransferase 3-B
gene-LOC109070060	no|down	yes|down	no|down	1	LOC109070060	asparagine--tRNA ligase, cytoplasmic-like
gene-LOC109059739	no|down	yes|down	no|down	1	LOC109059739	calpain small subunit 1-like, transcript variant X3
gene-LOC109112782	no|down	yes|down	no|up	1	LOC109112782	FERM domain-containing protein 5
gene-LOC122133948	yes|up	yes|up	yes|up	3	LOC122133948	neurogenic locus notch homolog protein 1-like
gene-LOC122139309	no|down	no|down	yes|down	1	LOC122139309
gene-LOC109063764	yes|up	yes|up	yes|up	3	LOC109063764	uncharacterized LOC109063764
gene-LOC122134354	no|up	yes|up	no|up	1	LOC122134354	protein NLRC3-like, transcript variant X2
gene-LOC109068514	no|down	yes|down	no|down	1	LOC109068514	protein Tob2-like
gene-fam210ab	no|up	yes|down	no|down	1	fam210ab	family with sequence similarity 210 member Ab
gene-LOC109104627	yes|down	yes|down	no|down	2	LOC109104627	magnesium transporter MRS2 homolog, mitochondrial-like, transcript variant X2
gene-LOC109063769	no|down	yes|down	no|down	1	LOC109063769	integrin beta-like protein 1
gene-rngtt	no|up	yes|up	no|up	1	rngtt	RNA guanylyltransferase and 5'-phosphatase
gene-rap1gap2b	yes|up	no|up	no|up	1	rap1gap2b	RAP1 GTPase activating protein 2b
gene-LOC109047685	no|down	yes|down	yes|down	2	LOC109047685	myeloid-associated differentiation marker homolog
gene-phyh	yes|up	yes|up	yes|up	3	phyh	phytanoyl-CoA 2-hydroxylase, transcript variant X2
gene-spire1a	yes|up	no|up	no|down	1	spire1a	spire-type actin nucleation factor 1a, transcript variant X2
gene-LOC109108451	no|down	yes|up	yes|up	2	LOC109108451	procathepsin L-like
gene-steap3	no|down	no|up	yes|up	1	steap3	STEAP family member 3, metalloreductase
gene-LOC109081456	no|up	yes|up	no|up	1	LOC109081456	tetratricopeptide repeat protein 17
gene-LOC122148709	no|down	no|up	yes|up	1	LOC122148709
gene-LOC109111473	yes|up	no|up	no|down	1	LOC109111473
gene-LOC109112658	yes|down	no|down	no|down	1	LOC109112658	biogenesis of lysosome-related organelles complex 1 subunit 2-like
gene-LOC109099642	no|down	no|down	yes|down	1	LOC109099642	probable global transcription activator SNF2L2, transcript variant X2
gene-LOC109078291	no|up	yes|up	yes|up	2	LOC109078291	paired box protein Pax-8, transcript variant X4
gene-LOC109054711	yes|down	yes|down	no|up	2	LOC109054711	complement component C8 beta chain-like, transcript variant X2
gene-LOC109092844	no|down	yes|up	no|up	1	LOC109092844	ephexin-1, transcript variant X3
gene-LOC109100935	yes|down	no|up	no|up	1	LOC109100935	creatine kinase B-type-like, transcript variant X2
gene-LOC122146072	no|down	no|down	yes|down	1	LOC122146072
gene-LOC109055626	yes|up	no|up	no|up	1	LOC109055626	nuclear receptor subfamily 0 group B member 2-like
gene-LOC122133868	no|up	yes|up	no|up	1	LOC122133868	integrator complex subunit 10
gene-alpk1	yes|up	no|up	no|up	1	alpk1	alpha-kinase 1, transcript variant X2
gene-LOC109082827	yes|up	yes|up	no|up	2	LOC109082827	glycylpeptide N-tetradecanoyltransferase 2-like
gene-LOC109084438	no|down	no|down	yes|down	1	LOC109084438	uncharacterized LOC109084438
gene-dkk3b	no|down	yes|down	yes|down	2	dkk3b	dickkopf WNT signaling pathway inhibitor 3b
gene-psen2	no|down	yes|up	yes|up	2	psen2	presenilin 2
gene-LOC122140732	yes|up	no|up	yes|down	2	LOC122140732	mucin-13-like
gene-LOC109085129	yes|down	no|down	no|up	1	LOC109085129
gene-LOC109089894	no|up	yes|up	no|up	1	LOC109089894	integrin alpha-E-like
gene-LOC109112872	yes|up	yes|up	no|up	2	LOC109112872	dihydroxyacetone phosphate acyltransferase-like, transcript variant X1
gene-slc29a2	no|down	no|up	yes|up	1	slc29a2	solute carrier family 29 member 2
gene-LOC109065643	yes|down	no|down	no|up	1	LOC109065643	retinol binding protein 4, plasma
gene-LOC109100718	no|down	yes|down	no|down	1	LOC109100718	uncharacterized LOC109100718, transcript variant X2
gene-LOC109088547	no|down	yes|down	no|down	1	LOC109088547	RNA polymerase II subunit A C-terminal domain phosphatase SSU72
gene-LOC109111879	yes|down	no|down	no|down	1	LOC109111879	sodium/hydrogen exchanger 3-like
gene-LOC109110103	yes|up	no|up	no|down	1	LOC109110103	leucine-rich repeat-containing protein 75B-like
gene-LOC109088542	no|up	no|up	yes|up	1	LOC109088542	probable E3 ubiquitin-protein ligase ARI5
gene-LOC109098088	yes|up	no|down	no|down	1	LOC109098088	serine/threonine-protein kinase SIK1-like, transcript variant X2
gene-LOC109088541	no|up	yes|up	no|up	1	LOC109088541	terminal uridylyltransferase 7-like
gene-LOC109111873	yes|up	no|up	yes|down	2	LOC109111873	uncharacterized LOC109111873
gene-LOC109100711	no|down	no|down	yes|down	1	LOC109100711	CD209 antigen-like protein E
gene-LOC109111303	yes|down	no|down	no|down	1	LOC109111303	cell wall protein DAN4-like
gene-LOC109097783	yes|up	no|up	no|up	1	LOC109097783	dnaJ homolog subfamily B member 1-like
gene-LOC122141667	no|up	yes|up	no|no test	1	LOC122141667	uncharacterized LOC122141667
gene-LOC109077480	yes|down	yes|down	no|up	2	LOC109077480	regulator of G protein signaling 9 binding protein, transcript variant X2
gene-gxylt1a	no|up	yes|up	no|up	1	gxylt1a	glucoside xylosyltransferase 1a
gene-LOC109077484	yes|down	no|down	no|up	1	LOC109077484	regulator of G-protein signaling 9-binding protein B-like, transcript variant X4
gene-gxylt1b	yes|down	yes|down	no|down	2	gxylt1b	glucoside xylosyltransferase 1b, transcript variant X1
gene-rps11	no|down	yes|down	no|down	1	rps11	ribosomal protein S11
gene-apoa1b	yes|down	no|down	no|up	1	apoa1b	apolipoprotein A-Ib
gene-LOC109078122	no|down	no|down	yes|down	1	LOC109078122	collagen alpha-1(XII) chain-like
gene-si:ch1073-280e3.1	yes|down	yes|down	no|up	2	si:ch1073-280e3.1	complement C2
gene-LOC109044880	no|down	yes|up	yes|up	2	LOC109044880	galactocerebrosidase-like
gene-LOC109060489	no|down	no|up	yes|up	1	LOC109060489	AP-1 complex subunit sigma-2, transcript variant X5
gene-LOC109081638	no|down	no|up	yes|up	1	LOC109081638	NADPH oxidase activator 1-like, transcript variant X1
gene-LOC109098151	no|down	yes|down	yes|down	2	LOC109098151	calcium-binding protein 1-like, transcript variant X2
gene-herc5.4	no|up	no|down	yes|down	1	herc5.4	HECT and RLD domain containing E3 ubiquitin protein ligase 5.4
gene-LOC109094784	no|up	yes|up	no|up	1	LOC109094784	zinc finger and BTB domain-containing protein 43-like
gene-LOC109067864	no|down	no|down	yes|down	1	LOC109067864	corticotropin-releasing factor-binding protein-like
gene-LOC109066604	no|down	yes|up	no|up	1	LOC109066604	toll-like receptor 1
gene-LOC109095654	yes|up	no|up	no|up	1	LOC109095654	rab11 family-interacting protein 1-like
gene-LOC109066846	no|up	yes|up	no|up	1	LOC109066846	palmitoyltransferase ZDHHC1, transcript variant X3
gene-LOC109066844	no|down	no|up	yes|up	1	LOC109066844	microfibril-associated glycoprotein 4-like
gene-LOC109066841	no|down	yes|down	no|down	1	LOC109066841	acyl-CoA-binding protein-like, transcript variant X2
gene-LOC109056272	no|down	yes|down	no|up	1	LOC109056272	NADH dehydrogenase [ubiquinone] 1 alpha subcomplex subunit 13
gene-LOC122134883	no|up	yes|down	yes|down	2	LOC122134883	regulator of G-protein signaling 21-like
gene-LOC109047310	no|up	yes|down	yes|down	2	LOC109047310	keratin, type I cytoskeletal 13-like
gene-LOC109047311	yes|up	yes|up	no|up	2	LOC109047311	keratin, type I cytoskeletal 19-like, transcript variant X4
gene-LOC122134885	no|down	no|down	yes|down	1	LOC122134885	beta-1,3-galactosyltransferase 2-like
gene-LOC109079458	yes|up	no|up	no|up	1	LOC109079458	arf-GAP with Rho-GAP domain, ANK repeat and PH domain-containing protein 3-like, transcript variant X1
gene-LOC109044930	no|up	yes|up	no|up	1	LOC109044930	NACHT, LRR and PYD domains-containing protein 11-like
gene-LOC122145167	no|down	no|up	yes|up	1	LOC122145167	sodium channel subunit beta-2-like
gene-LOC109094345	yes|up	no|up	no|down	1	LOC109094345	pleckstrin homology domain-containing family G member 3, transcript variant X2
gene-LOC109088996	no|up	no|down	yes|down	1	LOC109088996	nucleolar protein 58-like, transcript variant X2
gene-LOC109098556	yes|down	yes|down	no|up	2	LOC109098556	uricase, transcript variant X1
gene-LOC109098557	yes|up	yes|up	yes|up	3	LOC109098557	B-cell CLL/lymphoma 9-like protein, transcript variant X4
gene-LOC109098558	yes|down	no|down	no|down	1	LOC109098558	angiotensin II receptor-associated protein, transcript variant X2
gene-LOC122145255	yes|up	no|up	no|up	1	LOC122145255	uncharacterized LOC122145255, transcript variant X1
gene-LOC109060078	no|down	yes|down	no|down	1	LOC109060078	NEDD8-like
gene-LOC109045695	no|down	no|down	yes|down	1	LOC109045695	interleukin-9 receptor-like
gene-LOC122138439	yes|up	no|down	no|up	1	LOC122138439	uncharacterized LOC122138439, transcript variant X1
gene-LOC122138438	no|up	no|down	yes|down	1	LOC122138438	uncharacterized LOC122138438
gene-LOC122139430	yes|down	yes|up	no|up	2	LOC122139430	sialin-like, transcript variant X2
gene-LOC122139431	yes|down	yes|down	no|down	2	LOC122139431	elongation factor 1-alpha 1-like
gene-si:dkey-71p21.13	yes|down	yes|up	no|up	2	si:dkey-71p21.13	CD276 antigen, transcript variant X1
gene-LOC109051444	no|down	yes|down	no|down	1	LOC109051444
gene-LOC109109118	no|down	no|down	yes|down	1	LOC109109118	HLA class II histocompatibility antigen, DP alpha 1 chain-like
gene-LOC109063507	no|up	yes|up	yes|up	2	LOC109063507	kelch-like protein 25, transcript variant X1
gene-LOC109109111	yes|down	no|down	no|up	1	LOC109109111	monocarboxylate transporter 7
gene-LOC109064874	no|down	yes|up	no|up	1	LOC109064874	protein NLRC5-like
gene-LOC109071225	yes|down	no|down	no|down	1	LOC109071225	C-C motif chemokine 2-like
gene-LOC122135097	no|down	yes|down	no|down	1	LOC122135097	uncharacterized protein C1orf127-like, transcript variant X2
gene-nedd8	no|down	yes|down	no|down	1	nedd8	NEDD8 ubiquitin like modifier
gene-LOC122141936	yes|up	no|up	no|up	1	LOC122141936
gene-LOC122141935	yes|down	yes|down	no|up	2	LOC122141935	asialoglycoprotein receptor 1-like
gene-LOC109079234	no|up	yes|up	no|up	1	LOC109079234	BRI3-binding protein-like
gene-LOC122140193	no|down	no|down	yes|down	1	LOC122140193	uncharacterized LOC122140193
gene-alpi.2	yes|up	no|down	no|down	1	alpi.2	alkaline phosphatase, intestinal, tandem duplicate 2
gene-LOC122140191	yes|down	no|up	no|up	1	LOC122140191	uncharacterized LOC122140191
gene-LOC109079233	no|up	yes|up	yes|up	2	LOC109079233	protein phosphatase 1F-like
gene-LOC109079238	no|down	yes|down	no|down	1	LOC109079238	transmembrane protein 199-like
gene-cd79a	no|down	no|down	yes|down	1	cd79a	CD79a molecule, immunoglobulin-associated alpha
gene-LOC109110437	no|up	yes|up	no|up	1	LOC109110437	BRCA1-associated protein-like
gene-glra4a	no|down	no|down	yes|down	1	glra4a	glycine receptor, alpha 4a
gene-LOC109110431	no|up	yes|up	no|up	1	LOC109110431	coiled-coil domain-containing protein 9-like
gene-LOC109056723	no|up	yes|up	no|up	1	LOC109056723	divergent protein kinase domain 1B-like
gene-LOC109056722	yes|up	no|up	no|up	1	LOC109056722	1-acyl-sn-glycerol-3-phosphate acyltransferase alpha-like
gene-LOC122141025	yes|up	no|up	no|up	1	LOC122141025
gene-LOC109095780	no|up	yes|down	yes|down	2	LOC109095780	signal transducer and activator of transcription 1-like, transcript variant X1
gene-LOC122140041	yes|down	no|down	no|down	1	LOC122140041	uncharacterized LOC122140041
gene-zgc:56231	no|no test	yes|up	no|no test	1	zgc:56231	uncharacterized protein LOC406257 homolog
gene-LOC109065822	yes|down	yes|down	no|up	2	LOC109065822	bcl-2-like protein 13
gene-LOC109058805	no|down	yes|down	no|down	1	LOC109058805
gene-LOC109064516	yes|down	no|up	yes|down	2	LOC109064516	uncharacterized LOC109064516
gene-LOC122144037	no|up	yes|up	yes|up	2	LOC122144037	E3 ubiquitin/ISG15 ligase TRIM25-like
gene-LOC109065010	no|up	yes|up	no|up	1	LOC109065010	glucocorticoid receptor-like, transcript variant X2
gene-LOC109104185	no|down	no|down	yes|down	1	LOC109104185	uncharacterized LOC109104185, transcript variant X4
gene-LOC109105414	yes|down	no|down	no|up	1	LOC109105414	MAP7 domain-containing protein 1-like, transcript variant X10
gene-LOC122144296	yes|up	no|no test	no|no test	1	LOC122144296	uncharacterized LOC122144296, transcript variant X3
gene-LOC109053718	no|down	no|down	yes|down	1	LOC109053718	gamma-adducin-like
gene-LOC109109561	no|up	yes|up	no|up	1	LOC109109561	anthrax toxin receptor 1-like
gene-lss	yes|down	yes|down	no|down	2	lss	lanosterol synthase (2,3-oxidosqualene-lanosterol cyclase)
gene-LOC109082325	no|down	yes|down	no|down	1	LOC109082325	deoxynucleoside triphosphate triphosphohydrolase SAMHD1-like
gene-LOC109099066	yes|up	no|up	no|up	1	LOC109099066	uncharacterized LOC109099066
gene-LOC109099063	no|down	yes|down	yes|down	2	LOC109099063	tumor necrosis factor receptor superfamily member 13C-like, transcript variant X2
gene-peli3	no|down	yes|down	yes|down	2	peli3	pellino E3 ubiquitin protein ligase family member 3
gene-LOC109113200	no|up	no|up	yes|up	1	LOC109113200	endoplasmic reticulum metallopeptidase 1-like
gene-LOC109091432	no|down	yes|down	no|down	1	LOC109091432	acyl-CoA synthetase long chain family member 1a
gene-LOC109074433	no|up	yes|up	no|up	1	LOC109074433	protein mono-ADP-ribosyltransferase PARP9-like, transcript variant X2
gene-LOC109071404	no|up	no|down	yes|down	1	LOC109071404	uncharacterized LOC109071404
gene-aifm2	no|down	yes|down	no|down	1	aifm2	apoptosis inducing factor mitochondria associated 2
gene-LOC109051843	no|down	no|down	yes|down	1	LOC109051843	uncharacterized LOC109051843
gene-LOC109095434	yes|up	no|up	no|up	1	LOC109095434	RIMS-binding protein 2-like, transcript variant X4
gene-pgls	yes|down	no|down	no|down	1	pgls	6-phosphogluconolactonase
gene-LOC109085914	no|down	yes|down	yes|down	2	LOC109085914	uncharacterized LOC109085914, transcript variant X4
gene-si:dkey-208k4.2	no|down	yes|up	no|up	1	si:dkey-208k4.2	P43 5S RNA-binding protein-like
gene-LOC122136497	no|down	yes|down	no|down	1	LOC122136497	uncharacterized LOC122136497
gene-LOC122136496	yes|down	yes|down	no|down	2	LOC122136496	uncharacterized LOC122136496
gene-LOC109113681	yes|up	no|up	no|up	1	LOC109113681
gene-neurod1	yes|up	no|up	no|up	1	neurod1	neuronal differentiation 1
gene-LOC109095438	yes|down	no|down	no|up	1	LOC109095438	proline-rich transmembrane protein 3-like, transcript variant X2
gene-ccsapb	yes|down	yes|down	no|down	2	ccsapb	centriole, cilia and spindle-associated protein b
gene-LOC109083565	yes|down	no|down	no|down	1	LOC109083565	dihydrofolate reductase-like
gene-LOC109073768	no|up	yes|up	yes|up	2	LOC109073768	pecanex-like protein 3
gene-LOC109084246	no|down	no|down	yes|down	1	LOC109084246	G-protein coupled receptor 182-like
gene-LOC109109590	yes|up	no|down	no|down	1	LOC109109590	sodium-dependent neutral amino acid transporter B(0)AT1-like
gene-LOC109059946	no|no test	yes|up	no|up	1	LOC109059946	proline-rich extensin-like protein EPR1, transcript variant X4
gene-LOC109105665	yes|up	no|up	no|up	1	LOC109105665	DEAD/H (Asp-Glu-Ala-Asp/His) box helicase 11, transcript variant X1
gene-gucy2ca	no|up	no|up	yes|up	1	gucy2ca	guanylate cyclase 2Ca
gene-LOC109091547	no|up	no|up	yes|up	1	LOC109091547	polyadenylate-binding protein 1A
gene-jun	no|up	yes|down	yes|down	2	jun	Jun proto-oncogene, AP-1 transcription factor subunit
gene-LOC109080559	no|up	yes|up	no|up	1	LOC109080559	immunoglobulin superfamily member 8-like
gene-LOC109073481	yes|up	yes|up	no|up	2	LOC109073481	phosphatidylinositol 4-phosphate 3-kinase C2 domain-containing subunit alpha-like
gene-LOC122137610	no|up	yes|up	yes|up	2	LOC122137610
gene-LOC109057676	no|up	no|down	yes|down	1	LOC109057676	lipopolysaccharide-induced tumor necrosis factor-alpha factor homolog
gene-LOC109072366	no|down	yes|down	no|down	1	LOC109072366	B-cell receptor CD22-like, transcript variant X1
gene-LOC109105094	yes|down	no|down	no|down	1	LOC109105094	GTPase IMAP family member 9-like
gene-LOC109101774	no|up	yes|up	no|up	1	LOC109101774	protocadherin Fat 4-like
gene-LOC122144340	no|up	no|down	yes|down	1	LOC122144340	uncharacterized LOC122144340
gene-LOC122144611	yes|down	no|down	no|down	1	LOC122144611	uncharacterized LOC122144611
gene-LOC109109298	yes|up	no|up	no|down	1	LOC109109298	insulin receptor substrate 1-B-like, transcript variant X1
gene-cfhl2	yes|down	no|down	no|up	1	cfhl2	complement factor H like 2
gene-LOC122138136	no|down	yes|down	no|down	1	LOC122138136	uncharacterized LOC122138136
gene-LOC109075254	no|up	yes|up	no|up	1	LOC109075254	uncharacterized protein C11orf53 homolog, transcript variant X3
gene-LOC109109596	yes|up	yes|up	yes|up	3	LOC109109596	liprin-beta-2-like, transcript variant X9
gene-mov10l1	no|up	yes|up	no|up	1	mov10l1	Mov10 like RISC complex RNA helicase 1
gene-si:dkey-6i22.5	no|down	yes|down	no|down	1	si:dkey-6i22.5	polyamine-modulated factor 1
gene-LOC122138642	no|down	yes|down	yes|down	2	LOC122138642	uncharacterized LOC122138642
gene-LOC109076449	no|down	yes|down	no|down	1	LOC109076449	serine/threonine-protein kinase PAK 5-like, transcript variant X1
gene-LOC109076446	no|up	yes|up	yes|up	2	LOC109076446	uncharacterized LOC109076446
gene-LOC109061854	no|down	yes|down	no|down	1	LOC109061854	N(G),N(G)-dimethylarginine dimethylaminohydrolase 2-like, transcript variant X2
gene-LOC109061850	yes|up	no|down	no|up	1	LOC109061850	uncharacterized LOC109061850, transcript variant X5
gene-LOC109073807	yes|up	no|up	no|up	1	LOC109073807	flocculation protein FLO11, transcript variant X7
gene-LOC109073374	no|down	yes|down	no|down	1	LOC109073374
gene-LOC109113023	yes|down	yes|down	yes|down	3	LOC109113023	RNA pseudouridylate synthase domain-containing protein 1-like
gene-LOC122147671	yes|down	no|down	no|down	1	LOC122147671	uncharacterized LOC122147671
gene-LOC122147670	yes|down	yes|down	yes|down	3	LOC122147670
gene-LOC122147677	no|down	no|down	yes|down	1	LOC122147677	gap junction delta-2 protein-like
gene-LOC109095927	no|up	yes|up	yes|up	2	LOC109095927	calcium-binding protein 39-like
gene-LOC109081791	yes|up	no|up	no|down	1	LOC109081791	ATP-binding cassette sub-family G member 4-like, transcript variant X2
gene-tlr7	no|up	no|down	yes|down	1	tlr7	toll-like receptor 7
gene-uba1	no|up	yes|up	yes|up	2	uba1	ubiquitin-like modifier activating enzyme 1, transcript variant X2
gene-LOC109066974	yes|down	yes|down	no|up	2	LOC109066974	amiloride-sensitive amine oxidase [copper-containing]-like
gene-LOC109076507	no|down	yes|up	no|up	1	LOC109076507	semaphorin-4E-like, transcript variant X3
gene-LOC109065007	no|up	yes|up	no|up	1	LOC109065007	glucocorticoid receptor-like
gene-LOC109065005	yes|up	no|up	no|down	1	LOC109065005	uncharacterized LOC109065005
gene-cbln10	yes|down	no|down	no|up	1	cbln10	cerebellin 10
gene-cbln13	yes|down	no|down	no|up	1	cbln13	cerebellin 13
gene-LOC109080552	no|down	yes|down	no|down	1	LOC109080552	collagen alpha-1(V) chain-like
gene-LOC109046835	yes|up	no|down	no|up	1	LOC109046835	slit homolog 1 protein-like, transcript variant X2
gene-LOC109057582	yes|up	no|up	no|up	1	LOC109057582	PHD finger protein 20-like
gene-LOC109105673	yes|up	yes|up	yes|up	3	LOC109105673	metal-regulatory transcription factor 1
gene-LOC109058015	no|up	yes|up	no|up	1	LOC109058015	CD82 antigen-like
gene-LOC109105675	no|down	no|up	yes|up	1	LOC109105675	protein mono-ADP-ribosyltransferase PARP14-like
gene-LOC122143743	yes|down	no|down	yes|down	2	LOC122143743	uncharacterized LOC122143743
gene-LOC109068875	yes|up	no|up	no|up	1	LOC109068875	nuclear receptor subfamily 4 group A member 1-like
gene-LOC109059543	no|down	yes|down	no|down	1	LOC109059543	monocarboxylate transporter 13-like, transcript variant X4
gene-LOC109092026	no|down	yes|up	no|down	1	LOC109092026	formin-like protein 2
gene-LOC122143748	yes|up	yes|up	no|up	2	LOC122143748	transcription initiation factor TFIID subunit 6-like
gene-mknk2b	yes|up	yes|up	no|up	2	mknk2b	MAPK interacting serine/threonine kinase 2b
gene-LOC109050203	no|down	yes|down	no|down	1	LOC109050203	cyclic nucleotide-gated cation channel beta-3
gene-LOC109050000	no|up	yes|up	no|up	1	LOC109050000	cyclin-dependent-like kinase 5
gene-LOC109051539	no|down	no|up	yes|up	1	LOC109051539	unconventional myosin-VI-like, transcript variant X9
gene-LOC109050007	no|up	no|up	yes|up	1	LOC109050007	homer protein homolog 3, transcript variant X3
gene-LOC109054014	yes|up	no|up	no|no test	1	LOC109054014	peptide Y-like
gene-LOC109049855	no|down	yes|down	no|up	1	LOC109049855	homeobox protein Hox-A2b, transcript variant X1
gene-LOC109051536	no|down	yes|down	no|down	1	LOC109051536
gene-LOC109049607	no|down	yes|down	no|down	1	LOC109049607	transformer 2 beta homolog, transcript variant X3
gene-p2ry8	no|down	no|down	yes|down	1	p2ry8	P2Y receptor family member 8
gene-si:ch73-281k2.5	no|up	no|down	yes|down	1	si:ch73-281k2.5	neurogenic locus notch homolog protein 1, transcript variant X1
gene-LOC109096008	no|down	yes|down	no|down	1	LOC109096008	transmembrane protein 177-like, transcript variant X2
gene-LOC109096009	no|down	no|down	yes|down	1	LOC109096009	ras-related protein M-Ras-like, transcript variant X5
gene-LOC109055015	no|up	yes|down	no|down	1	LOC109055015	serine/threonine-protein kinase SIK2-like
gene-LOC109083389	no|up	yes|up	no|up	1	LOC109083389	NACHT, LRR and PYD domains-containing protein 12-like
gene-LOC109096003	yes|down	no|down	no|up	1	LOC109096003
gene-prg4b	yes|down	yes|down	no|up	2	prg4b	proteoglycan 4b
gene-LOC109056470	no|down	yes|down	yes|down	2	LOC109056470	suppressor of cytokine signaling 1-like
gene-LOC109049328	no|up	yes|up	yes|up	2	LOC109049328	aryl hydrocarbon receptor nuclear translocator-like protein 1, transcript variant X2
gene-LOC109049453	yes|down	no|down	yes|down	2	LOC109049453	immunoglobulin lambda-1 light chain-like
gene-LOC109083704	yes|down	no|down	yes|down	2	LOC109083704	V-set domain-containing T-cell activation inhibitor 1-like, transcript variant X3
gene-fam189a1	no|down	yes|down	no|up	1	fam189a1	family with sequence similarity 189 member A1
gene-LOC109049324	no|up	no|up	yes|up	1	LOC109049324	electron transfer flavoprotein-ubiquinone oxidoreductase, mitochondrial-like
gene-LOC109049454	no|down	yes|up	yes|up	2	LOC109049454	monocarboxylate transporter 9-like, transcript variant X2
gene-LOC109059725	yes|down	yes|up	yes|up	3	LOC109059725	solute carrier family 38 member 9, transcript variant X1
gene-kdsr	no|up	yes|up	no|up	1	kdsr	3-ketodihydrosphingosine reductase
gene-LOC109082168	no|up	no|up	yes|up	1	LOC109082168	tetraspanin-15-like, transcript variant X2
gene-LOC109103197	no|down	yes|up	no|down	1	LOC109103197	guanylate-binding protein 1-like
gene-LOC109102819	no|up	yes|up	yes|up	2	LOC109102819	synaptopodin-like, transcript variant X1
gene-kif21b	yes|up	no|up	no|up	1	kif21b	kinesin family member 21B, transcript variant X10
gene-fmr1	no|up	yes|up	yes|up	2	fmr1	FMRP translational regulator 1
gene-p2rx3a	yes|up	no|up	no|up	1	p2rx3a	purinergic receptor P2X, ligand-gated ion channel, 3a
gene-gucy1a1	no|down	yes|down	yes|down	2	gucy1a1	guanylate cyclase 1 soluble subunit alpha 1
gene-LOC109103198	no|down	no|down	yes|down	1	LOC109103198	C1q and TNF related 5
gene-LOC109049143	no|down	yes|down	no|down	1	LOC109049143	UDP-glucuronosyltransferase 2C1-like, transcript variant X1
gene-LOC109045810	no|down	yes|down	yes|down	2	LOC109045810	zinc finger BED domain-containing protein 4-like
gene-LOC109059056	yes|down	no|down	no|up	1	LOC109059056	complement C3-like
gene-LOC109085355	no|up	yes|up	no|up	1	LOC109085355	endoribonuclease Dicer-like, transcript variant X1
gene-LOC109048320	yes|down	yes|down	no|up	2	LOC109048320	klotho-like, transcript variant X1
gene-thnsl2	no|up	no|up	yes|up	1	thnsl2	threonine synthase-like 2
gene-LOC109067525	no|up	yes|up	yes|up	2	LOC109067525	dyslexia-associated protein KIAA0319-like protein
gene-LOC109108761	yes|down	yes|down	no|up	2	LOC109108761	tyrosine aminotransferase-like, transcript variant X1
gene-LOC109062002	no|up	no|up	yes|up	1	LOC109062002	mitochondrial import receptor subunit TOM20 homolog B
gene-LOC109090421	yes|up	no|down	no|down	1	LOC109090421	transcription factor jun-D-like
gene-LOC122148874	yes|down	no|down	yes|down	2	LOC122148874	uncharacterized LOC122148874
gene-hs6st2	no|up	no|up	yes|up	1	hs6st2	heparan sulfate 6-O-sulfotransferase 2, transcript variant X1
gene-LOC109103049	yes|up	no|up	no|down	1	LOC109103049	N-acetylneuraminate 9-O-acetyltransferase-like
gene-LOC109108768	yes|down	no|down	no|down	1	LOC109108768	LLGL scribble cell polarity complex component 1
gene-LOC109107018	yes|down	no|down	no|down	1	LOC109107018	tumor protein D52-like, transcript variant X4
gene-LOC122146102	yes|down	no|down	no|up	1	LOC122146102	hydroxyacid oxidase 2-like, transcript variant X2
gene-LOC109065121	no|up	yes|up	yes|up	2	LOC109065121
gene-ca2	yes|up	yes|up	no|up	2	ca2	carbonic anhydrase II
gene-proca	yes|down	yes|down	no|up	2	proca	protein C (inactivator of coagulation factors Va and VIIIa), a
gene-LOC109102938	no|up	yes|down	yes|down	2	LOC109102938	UMP-CMP kinase 2, mitochondrial-like
gene-LOC109065120	no|up	no|up	yes|down	1	LOC109065120	serine protease 27-like, transcript variant X3
gene-LOC109082382	yes|up	no|down	no|up	1	LOC109082382	zinc finger and BTB domain-containing protein 16-A-like
gene-LOC109082383	no|down	no|down	yes|down	1	LOC109082383	E3 ubiquitin-protein ligase TRIM39-like
gene-LOC122137470	yes|up	no|up	yes|up	2	LOC122137470	uncharacterized LOC122137470
gene-slc12a1	no|down	yes|up	no|up	1	slc12a1	solute carrier family 12 member 1
gene-rnaset2l	yes|down	yes|down	no|down	2	rnaset2l	ribonuclease T2, like
gene-LOC109106724	no|down	no|down	yes|down	1	LOC109106724	probable U3 small nucleolar RNA-associated protein 11, transcript variant X2
gene-LOC109064429	no|up	yes|up	no|up	1	LOC109064429	progranulin-like, transcript variant X4
gene-tmem87b	yes|up	yes|up	yes|up	3	tmem87b	transmembrane protein 87B
gene-nfe2	no|down	no|down	yes|down	1	nfe2	nuclear factor, erythroid 2, transcript variant X2
gene-LOC109103996	no|down	no|up	yes|down	1	LOC109103996
gene-LOC109103994	yes|down	no|down	yes|down	2	LOC109103994	prolyl 3-hydroxylase 3-like
gene-LOC109103993	yes|down	no|down	yes|down	2	LOC109103993	C-X-C chemokine receptor type 3-like
gene-LOC109069053	no|up	no|up	yes|up	1	LOC109069053	GTPase IMAP family member 4-like
gene-LOC109052546	yes|up	no|down	yes|down	2	LOC109052546	phosphomannomutase 1-like
gene-LOC109061209	no|up	yes|down	no|down	1	LOC109061209	transmembrane and coiled-coil domains protein 1-like, transcript variant X8
gene-LOC109063774	yes|down	yes|down	no|down	2	LOC109063774	uncharacterized LOC109063774, transcript variant X4
gene-LOC109068500	yes|up	no|down	no|up	1	LOC109068500	uncharacterized LOC109068500, transcript variant X2
gene-LOC109063773	yes|down	no|down	yes|down	2	LOC109063773	interleukin-8
gene-LOC109050208	no|down	yes|down	no|down	1	LOC109050208	plasma membrane calcium-transporting ATPase 2-like, transcript variant X1
gene-LOC109067311	no|down	yes|up	yes|up	2	LOC109067311	dihydropyrimidine dehydrogenase [NADP(+)]-like
gene-LOC109083399	no|no test	yes|up	no|no test	1	LOC109083399	uncharacterized LOC109083399
gene-LOC109061201	no|up	no|up	yes|up	1	LOC109061201	protein-glutamine gamma-glutamyltransferase K-like
gene-paplnb	yes|down	yes|down	no|down	2	paplnb	papilin b, proteoglycan-like sulfated glycoprotein, transcript variant X2
gene-LOC109100545	no|up	yes|up	yes|up	2	LOC109100545	serine/threonine-protein kinase PINK1, mitochondrial-like
gene-LOC109044997	no|up	yes|up	no|up	1	LOC109044997	retinal dehydrogenase 2-like
gene-klhl35	yes|down	no|down	no|down	1	klhl35	kelch-like family member 35, transcript variant X1
gene-LOC109089406	yes|down	no|down	no|down	1	LOC109089406	uncharacterized LOC109089406
gene-LOC109100617	no|up	yes|up	no|up	1	LOC109100617	chemokine XC receptor 1-like
gene-LOC109089151	no|up	yes|up	no|up	1	LOC109089151	neuroepithelial cell-transforming gene 1 protein-like, transcript variant X1
gene-LOC109112660	yes|down	no|down	no|down	1	LOC109112660	uncharacterized LOC109112660, transcript variant X1
gene-LOC109087519	no|down	yes|down	no|down	1	LOC109087519	long-chain-fatty-acid--CoA ligase 3-like, transcript variant X4
gene-LOC109067315	no|down	yes|down	no|down	1	LOC109067315	secreted phosphoprotein 24-like
gene-LOC109111463	no|down	yes|down	no|down	1	LOC109111463	proteasome subunit beta type-8-like
gene-LOC109111465	yes|up	yes|up	yes|up	3	LOC109111465	class I histocompatibility antigen, F10 alpha chain-like
gene-si:ch211-114c12.5	yes|up	no|down	no|down	1	si:ch211-114c12.5	butyrophilin subfamily 1 member A1, transcript variant X5
gene-si:ch211-114c12.2	yes|up	no|up	no|up	1	si:ch211-114c12.2	uncharacterized protein LOC336578 homolog, transcript variant X2
gene-LOC109094460	no|down	yes|down	yes|down	2	LOC109094460	glutathione S-transferase Mu 3-like
gene-LOC109093303	no|down	yes|down	yes|down	2	LOC109093303	uncharacterized LOC109093303
gene-LOC122140728	no|down	no|down	yes|down	1	LOC122140728	piggyBac transposable element-derived protein 4-like
gene-cnbd1	yes|down	no|down	no|down	1	cnbd1	cyclic nucleotide binding domain containing 1
gene-LOC109052766	no|down	no|up	yes|up	1	LOC109052766	ligand of Numb protein X 2-like, transcript variant X2
gene-LOC109085138	no|down	yes|down	no|down	1	LOC109085138	39S ribosomal protein L35, mitochondrial-like, transcript variant X2
gene-LOC109052091	no|down	yes|down	yes|down	2	LOC109052091	tubulin gamma-1 chain, transcript variant X1
gene-LOC109111648	no|down	yes|down	no|down	1	LOC109111648	26S proteasome complex subunit SEM1
gene-agr2	no|down	yes|down	no|down	1	agr2	anterior gradient 2, transcript variant X1
gene-LOC109112840	no|up	no|up	yes|up	1	LOC109112840	mitogen-activated protein kinase kinase kinase 10-like
gene-junba	yes|up	no|down	no|down	1	junba	JunB proto-oncogene, AP-1 transcription factor subunit a
gene-LOC122149029	no|down	yes|down	no|down	1	LOC122149029	uncharacterized LOC122149029
gene-tm7sf2	yes|down	no|down	no|up	1	tm7sf2	transmembrane 7 superfamily member 2, transcript variant X2
gene-LOC109100767	no|down	no|down	yes|down	1	LOC109100767	gamma-aminobutyric acid receptor subunit beta-1-like, transcript variant X5
gene-LOC122142905	yes|up	no|down	no|up	1	LOC122142905	uncharacterized LOC122142905, transcript variant X5
gene-LOC109111861	yes|up	no|up	no|up	1	LOC109111861	uncharacterized LOC109111861
gene-LOC109100091	no|down	yes|down	yes|down	2	LOC109100091	G-protein coupled receptor 183-A-like
gene-LOC109100762	no|up	yes|up	no|up	1	LOC109100762	sentrin-specific protease 1-like
gene-LOC109077491	no|up	yes|up	no|up	1	LOC109077491	glutamine and serine-rich protein 1-like
gene-LOC122137697	no|down	yes|down	yes|down	2	LOC122137697	ubiquinol-cytochrome-c reductase complex assembly factor 2
gene-ccn1l1	yes|down	no|down	no|down	1	ccn1l1	cellular communication network factor 1, like 1
gene-LOC109053628	no|down	yes|down	no|down	1	LOC109053628	ciliary neurotrophic factor receptor subunit alpha-like
gene-mospd2	no|up	no|up	yes|up	1	mospd2	motile sperm domain containing 2
gene-derl2	no|down	yes|down	no|down	1	derl2	derlin 2
gene-LOC109047412	no|up	yes|up	no|down	1	LOC109047412	uncharacterized LOC109047412, transcript variant X4
gene-LOC109108183	yes|up	yes|up	yes|up	3	LOC109108183	E3 ubiquitin-protein ligase pellino homolog 1
gene-LOC109064177	no|up	yes|up	yes|up	2	LOC109064177	hippocampus abundant transcript 1 protein-like
gene-LOC109075411	yes|down	no|up	no|up	1	LOC109075411	bifunctional coenzyme A synthase-like
gene-LOC122148252	no|up	yes|up	no|up	1	LOC122148252	ral GTPase-activating protein subunit alpha-2-like
gene-LOC109075413	yes|down	no|up	no|up	1	LOC109075413	progranulin-like
gene-LOC122148254	yes|up	yes|up	yes|up	3	LOC122148254
gene-LOC109081629	yes|up	yes|up	yes|up	3	LOC109081629	SREBF chaperone
gene-als2a	no|up	yes|up	no|up	1	als2a	alsin Rho guanine nucleotide exchange factor ALS2 a
gene-LOC109100364	yes|down	no|down	no|up	1	LOC109100364	cannabinoid receptor type 1A-like
gene-LOC109067850	yes|down	no|down	no|up	1	LOC109067850	alpha-2-macroglobulin-like, transcript variant X2
gene-LOC109062825	no|down	no|down	yes|down	1	LOC109062825	death-associated protein kinase 2-like, transcript variant X2
gene-LOC109087291	no|down	yes|down	yes|down	2	LOC109087291	caldesmon-like
gene-LOC109079425	yes|up	no|down	no|down	1	LOC109079425	cyclic AMP-responsive element-binding protein 3-like protein 3-A, transcript variant X2
gene-LOC109064005	no|down	yes|down	yes|down	2	LOC109064005	acidic fibroblast growth factor intracellular-binding protein B, transcript variant X2
gene-LOC109046239	no|up	yes|up	no|up	1	LOC109046239	multiple PDZ domain protein
gene-LOC109079428	yes|down	no|up	no|down	1	LOC109079428
gene-LOC109047328	yes|down	yes|down	no|down	2	LOC109047328	interferon-induced protein 44-like, transcript variant X2
gene-LOC122138420	yes|down	yes|down	yes|down	3	LOC122138420	uncharacterized LOC122138420
gene-LOC109067989	no|down	yes|down	yes|down	2	LOC109067989	pappalysin-2-like
gene-LOC109085236	no|up	yes|up	no|up	1	LOC109085236	chloride channel protein 1-like, transcript variant X2
gene-rnf144b	no|down	no|down	yes|down	1	rnf144b	ring finger protein 144B, transcript variant X2
gene-LOC109058392	no|down	yes|up	no|up	1	LOC109058392	basal cell adhesion molecule-like, transcript variant X2
gene-LOC109052363	no|up	yes|up	no|up	1	LOC109052363	uncharacterized LOC109052363
gene-glb1	yes|down	yes|up	no|up	2	glb1	galactosidase, beta 1
gene-LOC122139442	yes|down	yes|down	no|down	2	LOC122139442	arginase, non-hepatic 1-like
gene-ahsg1	yes|down	yes|down	no|up	2	ahsg1	alpha-2-HS-glycoprotein 1
gene-LOC122135120	no|down	no|down	yes|down	1	LOC122135120	uncharacterized LOC122135120, transcript variant X2
gene-LOC122135126	no|down	no|down	yes|down	1	LOC122135126	purine nucleoside phosphorylase-like
gene-LOC122135125	yes|up	yes|up	no|down	2	LOC122135125	cytochrome P450 2B4-like
gene-LOC109075089	no|up	yes|down	no|down	1	LOC109075089	nocturnin-like
gene-mertka	no|up	yes|up	no|up	1	mertka	c-mer proto-oncogene tyrosine kinase a, transcript variant X1
gene-LOC109064504	no|down	no|down	yes|down	1	LOC109064504	ELKS/Rab6-interacting/CAST family member 1-like, transcript variant X1
gene-LOC109050130	no|up	yes|up	no|up	1	LOC109050130	endophilin-A3-like, transcript variant X2
gene-LOC109112820	no|down	yes|down	no|down	1	LOC109112820	NADH dehydrogenase [ubiquinone] 1 beta subcomplex subunit 1-like
gene-nop16	no|up	yes|down	yes|down	2	nop16	NOP16 nucleolar protein homolog (yeast)
gene-LOC109064509	no|down	yes|down	no|down	1	LOC109064509	alpha-actinin-3-like
gene-mcoln3b	yes|down	no|up	no|up	1	mcoln3b	mucolipin TRP cation channel 3b
gene-LOC109075084	no|down	yes|down	no|down	1	LOC109075084	uncharacterized LOC109075084
gene-LOC109066584	no|up	no|down	yes|down	1	LOC109066584	ras-related and estrogen-regulated growth inhibitor-like protein, transcript variant X2
gene-LOC122139454	no|down	yes|down	no|down	1	LOC122139454	uncharacterized LOC122139454
gene-LOC109066583	no|down	yes|down	no|down	1	LOC109066583	shaker-related potassium channel tsha2-like, transcript variant X1
gene-bhmt	no|down	yes|down	no|up	1	bhmt	betaine-homocysteine methyltransferase
gene-LOC122141909	no|down	yes|down	no|down	1	LOC122141909	uncharacterized LOC122141909
gene-LOC122141908	no|down	no|down	yes|down	1	LOC122141908	testis development-related protein-like
gene-LOC109076295	no|down	yes|down	no|down	1	LOC109076295	RNA-binding protein Musashi homolog 1-like
gene-si:dkey-37o8.1	no|no test	yes|up	no|no test	1	si:dkey-37o8.1	Elongation factor 1-alpha-like
gene-grk5l	no|up	yes|up	no|up	1	grk5l	G protein-coupled receptor kinase 5 like, transcript variant X2
gene-si:dkey-246g23.2	no|down	no|down	yes|down	1	si:dkey-246g23.2	solute carrier family 66 member 2, transcript variant X1
gene-LOC109097519	yes|up	yes|up	no|up	2	LOC109097519	glial cell line-derived neurotrophic factor-like
gene-LOC109094865	yes|up	yes|up	no|up	2	LOC109094865	tensin-1-like, transcript variant X6
gene-LOC109094310	yes|down	yes|down	no|up	2	LOC109094310	cytochrome P450 2B4-like
gene-LOC109101875	no|down	yes|down	yes|down	2	LOC109101875	protocadherin alpha-7-like
gene-LOC109056738	yes|up	no|down	no|down	1	LOC109056738	chondroitin sulfate synthase 1-like
gene-LOC109094647	no|up	yes|up	no|up	1	LOC109094647	NACHT, LRR and PYD domains-containing protein 12-like
gene-LOC109090305	no|down	yes|down	no|down	1	LOC109090305	mitogen-activated protein kinase kinase kinase kinase 4-like, transcript variant X3
gene-LOC109045786	yes|up	no|down	no|up	1	LOC109045786	liver-expressed antimicrobial peptide 2-like
gene-LOC109045785	yes|up	yes|up	yes|up	3	LOC109045785
gene-gpr180	yes|up	no|up	no|down	1	gpr180	G protein-coupled receptor 180
gene-LOC109104731	no|up	yes|up	yes|up	2	LOC109104731	exportin-1, transcript variant X4
gene-LOC109082171	no|down	no|down	yes|down	1	LOC109082171	peripheral myelin protein 22-like, transcript variant X1
gene-LOC109095229	no|up	yes|up	no|up	1	LOC109095229	uncharacterized LOC109095229
gene-LOC109095228	yes|down	yes|down	no|up	2	LOC109095228	pentraxin fusion protein, transcript variant X1
gene-LOC109104738	yes|down	no|down	no|down	1	LOC109104738	zinc-binding protein A33-like
gene-LOC109070452	no|down	yes|down	no|down	1	LOC109070452	mid1-interacting protein 1-B-like
gene-LOC109051473	yes|up	no|up	yes|up	2	LOC109051473	synaptotagmin-1-like, transcript variant X1
gene-LOC109105461	yes|up	no|up	no|up	1	LOC109105461	potassium/sodium hyperpolarization-activated cyclic nucleotide-gated channel 3-like
gene-ebna1bp2	no|down	no|down	yes|down	1	ebna1bp2	EBNA1 binding protein 2
gene-fabp3	yes|down	yes|down	no|up	2	fabp3	fatty acid binding protein 3, muscle and heart
gene-fabp2	yes|up	no|up	yes|down	2	fabp2	fatty acid binding protein 2, intestinal
gene-amdhd1	yes|down	no|down	no|up	1	amdhd1	amidohydrolase domain containing 1
gene-LOC122143971	yes|up	yes|up	no|up	2	LOC122143971	uncharacterized LOC122143971
gene-amdhd2	yes|down	no|up	no|up	1	amdhd2	amidohydrolase domain containing 2, transcript variant X2
gene-LOC109057068	no|up	yes|down	yes|down	2	LOC109057068	hepatic leukemia factor-like
gene-LOC122147089	no|up	no|up	yes|up	1	LOC122147089	putative nuclease HARBI1
gene-LOC122147084	no|down	yes|down	no|down	1	LOC122147084
gene-LOC122135059	no|down	yes|down	no|down	1	LOC122135059	zinc fingers and homeoboxes protein 3-like, transcript variant X3
gene-LOC109113233	no|down	no|down	yes|down	1	LOC109113233	zinc finger and BTB domain-containing protein 11-like, transcript variant X2
gene-rdh8a	yes|up	no|up	no|up	1	rdh8a	retinol dehydrogenase 8a, transcript variant X3
gene-LOC109099026	no|down	no|up	yes|up	1	LOC109099026	NADPH oxidase activator 1-like
gene-LOC109071142	no|down	yes|down	yes|down	2	LOC109071142	CMP-N-acetylneuraminate-beta-galactosamide-alpha-2,3-sialyltransferase 1-like, transcript variant X1
gene-f10	yes|down	no|down	no|up	1	f10	coagulation factor X
gene-LOC109101009	no|down	no|down	yes|down	1	LOC109101009	coiled-coil domain-containing protein 177
gene-LOC109072769	no|down	yes|down	yes|down	2	LOC109072769	gastrula zinc finger protein XlCGF49.1-like, transcript variant X2
gene-LOC109071413	yes|up	no|up	no|up	1	LOC109071413	DENN domain-containing protein 5B-like
gene-LOC109053386	no|down	yes|down	yes|down	2	LOC109053386	EMILIN-1-like
gene-tbc1d25	no|up	no|up	yes|up	1	tbc1d25	TBC1 domain family, member 25
gene-LOC109075050	no|up	yes|up	no|up	1	LOC109075050	inositol polyphosphate 5-phosphatase K-like, transcript variant X2
gene-myo1b	yes|up	no|down	no|down	1	myo1b	myosin IB, transcript variant X1
gene-LOC109057466	no|down	yes|down	no|up	1	LOC109057466	acetyl-coenzyme A synthetase, cytoplasmic-like
gene-LOC122136482	yes|down	no|down	no|down	1	LOC122136482	uncharacterized LOC122136482, transcript variant X1
gene-myo1g	yes|up	yes|up	yes|up	3	myo1g	myosin IG
gene-LOC109045251	no|up	no|down	yes|down	1	LOC109045251
gene-LOC109085434	no|down	no|down	yes|down	1	LOC109085434	uncharacterized LOC109085434
gene-LOC109058485	yes|down	no|up	no|up	1	LOC109058485	N-acetylgalactosamine kinase-like
gene-LOC109083572	no|down	yes|down	no|down	1	LOC109083572	proteasome maturation protein
gene-LOC109058483	no|down	yes|up	yes|up	2	LOC109058483	kinesin-like protein KIF2C
gene-LOC109055718	no|down	yes|down	no|down	1	LOC109055718	transgelin-like
gene-LOC109060695	no|up	no|up	yes|up	1	LOC109060695	chemokine XC receptor 1-like
gene-LOC122137668	no|down	yes|down	no|down	1	LOC122137668
gene-LOC109057608	yes|down	no|down	no|down	1	LOC109057608	visinin-like protein 1
gene-LOC109105126	no|down	yes|down	no|down	1	LOC109105126	cofilin-2
gene-LOC109073495	no|up	yes|up	no|up	1	LOC109073495	DNA (cytosine-5)-methyltransferase 3A-like, transcript variant X10
gene-aqp7	yes|up	no|up	no|down	1	aqp7	aquaporin 7
gene-LOC122134418	no|up	yes|up	no|up	1	LOC122134418	globoside alpha-1,3-N-acetylgalactosaminyltransferase 1-like
gene-LOC109057603	no|down	yes|down	no|down	1	LOC109057603	anterior gradient protein 2 homolog
gene-cb18h15orf39	no|up	yes|up	yes|up	2	cb18h15orf39	chromosome B18 C15orf39 homolog
gene-si:dkeyp-75h12.7	no|down	yes|down	yes|down	2	si:dkeyp-75h12.7	uncharacterized si:dkeyp-75h12.7
gene-LOC122144373	yes|down	no|down	yes|down	2	LOC122144373	cytosolic sulfotransferase 1-like
gene-LOC109088575	no|down	no|down	yes|down	1	LOC109088575	SH3 and multiple ankyrin repeat domains protein 1-like
gene-LOC122139451	no|up	yes|up	no|up	1	LOC122139451	uncharacterized LOC122139451
gene-LOC122144378	no|up	no|up	yes|up	1	LOC122144378	histone H1-like
gene-LOC109110917	no|up	yes|up	no|up	1	LOC109110917	uncharacterized protein C6orf62 homolog
gene-LOC109067069	no|up	no|up	yes|up	1	LOC109067069
gene-LOC109110912	no|down	no|down	yes|down	1	LOC109110912	tyrosyl-DNA phosphodiesterase 2-like
gene-dpp6b	no|down	yes|down	no|up	1	dpp6b	dipeptidyl-peptidase 6b, transcript variant X1
gene-LOC109075264	no|down	no|down	yes|down	1	LOC109075264	uncharacterized LOC109075264
gene-LOC109067061	yes|up	yes|up	no|up	2	LOC109067061	cilia- and flagella-associated protein 54-like
gene-LOC109062884	no|up	yes|up	no|up	1	LOC109062884	mothers against decapentaplegic homolog 2, transcript variant X3
gene-LOC109089556	no|up	yes|up	no|up	1	LOC109089556	uncharacterized LOC109089556
gene-LOC109095912	yes|down	yes|down	no|up	2	LOC109095912	homogentisate 1,2-dioxygenase-like
gene-LOC109054263	yes|down	yes|down	no|up	2	LOC109054263	C-factor-like
gene-LOC109092018	no|up	yes|up	no|up	1	LOC109092018	diacylglycerol kinase epsilon-like
gene-baz1b	no|up	yes|up	no|up	1	baz1b	bromodomain adjacent to zinc finger domain, 1B
gene-LOC109054264	yes|up	no|down	no|down	1	LOC109054264	C-factor-like
gene-LOC109054265	yes|down	yes|down	no|down	2	LOC109054265	C-factor-like
gene-LOC122144406	yes|up	yes|up	no|up	2	LOC122144406	2-acylglycerol O-acyltransferase 2-A-like, transcript variant X2
gene-LOC109065031	no|up	yes|up	no|up	1	LOC109065031	small G protein signaling modulator 1-like
gene-LOC109102232	no|up	yes|up	no|up	1	LOC109102232	activin receptor type-2A-like, transcript variant X3
gene-LOC109054831	no|up	no|down	yes|down	1	LOC109054831	transmembrane channel-like protein 6, transcript variant X3
gene-LOC109102588	yes|down	no|down	no|up	1	LOC109102588	coagulation factor VIII-like
gene-LOC109080373	yes|up	no|up	no|up	1	LOC109080373	F-BAR and double SH3 domains protein 2-like, transcript variant X7
gene-LOC109080372	yes|down	yes|down	no|up	2	LOC109080372	leukocyte cell-derived chemotaxin-2-like
gene-psma2b	no|down	yes|down	no|down	1	psma2b	proteasome 20S subunit alpha 2b
gene-LOC109083172	no|up	yes|down	no|down	1	LOC109083172	polyubiquitin-like
gene-LOC109080378	no|down	yes|down	no|down	1	LOC109080378
gene-LOC109083171	yes|down	yes|down	no|up	2	LOC109083171	peroxisomal membrane protein 2-like
gene-LOC109108406	no|down	no|down	yes|down	1	LOC109108406	L-threonine 3-dehydrogenase, mitochondrial-like
gene-LOC109101584	no|down	yes|down	yes|down	2	LOC109101584	uncharacterized LOC109101584, transcript variant X1
gene-LOC109084387	no|down	yes|down	no|down	1	LOC109084387	proteasome 20S subunit beta 7, transcript variant X2
gene-slc7a2	yes|down	yes|down	no|up	2	slc7a2	solute carrier family 7 member 2
gene-ccdc93	yes|down	no|down	no|down	1	ccdc93	coiled-coil domain containing 93, transcript variant X1
gene-twf1b	no|down	yes|up	no|up	1	twf1b	twinfilin actin-binding protein 1b, transcript variant X2
gene-slc7a6	no|up	no|up	yes|up	1	slc7a6	solute carrier family 7 member 6
gene-LOC109096253	yes|up	no|up	no|up	1	LOC109096253	uncharacterized LOC109096253
gene-LOC122138676	no|down	no|up	yes|up	1	LOC122138676	butyrophilin subfamily 3 member A2-like
gene-LOC109068883	no|down	yes|down	yes|down	2	LOC109068883	pseudokinase FAM20A-like, transcript variant X3
gene-LOC122137708	no|down	yes|down	no|down	1	LOC122137708	60S acidic ribosomal protein P2-like
gene-LOC109059538	yes|up	no|down	no|up	1	LOC109059538	solute carrier family 35 member G2-like, transcript variant X1
gene-tmem86b	yes|up	no|up	no|up	1	tmem86b	transmembrane protein 86B
gene-LOC109078458	no|up	yes|down	no|down	1	LOC109078458	granzyme B-like
gene-LOC109111738	no|down	yes|down	no|down	1	LOC109111738	PITH domain-containing protein 1
gene-ifngr2	no|up	no|down	yes|down	1	ifngr2	interferon gamma receptor 2
gene-LOC109054003	yes|down	yes|down	yes|down	3	LOC109054003	splicing factor SWAP
gene-fktn	no|up	no|up	yes|up	1	fktn	fukutin
gene-LOC109094483	no|up	yes|up	yes|up	2	LOC109094483	potassium voltage-gated channel subfamily C member 1-like
gene-LOC109051032	yes|down	no|down	no|up	1	LOC109051032	allantoicase
gene-epsti1	no|up	no|down	yes|down	1	epsti1	epithelial stromal interaction 1, transcript variant X1
gene-LOC109058225	yes|down	no|up	no|down	1	LOC109058225	enoyl-[acyl-carrier-protein] reductase, mitochondrial
gene-LOC109106006	no|down	yes|down	no|up	1	LOC109106006	SEC61 translocon subunit beta
gene-LOC109051039	no|up	yes|up	yes|up	2	LOC109051039	pituitary tumor-transforming gene 1 protein-interacting protein-like
gene-LOC109102056	yes|down	yes|down	no|up	2	LOC109102056	delta-like protein C
gene-LOC109096070	yes|up	no|up	no|down	1	LOC109096070	immunoglobulin kappa variable 1-39-like
gene-LOC109075856	no|up	no|down	yes|down	1	LOC109075856	amine sulfotransferase-like, transcript variant X1
gene-LOC109106001	yes|down	no|down	no|up	1	LOC109106001	sorting nexin-3-like
gene-LOC122141345	no|down	yes|down	yes|down	2	LOC122141345	uncharacterized LOC122141345
gene-LOC109067684	no|up	no|down	yes|down	1	LOC109067684	6-phosphofructo-2-kinase/fructose-2,6-bisphosphatase 4, transcript variant X2
gene-LOC122136980	no|up	yes|down	no|down	1	LOC122136980	uncharacterized LOC122136980
gene-LOC109112498	no|down	yes|down	yes|down	2	LOC109112498	progranulin-like
gene-hsd17b8	yes|down	yes|down	yes|down	3	hsd17b8	hydroxysteroid (17-beta) dehydrogenase 8
gene-LOC109078854	no|down	no|down	yes|down	1	LOC109078854	CD209 antigen-like protein E
gene-LOC109050590	no|up	no|down	yes|down	1	LOC109050590	3-phosphoinositide-dependent protein kinase 1-like, transcript variant X1
gene-LOC122134634	yes|down	no|up	yes|down	2	LOC122134634	CD209 antigen-like protein C, transcript variant X1
gene-LOC109070437	yes|down	no|down	no|up	1	LOC109070437	sodium-independent sulfate anion transporter
gene-si:ch211-237l4.6	no|up	no|down	yes|down	1	si:ch211-237l4.6	uncharacterized protein LOC446130 homolog, transcript variant X4
gene-LOC109076419	no|up	yes|up	yes|up	2	LOC109076419	kinesin-like protein KIF13B
gene-LOC109065213	yes|down	no|down	no|down	1	LOC109065213	pleckstrin homology domain-containing family G member 5-like, transcript variant X5
gene-trpm4a	no|up	yes|up	no|up	1	trpm4a	transient receptor potential cation channel, subfamily M, member 4a
gene-LOC109113228	no|down	yes|down	no|down	1	LOC109113228	uncharacterized protein C11orf87 homolog
gene-LOC109102905	yes|up	yes|up	no|up	2	LOC109102905	FYVE, RhoGEF and PH domain-containing protein 1-like, transcript variant X7
gene-castor2	no|up	yes|up	yes|up	2	castor2	cytosolic arginine sensor for mTORC1 subunit 2
gene-aldh9a1b	no|up	yes|up	yes|up	2	aldh9a1b	aldehyde dehydrogenase 9 family, member A1b
gene-LOC109069220	no|down	no|down	yes|down	1	LOC109069220	guanylate cyclase soluble subunit beta-1
gene-LOC109069221	no|down	yes|down	no|down	1	LOC109069221	guanylate cyclase soluble subunit alpha-1-like
gene-LOC109064347	no|up	yes|up	no|up	1	LOC109064347	nuclear pore complex protein Nup98-Nup96-like
gene-LOC109108375	yes|up	no|down	no|down	1	LOC109108375	phosphomannomutase 1, transcript variant X2
gene-LOC122140214	no|up	yes|up	no|up	1	LOC122140214	tripartite motif-containing protein 16-like
gene-LOC109078630	yes|down	yes|down	no|up	2	LOC109078630	mannose-binding protein-like
gene-LOC109078637	yes|down	yes|down	no|down	2	LOC109078637	fibrinogen alpha chain
gene-egr1	yes|up	yes|up	no|up	2	egr1	early growth response 1
gene-LOC109049155	yes|down	no|down	no|up	1	LOC109049155	thioredoxin domain-containing protein 5-like
gene-kcne4	yes|up	no|down	no|down	1	kcne4	potassium voltage-gated channel, Isk-related family, member 4
gene-LOC109048315	yes|up	yes|up	yes|up	3	LOC109048315	protein tweety homolog 3-like, transcript variant X2
gene-LOC109055284	no|up	no|down	yes|down	1	LOC109055284	N-acylneuraminate cytidylyltransferase B-like, transcript variant X2
gene-LOC109048312	yes|up	no|up	no|up	1	LOC109048312
gene-acer3	yes|up	yes|up	no|up	2	acer3	alkaline ceramidase 3
gene-LOC109103504	yes|down	no|down	no|down	1	LOC109103504	A-kinase anchor protein 2-like, transcript variant X1
gene-LOC109108777	no|up	no|up	yes|up	1	LOC109108777	transcriptional regulator Kaiso-like
gene-LOC109103506	no|up	no|down	yes|down	1	LOC109103506	uncharacterized LOC109103506
gene-LOC109052076	no|down	yes|down	no|down	1	LOC109052076	COMM domain-containing protein 1-like
gene-LOC109103050	yes|up	yes|up	no|up	2	LOC109103050	pyruvate dehydrogenase (acetyl-transferring) kinase isozyme 2, mitochondrial-like
gene-LOC109103503	no|up	yes|up	no|up	1	LOC109103503	uncharacterized LOC109103503
gene-zgc:158766	no|up	no|up	yes|up	1	zgc:158766	uncharacterized protein LOC100009641 homolog
gene-LOC122140746	no|up	yes|up	no|up	1	LOC122140746	transcription factor 19-like
gene-LOC109067532	no|down	no|up	yes|up	1	LOC109067532	palmitoyl-protein thioesterase 1-like
gene-LOC109103509	no|up	no|down	yes|down	1	LOC109103509	cadherin-7-like
gene-il22	no|up	no|up	yes|up	1	il22	interleukin 22
gene-LOC109108779	no|down	yes|down	no|down	1	LOC109108779	NADH dehydrogenase [ubiquinone] 1 alpha subcomplex subunit 1-like
gene-LOC109054485	yes|up	no|up	no|down	1	LOC109054485	cytosolic purine 5'-nucleotidase, transcript variant X2
gene-LOC109054231	no|up	no|up	yes|up	1	LOC109054231	peptidyl-prolyl cis-trans isomerase A-like
gene-LOC109066009	no|up	yes|down	yes|down	2	LOC109066009	interferon-induced very large GTPase 1-like, transcript variant X1
gene-LOC109066008	yes|up	no|down	no|down	1	LOC109066008	cAMP-responsive element modulator-like, transcript variant X1
gene-LOC109060500	yes|up	no|up	no|down	1	LOC109060500	L-rhamnose-binding lectin CSL3-like
gene-LOC122137442	yes|down	yes|down	no|up	2	LOC122137442	corticosteroid-binding globulin-like
gene-LOC109093510	no|up	yes|up	no|up	1	LOC109093510	short-chain dehydrogenase/reductase 3-like, transcript variant X1
gene-LOC122148161	no|down	yes|down	no|down	1	LOC122148161	calmodulin-1
gene-LOC122146055	no|up	no|down	yes|down	1	LOC122146055
gene-LOC122133964	no|up	yes|up	no|up	1	LOC122133964
gene-LOC109052550	yes|up	no|up	no|up	1	LOC109052550	extended synaptotagmin-2-A-like, transcript variant X2
gene-LOC109052551	yes|up	no|up	no|up	1	LOC109052551	receptor tyrosine-protein kinase erbB-4-like
gene-LOC122134240	no|down	no|down	yes|down	1	LOC122134240	uncharacterized LOC122134240
gene-LOC122137998	yes|up	no|up	no|down	1	LOC122137998	uncharacterized LOC122137998
gene-LOC122133962	no|up	yes|up	no|up	1	LOC122133962
gene-LOC109100888	yes|down	yes|down	yes|down	3	LOC109100888	nicotinamide riboside kinase 2-like, transcript variant X2
gene-LOC109100889	yes|up	no|up	no|up	1	LOC109100889	nicotinamide riboside kinase 2-like, transcript variant X2
gene-LOC109107353	no|down	no|down	yes|down	1	LOC109107353
gene-LOC109068068	no|up	yes|up	yes|up	2	LOC109068068	solute carrier family 15 member 4-like
gene-LOC109061278	yes|up	yes|up	no|up	2	LOC109061278	E3 ubiquitin-protein ligase TRIM39-like
gene-LOC109103986	yes|up	yes|up	yes|up	3	LOC109103986	fasciculation and elongation protein zeta-2-like, transcript variant X2
gene-LOC109063741	no|up	yes|up	no|up	1	LOC109063741	probable G-protein coupled receptor 141
gene-LOC109061270	no|down	yes|down	no|down	1	LOC109061270	potassium channel subfamily K member 10-like, transcript variant X1
gene-LOC122147983	no|down	yes|down	no|down	1	LOC122147983	FXYD domain-containing ion transport regulator 6-like, transcript variant X1
gene-LOC109068064	no|up	no|down	yes|down	1	LOC109068064	immunoglobulin lambda-like polypeptide 5
gene-LOC109059061	yes|down	no|down	no|up	1	LOC109059061	complement C3-like, transcript variant X1
gene-aasdh	yes|down	no|down	no|up	1	aasdh	aminoadipate-semialdehyde dehydrogenase, transcript variant X3
gene-LOC109112674	no|down	no|down	yes|down	1	LOC109112674	E3 ubiquitin-protein ligase RBBP6-like
gene-LOC109105906	no|down	yes|down	yes|down	2	LOC109105906	protein S100-A5-like
gene-LOC109086706	no|up	no|up	yes|up	1	LOC109086706	angiomotin-like, transcript variant X2
gene-hps5	no|down	yes|up	yes|up	2	hps5	HPS5 biogenesis of lysosomal organelles complex 2 subunit 2
gene-LOC109054739	yes|up	yes|up	no|up	2	LOC109054739	MAM and LDL-receptor class A domain-containing protein 1-like, transcript variant X5
gene-nrbp2a	yes|up	no|up	no|down	1	nrbp2a	nuclear receptor binding protein 2a, transcript variant X1
gene-LOC109092793	no|up	yes|up	no|up	1	LOC109092793	heterogeneous nuclear ribonucleoprotein L-like
gene-slc4a4a	yes|up	no|up	no|down	1	slc4a4a	solute carrier family 4 member 4a
gene-LOC122142023	no|up	no|up	yes|up	1	LOC122142023
gene-foxi3a	no|down	yes|down	no|down	1	foxi3a	forkhead box I3a
gene-LOC109093375	no|up	yes|up	no|up	1	LOC109093375	insulin receptor substrate 2-B-like
gene-si:dkeyp-118h9.7	no|up	yes|down	yes|down	2	si:dkeyp-118h9.7	sacsin
gene-pah	yes|down	yes|down	no|down	2	pah	phenylalanine hydroxylase
gene-LOC109082848	yes|up	no|up	no|up	1	LOC109082848	tenascin-like, transcript variant X7
gene-LOC109093373	yes|down	no|down	no|down	1	LOC109093373	ras-like protein family member 11A-like
gene-nrd1b	yes|up	no|up	no|up	1	nrd1b	nardilysin b (N-arginine dibasic convertase), transcript variant X1
gene-LOC109082844	no|up	yes|up	yes|up	2	LOC109082844	uncharacterized LOC109082844
gene-fetub	yes|down	no|down	no|up	1	fetub	fetuin B
gene-LOC109080618	yes|down	no|down	no|up	1	LOC109080618	cholesteryl ester transfer protein, plasma
gene-LOC109044947	yes|up	no|up	no|up	1	LOC109044947
gene-LOC109084412	yes|up	no|down	no|up	1	LOC109084412	phosphorylase b kinase regulatory subunit alpha, skeletal muscle isoform-like
gene-tkfc	yes|up	no|down	no|down	1	tkfc	triokinase/FMN cyclase
gene-sh3d19	no|down	no|up	yes|up	1	sh3d19	SH3 domain containing 19, transcript variant X3
gene-LOC109086524	yes|down	no|down	no|up	1	LOC109086524	C-C motif chemokine 4-like, transcript variant X2
gene-aqp8a.2	yes|up	yes|up	no|up	2	aqp8a.2	aquaporin 8a, tandem duplicate 2
gene-LOC109089219	yes|up	yes|up	yes|up	3	LOC109089219
gene-LOC109052089	no|down	yes|down	no|down	1	LOC109052089	ubiquinol-cytochrome-c reductase complex assembly factor 1-like
gene-lmo7a	yes|up	no|down	no|down	1	lmo7a	LIM domain 7a, transcript variant X11
gene-LOC109100772	no|down	no|down	yes|down	1	LOC109100772	dual adapter for phosphotyrosine and 3-phosphotyrosine and 3-phosphoinositide-like
gene-LOC109100773	yes|down	no|down	no|down	1	LOC109100773	ragulator complex protein LAMTOR3-like
gene-LOC109100771	no|up	yes|up	no|up	1	LOC109100771	phospholipid-transporting ATPase VD-like, transcript variant X1
gene-plac8.2	no|up	no|down	yes|down	1	plac8.2	placenta associated 8, tandem duplicate 2
gene-LOC109060897	no|down	yes|up	yes|up	2	LOC109060897	fibroblast growth factor receptor 1-A-like, transcript variant X2
gene-LOC109107236	no|up	yes|up	yes|up	2	LOC109107236	lateral signaling target protein 2 homolog, transcript variant X2
gene-LOC109060895	no|up	no|up	yes|up	1	LOC109060895	stanniocalcin-like
gene-LOC122138630	yes|up	no|down	no|down	1	LOC122138630	caspase-7-like
gene-LOC109108193	no|up	no|up	yes|up	1	LOC109108193	prospero homeobox protein 1-like, transcript variant X3
gene-zbtb16a	yes|up	no|up	yes|up	2	zbtb16a	zinc finger and BTB domain containing 16a, transcript variant X4
gene-LOC122144977	no|up	yes|up	no|up	1	LOC122144977	uncharacterized LOC122144977
gene-LOC109097674	yes|down	no|up	no|up	1	LOC109097674	cdc42-interacting protein 4 homolog, transcript variant X2
gene-LOC109081382	yes|down	no|down	yes|down	2	LOC109081382	leukotriene C4 synthase-like, transcript variant X1
gene-rnf11a	no|up	yes|up	no|up	1	rnf11a	ring finger protein 11a
gene-LOC109078146	no|up	yes|down	no|down	1	LOC109078146	transmembrane protein 82-like
gene-hpse	yes|down	yes|up	yes|up	3	hpse	heparanase
gene-LOC109046425	no|down	no|up	yes|down	1	LOC109046425	ubiquitin carboxyl-terminal hydrolase 47-like, transcript variant X3
gene-si:rp71-15k1.1	yes|down	yes|down	no|up	2	si:rp71-15k1.1	uncharacterized protein LOC322393 homolog
gene-LOC109067848	yes|down	yes|down	no|up	2	LOC109067848	alpha-2-macroglobulin-like, transcript variant X2
gene-LOC109063522	no|up	yes|up	yes|up	2	LOC109063522	unconventional myosin-IXb-like, transcript variant X2
gene-LOC109063520	no|down	yes|down	no|down	1	LOC109063520	nuclear factor of activated T-cells, cytoplasmic 4-like
gene-LOC109075720	no|up	yes|up	yes|up	2	LOC109075720	forkhead box protein O3-like
gene-LOC109046059	yes|down	yes|down	no|up	2	LOC109046059	succinyl-CoA:3-ketoacid coenzyme A transferase 1, mitochondrial-like
gene-LOC109062836	no|down	yes|down	yes|down	2	LOC109062836	angiopoietin-related protein 1-like
gene-LOC109066827	no|down	yes|up	yes|up	2	LOC109066827	SID1 transmembrane family member 2-like
gene-LOC122138857	no|down	no|up	yes|up	1	LOC122138857	uncharacterized LOC122138857
gene-LOC109047331	yes|down	yes|down	no|down	2	LOC109047331	cocaine- and amphetamine-regulated transcript protein-like
gene-LOC122139582	yes|up	no|up	no|up	1	LOC122139582	tudor domain-containing protein 1-like
gene-LOC122139584	no|down	yes|down	no|down	1	LOC122139584	dedicator of cytokinesis protein 2-like
gene-LOC122139585	yes|up	no|up	yes|up	2	LOC122139585	protein diaphanous homolog 1-like
gene-LOC109047337	yes|down	no|down	no|down	1	LOC109047337	M1-specific T cell receptor alpha chain-like
gene-LOC109100083	yes|up	no|up	no|up	1	LOC109100083	urotensin-2 receptor-like
gene-LOC109067992	yes|up	no|up	no|down	1	LOC109067992	15-hydroxyprostaglandin dehydrogenase [NAD(+)]-like, transcript variant X2
gene-LOC109078727	no|down	no|down	yes|down	1	LOC109078727	NF-kappa-B inhibitor alpha-like
gene-fpgs	yes|up	yes|up	no|down	2	fpgs	folylpolyglutamate synthase
gene-LOC109060091	no|up	yes|down	no|down	1	LOC109060091	cysteine-rich secretory protein LCCL domain-containing 2-like
gene-LOC109083127	no|up	yes|down	no|up	1	LOC109083127	protein ELFN1-like, transcript variant X2
gene-slc35a1	yes|up	yes|up	yes|up	3	slc35a1	solute carrier family 35 member A1, transcript variant X3
gene-LOC109065596	no|down	yes|down	no|down	1	LOC109065596	cytochrome c oxidase subunit 5B, mitochondrial-like
gene-LOC122139453	no|down	no|down	yes|down	1	LOC122139453	uncharacterized LOC122139453
gene-LOC122135119	yes|up	no|up	no|up	1	LOC122135119	amine oxidase [flavin-containing]-like
gene-LOC109088299	yes|down	no|down	no|up	1	LOC109088299	V-type proton ATPase subunit G 1-like
gene-LOC109074635	yes|up	no|up	no|down	1	LOC109074635	protein NLRC3-like
gene-LOC109110468	yes|up	no|up	no|down	1	LOC109110468	beta,beta-carotene 15,15'-dioxygenase-like
gene-LOC109075539	no|up	yes|up	no|up	1	LOC109075539	apoptosis facilitator Bcl-2-like protein 14, transcript variant X1
gene-malrd1	yes|up	no|down	no|up	1	malrd1	MAM and LDL receptor class A domain containing 1, transcript variant X2
gene-LOC122135110	yes|up	no|down	no|down	1	LOC122135110	Krueppel-like factor 15
gene-LOC109064575	yes|up	no|up	no|down	1	LOC109064575	interleukin-13 receptor subunit alpha-2-like, transcript variant X2
gene-LOC109064574	yes|up	yes|up	yes|down	3	LOC109064574	E3 ubiquitin/ISG15 ligase TRIM25-like, transcript variant X1
gene-LOC109064571	no|up	yes|up	yes|up	2	LOC109064571	sorting nexin-5
gene-LOC109088742	no|up	yes|down	no|down	1	LOC109088742	glycine cleavage system H protein, mitochondrial-like
gene-si:ch211-14c7.2	no|down	no|down	yes|down	1	si:ch211-14c7.2	uncharacterized si:ch211-14c7.2, transcript variant X1
gene-LOC109093992	yes|down	no|down	yes|down	2	LOC109093992	EH domain-binding protein 1-like protein 1, transcript variant X3
gene-LOC122141910	no|up	no|down	yes|down	1	LOC122141910	uncharacterized LOC122141910
gene-LOC122134268	no|down	no|up	yes|up	1	LOC122134268	protein FAM222A-like, transcript variant X1
gene-LOC109070952	no|up	no|up	yes|up	1	LOC109070952	protein FAM210A-like, transcript variant X1
gene-LOC109098216	no|down	yes|down	no|down	1	LOC109098216	succinate dehydrogenase [ubiquinone] iron-sulfur subunit, mitochondrial-like
gene-LOC109046202	yes|up	no|down	no|down	1	LOC109046202	solute carrier family 13 member 2-like
gene-LOC109071391	yes|down	yes|down	no|up	2	LOC109071391	glycogen [starch] synthase, liver-like
gene-LOC109046752	no|down	no|down	yes|down	1	LOC109046752	platelet-derived growth factor subunit A, transcript variant X2
gene-LOC109081167	no|up	no|up	yes|up	1	LOC109081167	lon protease homolog 2, peroxisomal-like
gene-LOC109094638	yes|up	yes|up	yes|up	3	LOC109094638	1-phosphatidylinositol 4,5-bisphosphate phosphodiesterase eta-2-like, transcript variant X1
gene-LOC109086659	no|up	yes|down	no|down	1	LOC109086659	uncharacterized LOC109086659
gene-KEF38_r02	no|down	yes|down	no|down	1	KEF38_r02	12S ribosomal RNA
gene-LOC109094325	yes|down	no|down	no|up	1	LOC109094325	putative sodium-coupled neutral amino acid transporter 7, transcript variant X3
gene-LOC109094636	yes|down	no|down	no|up	1	LOC109094636	clathrin light chain A-like, transcript variant X1
gene-LOC122141040	no|up	yes|up	no|up	1	LOC122141040	bromo adjacent homology domain-containing 1 protein
gene-LOC109095236	no|up	no|down	yes|down	1	LOC109095236	myosin binding protein C3, transcript variant X8
gene-LOC109095234	no|up	no|up	yes|down	1	LOC109095234	uncharacterized LOC109095234, transcript variant X1
gene-LOC109104708	no|down	yes|down	yes|down	2	LOC109104708
gene-LOC109084671	yes|down	no|down	no|up	1	LOC109084671	galactokinase
gene-dmgdh	no|down	yes|down	no|up	1	dmgdh	dimethylglycine dehydrogenase
gene-LOC122140064	yes|down	no|down	no|down	1	LOC122140064	pituitary tumor-transforming gene 1 protein-interacting protein-like, transcript variant X1
gene-evi5a	no|down	yes|up	yes|up	2	evi5a	ecotropic viral integration site 5a, transcript variant X2
gene-LOC122135183	no|down	no|down	yes|down	1	LOC122135183	uncharacterized LOC122135183, transcript variant X1
gene-LOC122142170	no|no test	yes|up	no|no test	1	LOC122142170	uncharacterized LOC122142170
gene-tmem14cb	no|down	yes|down	yes|down	2	tmem14cb	transmembrane protein 14Cb
gene-LOC122134909	no|down	yes|down	no|down	1	LOC122134909	adhesion G-protein coupled receptor G7-like
gene-ing5a	yes|up	no|up	no|up	1	ing5a	inhibitor of growth family, member 5a, transcript variant X1
gene-LOC122138068	no|up	yes|up	yes|up	2	LOC122138068
gene-LOC109087171	no|up	yes|up	no|up	1	LOC109087171
gene-LOC109099009	yes|down	no|down	no|down	1	LOC109099009	vimentin A2-like
gene-bloc1s5	yes|down	no|down	no|down	1	bloc1s5	biogenesis of lysosomal organelles complex-1, subunit 5, muted
gene-casz1	yes|up	no|down	no|up	1	casz1	castor zinc finger 1, transcript variant X2
gene-zgc:175214	no|down	yes|up	no|up	1	zgc:175214	uncharacterized protein LOC557610 homolog
gene-LOC109090532	no|up	yes|up	no|up	1	LOC109090532	sodium/hydrogen exchanger 1-like
gene-tmem240b	yes|up	no|up	yes|up	2	tmem240b	transmembrane protein 240b
gene-bloc1s3	yes|down	no|up	no|down	1	bloc1s3	biogenesis of lysosomal organelles complex-1, subunit 3
gene-LOC109071175	no|down	yes|down	yes|down	2	LOC109071175	matrix Gla protein
gene-tbc1d32	no|up	yes|down	no|down	1	tbc1d32	TBC1 domain family, member 32
gene-LOC109071178	no|up	yes|down	yes|down	2	LOC109071178	lymphatic vessel endothelial hyaluronic acid receptor 1-like
gene-LOC109072770	no|down	no|down	yes|down	1	LOC109072770	zinc finger E-box-binding homeobox 1-like, transcript variant X2
gene-LOC109072772	no|up	yes|up	yes|up	2	LOC109072772	zinc finger protein 518A-like
gene-LOC109051860	no|down	yes|down	no|down	1	LOC109051860	microsomal glutathione S-transferase 1
gene-LOC109051867	yes|down	no|down	no|down	1	LOC109051867	microsomal glutathione S-transferase 1-like, transcript variant X5
gene-LOC109057473	yes|down	yes|down	no|up	2	LOC109057473
gene-LOC109085936	no|up	yes|up	no|up	1	LOC109085936	uncharacterized LOC109085936
gene-LOC109045243	yes|up	no|up	no|up	1	LOC109045243	sulfate anion transporter 1, transcript variant X2
gene-ackr4b	yes|down	no|down	no|up	1	ackr4b	atypical chemokine receptor 4b
gene-LOC109075796	no|up	yes|up	no|up	1	LOC109075796	ras-related protein Rab-8A
gene-efhb	no|up	yes|up	no|up	1	efhb	EF-hand domain family, member B
gene-LOC109099489	yes|up	no|up	no|up	1	LOC109099489	APOBEC1 complementation factor, transcript variant X3
gene-LOC109045302	no|no test	yes|up	no|no test	1	LOC109045302
gene-LOC109061879	yes|up	no|up	no|up	1	LOC109061879	nucleolar protein 4-like, transcript variant X2
gene-LOC109083546	no|down	yes|down	no|down	1	LOC109083546	ATP-binding cassette sub-family C member 3-like
gene-LOC109084265	no|up	no|up	yes|up	1	LOC109084265	uncharacterized LOC109084265, transcript variant X1
gene-LOC109084264	yes|down	no|up	no|down	1	LOC109084264	ral guanine nucleotide dissociation stimulator-like, transcript variant X2
gene-LOC109112655	no|down	no|up	yes|up	1	LOC109112655	NHS-like protein 1, transcript variant X8
gene-LOC109071495	no|up	no|up	yes|up	1	LOC109071495	potassium voltage-gated channel subfamily C member 4-like, transcript variant X1
gene-farp1	yes|up	yes|up	yes|up	3	farp1	FERM, RhoGEF (ARHGEF) and pleckstrin domain protein 1 (chondrocyte-derived)
gene-LOC109076654	no|no test	yes|up	no|no test	1	LOC109076654	cystatin-like
gene-LOC109072154	no|up	yes|down	no|down	1	LOC109072154	glutathione-specific gamma-glutamylcyclotransferase 1-like
gene-LOC122134409	no|up	yes|up	no|up	1	LOC122134409	roquin-2-like
gene-LOC109113220	no|up	no|up	yes|up	1	LOC109113220	cullin-9-like, transcript variant X3
gene-LOC122144369	no|down	yes|down	yes|down	2	LOC122144369
gene-LOC109113223	no|up	no|up	yes|up	1	LOC109113223
gene-LOC109113227	no|down	no|down	yes|down	1	LOC109113227	None
gene-LOC109091041	no|down	yes|down	yes|down	2	LOC109091041	UDP-N-acetylhexosamine pyrophosphorylase-like, transcript variant X1
gene-LOC109105073	yes|down	no|down	no|down	1	LOC109105073	ragulator complex protein LAMTOR2
gene-LOC109112651	no|down	yes|down	no|down	1	LOC109112651	heme-binding protein 2-like, transcript variant X1
gene-LOC122144365	no|down	yes|up	no|up	1	LOC122144365	uncharacterized LOC122144365
gene-LOC109105074	yes|down	no|down	no|down	1	LOC109105074	ragulator complex protein LAMTOR2
gene-LOC109102941	no|up	yes|up	no|up	1	LOC109102941	NACHT, LRR and PYD domains-containing protein 12-like
gene-nectin1a	no|no test	yes|up	no|up	1	nectin1a	nectin cell adhesion molecule 1a
gene-LOC109072552	yes|down	no|down	no|down	1	LOC109072552	arfaptin-2-like, transcript variant X6
gene-LOC109102666	no|up	yes|up	yes|up	2	LOC109102666
gene-si:dkey-264d12.5	no|down	no|down	yes|down	1	si:dkey-264d12.5	cingulin, transcript variant X3
gene-LOC109092004	yes|up	no|up	no|up	1	LOC109092004	reticulon-4 receptor-like 2
gene-stc2a	yes|down	no|down	yes|down	2	stc2a	stanniocalcin 2a
gene-LOC109057290	no|up	yes|up	yes|up	2	LOC109057290	G-protein coupled receptor 55-like, transcript variant X2
gene-LOC109066639	no|up	yes|up	no|up	1	LOC109066639	interleukin-17 receptor A-like
gene-LOC109093579	no|down	yes|up	no|up	1	LOC109093579	uncharacterized LOC109093579
gene-LOC109092003	no|no test	yes|up	no|up	1	LOC109092003	zona pellucida sperm-binding protein 4-like, transcript variant X1
gene-LOC109061849	no|down	yes|down	no|down	1	LOC109061849	twist-related protein-like
gene-LOC109095903	yes|up	yes|up	yes|up	3	LOC109095903	A-kinase anchor protein 11-like, transcript variant X2
gene-LOC109066632	yes|up	no|up	no|up	1	LOC109066632	UHRF1-binding protein 1-like
gene-LOC122144412	no|up	yes|up	yes|up	2	LOC122144412	palmitoyltransferase ZDHHC20-A-like
gene-LOC122144410	no|down	yes|down	yes|down	2	LOC122144410	uncharacterized LOC122144410
gene-syde2	yes|up	yes|up	yes|up	3	syde2	synapse defective 1, Rho GTPase, homolog 2 (C. elegans), transcript variant X4
gene-LOC109091665	yes|down	no|down	no|up	1	LOC109091665	sorting nexin-2-like
gene-LOC109105294	no|up	yes|up	yes|up	2	LOC109105294	mitogen-activated protein kinase kinase kinase 11
gene-LOC109091666	yes|down	yes|down	no|down	2	LOC109091666	RNA-binding protein Raly-like, transcript variant X3
gene-LOC109102222	yes|up	no|up	no|up	1	LOC109102222
gene-LOC109101248	yes|down	no|up	no|down	1	LOC109101248	carbonic anhydrase-like
gene-arpc5la	no|down	no|down	yes|down	1	arpc5la	actin related protein 2/3 complex, subunit 5-like, a
gene-LOC109106254	no|up	yes|up	yes|up	2	LOC109106254	OTU domain-containing protein 7B, transcript variant X3
gene-ttc6	yes|up	no|down	no|down	1	ttc6	tetratricopeptide repeat domain 6, transcript variant X3
gene-tle3a	no|down	no|down	yes|down	1	tle3a	TLE family member 3, transcriptional corepressor a, transcript variant X5
gene-LOC109092840	no|up	no|up	yes|up	1	LOC109092840	EVI5-like protein
gene-LOC109049762	no|up	yes|down	no|down	1	LOC109049762	polyadenylate-binding protein 2-B-like, transcript variant X2
gene-LOC122136294	no|down	yes|down	no|down	1	LOC122136294
gene-LOC109080364	no|down	yes|down	yes|down	2	LOC109080364	protein bicaudal C homolog 1-B-like
gene-LOC109083148	no|up	yes|up	yes|up	2	LOC109083148
gene-LOC109091597	no|down	yes|down	no|down	1	LOC109091597	40S ribosomal protein S26
gene-LOC109058034	no|down	no|down	yes|down	1	LOC109058034	max-binding protein MNT-like
gene-dpyda.1	no|down	no|up	yes|up	1	dpyda.1	dihydropyrimidine dehydrogenase a, tandem duplicate 1
gene-LOC109096247	no|down	yes|down	no|down	1	LOC109096247	lactadherin-like
gene-LOC122146079	no|down	yes|down	yes|down	2	LOC122146079	regulator of cell cycle RGCC-like
gene-LOC109096243	yes|up	no|up	no|up	1	LOC109096243	leucine-rich repeat-containing protein 58-like
gene-LOC109059521	no|down	no|down	yes|down	1	LOC109059521	Fc receptor-like protein 5
gene-LOC109106920	yes|down	no|down	yes|down	2	LOC109106920	rho-related GTP-binding protein RhoB-like
gene-LOC109106923	yes|up	no|up	no|up	1	LOC109106923	uncharacterized LOC109106923, transcript variant X2
gene-LOC109053916	no|up	yes|up	no|up	1	LOC109053916	FHF complex subunit HOOK interacting protein 2B-like
gene-LOC109106927	no|up	yes|up	no|up	1	LOC109106927	lysophosphatidic acid receptor 6-like
gene-LOC109096249	no|down	yes|down	no|down	1	LOC109096249	collagen alpha-1(IV) chain-like
gene-LOC109058477	no|down	yes|down	no|down	1	LOC109058477	prefoldin subunit 2-like
gene-mical2a	yes|up	no|up	no|up	1	mical2a	microtubule associated monooxygenase, calponin and LIM domain containing 2a, transcript variant X10
gene-LOC109053476	yes|down	yes|down	no|down	2	LOC109053476	solute carrier family 22 member 6-A-like
gene-LOC109050023	no|down	no|up	yes|up	1	LOC109050023	V-type proton ATPase 16 kDa proteolipid subunit
gene-LOC109071955	no|down	no|down	yes|down	1	LOC109071955	fatty acid-binding protein, brain
gene-LOC109071954	yes|up	no|up	no|up	1	LOC109071954	microtubule-associated serine/threonine-protein kinase 3-like
gene-LOC109071957	yes|down	yes|down	no|down	2	LOC109071957	clavesin-2
gene-LOC109071956	yes|down	no|down	no|up	1	LOC109071956	cAMP-dependent protein kinase inhibitor beta-like
gene-LOC109051513	no|down	yes|up	yes|up	2	LOC109051513
gene-LOC109078299	no|up	yes|up	no|up	1	LOC109078299
gene-LOC109078442	no|up	yes|up	yes|up	2	LOC109078442	uncharacterized LOC109078442
gene-LOC109049780	no|up	no|up	yes|down	1	LOC109049780	uncharacterized LOC109049780
gene-LOC109049787	yes|down	no|down	no|down	1	LOC109049787	small integral membrane protein 22-like
gene-LOC109096069	no|up	yes|down	yes|down	2	LOC109096069	immunoglobulin lambda constant 7-like
gene-LOC109055035	yes|down	no|down	no|up	1	LOC109055035	DNA-binding protein SATB2-like, transcript variant X3
gene-LOC109055036	no|down	no|down	yes|down	1	LOC109055036	delta-like protein B
gene-LOC109049788	yes|down	no|down	no|down	1	LOC109049788	V-type proton ATPase catalytic subunit A-like
gene-LOC109096062	yes|up	yes|up	no|up	2	LOC109096062	carboxy-terminal domain RNA polymerase II polypeptide A small phosphatase 1-like, transcript variant X1
gene-LOC109090952	yes|down	yes|down	yes|down	3	LOC109090952	lysozyme C
gene-trnae-uuc-31	no|down	no|up	yes|up	1	trnae-uuc	tRNA-Glu
gene-LOC109084089	no|up	no|up	yes|up	1	LOC109084089	LARGE xylosyl- and glucuronyltransferase 2-like, transcript variant X6
gene-trioa	no|up	no|up	yes|up	1	trioa	trio Rho guanine nucleotide exchange factor a, transcript variant X8
gene-LOC109078634	no|down	yes|down	no|down	1	LOC109078634	mis18-binding protein 1-like
gene-LOC109062246	yes|down	yes|down	no|up	2	LOC109062246	neoverrucotoxin subunit alpha-like
gene-LOC109083722	no|down	yes|down	no|down	1	LOC109083722	E3 ubiquitin-protein ligase TRIM39-like, transcript variant X2
gene-LOC109083721	no|up	yes|up	no|up	1	LOC109083721	NACHT, LRR and PYD domains-containing protein 3-like, transcript variant X3
gene-LOC109083724	yes|down	no|down	no|down	1	LOC109083724	SEC14-like protein 1
gene-LOC122134627	yes|up	yes|up	no|no test	2	LOC122134627
gene-LOC122146075	yes|down	no|down	no|down	1	LOC122146075	gastrula zinc finger protein XlCGF8.2DB-like
gene-ipo13a	no|down	yes|down	yes|down	2	ipo13a	importin 13a, transcript variant X1
gene-LOC109082142	no|up	yes|up	yes|up	2	LOC109082142	BTB/POZ domain-containing protein KCTD5-like
gene-ipo13b	yes|up	yes|up	yes|up	3	ipo13b	importin 13b, transcript variant X1
gene-LOC109065206	no|down	yes|down	no|down	1	LOC109065206	DNA polymerase epsilon subunit 4-like
gene-LOC109065207	yes|down	yes|down	yes|down	3	LOC109065207	C-C motif chemokine 19-like
gene-LOC109102913	no|up	yes|up	no|up	1	LOC109102913	ran-binding protein 3-like
gene-LOC109069215	no|down	yes|down	no|down	1	LOC109069215	PAK4-inhibitor inka1-like
gene-LOC109095190	no|up	yes|up	no|up	1	LOC109095190	transcription factor E3-like, transcript variant X2
gene-LOC109065208	yes|down	no|down	no|up	1	LOC109065208	cystinosin-like
gene-LOC109074382	yes|up	yes|up	yes|up	3	LOC109074382	phospholipid phosphatase 1
gene-ythdf3	no|up	yes|up	no|up	1	ythdf3	YTH N(6)-methyladenosine RNA binding protein 3, transcript variant X2
gene-LOC109078625	yes|down	yes|down	no|down	2	LOC109078625	cerebellin-2
gene-LOC109049165	no|down	no|down	yes|down	1	LOC109049165	None
gene-LOC109064615	no|up	yes|up	no|up	1	LOC109064615	vacuolar protein sorting-associated protein 13C-like, transcript variant X3
gene-map3k2	no|up	yes|up	yes|up	2	map3k2	mitogen-activated protein kinase kinase kinase 2
gene-LOC109049161	no|down	no|up	yes|down	1	LOC109049161	biliverdin reductase A-like
gene-LOC109091623	no|down	yes|down	no|down	1	LOC109091623	follistatin-related protein 3-like
gene-tmem14a	yes|down	no|down	no|up	1	tmem14a	transmembrane protein 14A, transcript variant X1
gene-LOC122134206	no|up	no|up	yes|up	1	LOC122134206	transmembrane protein 267, transcript variant X1
gene-map3k8	no|up	no|down	yes|down	1	map3k8	mitogen-activated protein kinase kinase kinase 8
gene-LOC109045109	no|up	no|down	yes|down	1	LOC109045109	forkhead box protein F2-like
gene-LOC109108749	yes|down	yes|down	no|up	2	LOC109108749	ureidopropionase, beta
gene-LOC109069698	yes|up	no|up	no|up	1	LOC109069698	translin-like, transcript variant X2
gene-LOC109062799	no|down	yes|down	no|up	1	LOC109062799	hydroxysteroid dehydrogenase-like protein 2
gene-LOC109103066	no|up	no|down	yes|down	1	LOC109103066	1-phosphatidylinositol 4,5-bisphosphate phosphodiesterase delta-1-like
gene-hscb	no|up	yes|down	no|down	1	hscb	HscB mitochondrial iron-sulfur cluster cochaperone
gene-LOC109066015	yes|up	no|up	no|down	1	LOC109066015	lipoyltransferase 1, mitochondrial
gene-LOC109096507	no|down	yes|up	no|up	1	LOC109096507	serine/threonine-protein phosphatase with EF-hands 2, transcript variant X3
gene-LOC122146121	yes|up	no|up	yes|up	2	LOC122146121	uncharacterized LOC122146121
gene-LOC109076703	yes|up	yes|up	yes|up	3	LOC109076703	sodium- and chloride-dependent creatine transporter 1-like, transcript variant X1
gene-LOC122134207	no|down	yes|down	no|down	1	LOC122134207	zinc finger protein 239-like
gene-LOC109066019	yes|down	no|down	no|down	1	LOC109066019	oxysterol-binding protein-related protein 10-like, transcript variant X2
gene-LOC109060794	no|up	no|down	yes|down	1	LOC109060794	tumor necrosis factor receptor superfamily member 13B-like, transcript variant X1
gene-LOC109060797	no|down	yes|down	no|down	1	LOC109060797	uncharacterized LOC109060797
gene-LOC109065647	no|up	yes|up	no|no test	1	LOC109065647	polymeric immunoglobulin receptor-like, transcript variant X1
gene-pcolce2a	yes|down	yes|down	no|down	2	pcolce2a	procollagen C-endopeptidase enhancer 2a
gene-LOC109100671	no|down	yes|down	no|down	1	LOC109100671	40S ribosomal protein S24, transcript variant X3
gene-LOC122140737	yes|up	yes|up	yes|up	3	LOC122140737	uncharacterized LOC122140737
gene-LOC109092119	no|up	yes|up	no|up	1	LOC109092119	MAP7 domain-containing protein 1-like, transcript variant X6
gene-LOC109106740	yes|up	yes|up	yes|up	3	LOC109106740
gene-LOC109107342	no|down	yes|down	no|down	1	LOC109107342	cytochrome c oxidase subunit 6C-1-like, transcript variant X2
gene-LOC109069072	no|up	yes|up	no|up	1	LOC109069072	nucleotide-binding oligomerization domain-containing protein 2-like
gene-LOC109107340	no|down	no|down	yes|down	1	LOC109107340
gene-LOC109064081	yes|up	no|up	no|up	1	LOC109064081
gene-LOC109069075	no|down	no|down	yes|down	1	LOC109069075	complement C1q-like protein 3
gene-LOC109100566	no|down	no|up	yes|down	1	LOC109100566	potassium channel subfamily K member 18-like
gene-LOC109069079	no|up	yes|down	no|down	1	LOC109069079	reticulon-3-B-like, transcript variant X5
gene-slc29a3	no|down	yes|up	no|up	1	slc29a3	solute carrier family 29 member 3, transcript variant X3
gene-txn	no|down	no|down	yes|down	1	txn	thioredoxin
gene-LOC109068073	no|up	yes|up	no|up	1	LOC109068073	Golgi membrane protein 1-like, transcript variant X4
gene-LOC109059075	yes|down	no|down	no|down	1	LOC109059075	GAS2-like protein 1
gene-LOC109087137	no|up	yes|up	no|up	1	LOC109087137	dymeclin-like
gene-LOC109055296	yes|up	no|up	no|down	1	LOC109055296	epsin-1-like, transcript variant X3
gene-LOC109047658	yes|up	no|up	no|up	1	LOC109047658
gene-LOC109086734	no|down	yes|down	no|down	1	LOC109086734	cytochrome c oxidase subunit 7B, mitochondrial-like
gene-LOC109086733	no|down	yes|down	no|down	1	LOC109086733	28S ribosomal protein S17, mitochondrial-like
gene-LOC109100969	no|up	yes|down	no|down	1	LOC109100969	interferon-induced protein with tetratricopeptide repeats 1-like
gene-LOC122136793	no|up	yes|up	no|down	1	LOC122136793
gene-LOC109111403	yes|down	no|down	no|up	1	LOC109111403	transmembrane protein 54-like, transcript variant X1
gene-LOC109088912	no|down	no|down	yes|down	1	LOC109088912	uncharacterized LOC109088912, transcript variant X3
gene-LOC122142033	no|up	yes|up	no|up	1	LOC122142033
gene-LOC109092816	no|up	yes|up	no|up	1	LOC109092816	transmembrane protein 116-like
gene-LOC122142034	no|down	no|down	yes|down	1	LOC122142034	transmembrane protein 269-like, transcript variant X6
gene-LOC122142035	yes|up	yes|up	yes|up	3	LOC122142035
gene-zmp:0000001138	no|down	yes|up	no|up	1	zmp:0000001138	uncharacterized protein LOC100002901 homolog
gene-LOC109093365	no|up	no|up	yes|up	1	LOC109093365	transcriptional adapter 2-beta
gene-LOC109088540	no|down	no|down	yes|down	1	LOC109088540	ubiquitin carboxyl-terminal hydrolase 8-like, transcript variant X5
gene-LOC109082858	no|up	yes|up	yes|up	2	LOC109082858	uncharacterized LOC109082858
gene-LOC122141693	yes|up	no|up	no|up	1	LOC122141693	ubiquitin carboxyl-terminal hydrolase 47-like, transcript variant X5
gene-tdo2b	yes|down	yes|down	no|up	2	tdo2b	tryptophan 2,3-dioxygenase b
gene-tdo2a	yes|down	yes|down	no|up	2	tdo2a	tryptophan 2,3-dioxygenase a
gene-slc41a2a	yes|up	no|up	no|up	1	slc41a2a	solute carrier family 41 member 2a, transcript variant X1
gene-LOC122139570	yes|down	no|down	no|down	1	LOC122139570	uncharacterized LOC122139570
gene-ero1b	no|down	yes|down	no|down	1	ero1b	endoplasmic reticulum oxidoreductase 1 beta
gene-LOC109086513	no|down	no|up	yes|down	1	LOC109086513	uncharacterized LOC109086513, transcript variant X2
gene-LOC109084460	yes|down	no|down	no|down	1	LOC109084460	interferon-induced very large GTPase 1-like
gene-LOC109077632	no|up	yes|up	no|up	1	LOC109077632	src substrate cortactin-like, transcript variant X3
gene-LOC109111622	yes|up	yes|up	no|up	2	LOC109111622	protein MB21D2
gene-LOC109100712	no|down	no|down	yes|down	1	LOC109100712	uncharacterized LOC109100712
gene-akr1a1a	yes|down	no|up	no|up	1	akr1a1a	aldo-keto reductase family 1, member A1a (aldehyde reductase)
gene-LOC109048161	no|down	yes|down	no|down	1	LOC109048161	acyl-coenzyme A thioesterase 9, mitochondrial-like, transcript variant X2
gene-zgc:77439	yes|up	no|down	no|up	1	zgc:77439	uncharacterized protein LOC378987 homolog, transcript variant X4
gene-LOC122135981	no|down	no|up	yes|down	1	LOC122135981	uncharacterized LOC122135981
gene-LOC109076929	no|up	yes|up	no|up	1	LOC109076929	uncharacterized LOC109076929
gene-LOC109060313	yes|up	no|down	no|up	1	LOC109060313	gap junction Cx32.2 protein-like
gene-si:ch73-226l13.2	no|up	yes|down	yes|down	2	si:ch73-226l13.2	uncharacterized protein LOC100150092 homolog
gene-LOC122138197	no|down	yes|down	no|down	1	LOC122138197	signal recognition particle 19 kDa protein-like
gene-LOC109070383	no|down	no|down	yes|down	1	LOC109070383	density-regulated protein-like, transcript variant X2
gene-LOC122147444	no|down	yes|down	no|down	1	LOC122147444	uncharacterized LOC122147444
gene-LOC122148238	yes|up	yes|up	yes|up	3	LOC122148238
gene-LOC109047434	no|down	no|down	yes|down	1	LOC109047434	transient receptor potential cation channel subfamily M member 1-like, transcript variant X2
gene-LOC109063686	yes|down	no|down	no|up	1	LOC109063686	carboxylesterase 5A-like
gene-LOC109095517	yes|down	no|down	no|down	1	LOC109095517	cathepsin G-like
gene-LOC109078154	yes|up	no|up	yes|up	2	LOC109078154
gene-LOC109070388	yes|down	no|down	no|down	1	LOC109070388	protocadherin-10-like, transcript variant X4
gene-LOC109046925	yes|down	no|down	no|down	1	LOC109046925	unconventional myosin-XV-like
gene-LOC122135100	no|up	yes|up	yes|up	2	LOC122135100
gene-hsp70.3	yes|up	no|down	no|up	1	hsp70.3	heat shock cognate 70-kd protein, tandem duplicate 3
gene-LOC109074624	no|down	yes|up	no|up	1	LOC109074624	gamma-secretase activating protein
gene-LOC109085833	no|down	no|down	yes|down	1	LOC109085833	calcium/calmodulin-dependent protein kinase type 1B-like
gene-LOC109063532	yes|down	no|down	no|up	1	LOC109063532	mannose-binding protein C, transcript variant X2
gene-LOC109046697	yes|up	yes|up	no|up	2	LOC109046697	plakophilin-1-like
gene-LOC109067834	no|up	yes|up	no|up	1	LOC109067834	nuclear factor interleukin-3-regulated protein-like
gene-LOC109109128	no|down	no|down	yes|down	1	LOC109109128	uncharacterized LOC109109128, transcript variant X2
gene-LOC109111277	yes|down	yes|down	no|down	2	LOC109111277	uncharacterized LOC109111277
gene-LOC109062800	yes|down	no|down	no|down	1	LOC109062800	ints3 and nabp interacting protein
gene-LOC109047346	no|down	yes|down	no|up	1	LOC109047346	phytanoyl-CoA dioxygenase domain-containing protein 1, transcript variant X1
gene-LOC109079406	yes|down	yes|down	no|down	2	LOC109079406	UBX domain-containing protein 1-like, transcript variant X2
gene-LOC109098509	yes|up	yes|up	yes|up	3	LOC109098509	zinc transporter ZIP3, transcript variant X1
gene-LOC122142251	no|up	yes|down	no|up	1	LOC122142251	uncharacterized LOC122142251
gene-LOC122142351	no|up	no|down	yes|down	1	LOC122142351	immunoglobulin kappa variable 3-15-like
gene-LOC109111339	yes|down	yes|down	no|down	2	LOC109111339	keratin, type I cytoskeletal 13-like
gene-LOC109110201	no|down	yes|down	no|down	1	LOC109110201	cytochrome c oxidase subunit 5B, mitochondrial-like
gene-LOC109110752	no|up	no|up	yes|up	1	LOC109110752	uncharacterized LOC109110752
gene-LOC122141213	no|up	yes|down	yes|down	2	LOC122141213	cingulin
gene-LOC122138443	no|down	no|down	yes|down	1	LOC122138443	B- and T-lymphocyte attenuator-like
gene-LOC122138440	no|down	yes|down	no|down	1	LOC122138440
gene-LOC109060676	no|down	yes|down	no|down	1	LOC109060676	polymeric immunoglobulin receptor-like
gene-LOC109064316	yes|up	no|up	no|up	1	LOC109064316
gene-LOC109052343	no|down	no|down	yes|down	1	LOC109052343	mitogen-activated protein kinase kinase kinase 20-like
gene-LOC109052341	no|down	yes|down	no|down	1	LOC109052341
gene-LOC109087573	no|down	yes|down	no|down	1	LOC109087573	gamma-parvin-like, transcript variant X1
gene-LOC122134981	no|down	no|down	yes|down	1	LOC122134981	uncharacterized LOC122134981
gene-LOC109065565	yes|down	no|down	no|up	1	LOC109065565	UNC93-like protein MFSD11
gene-LOC109091868	yes|down	yes|up	no|up	2	LOC109091868	sodium-coupled monocarboxylate transporter 1-like
gene-LOC109069847	yes|up	no|up	no|down	1	LOC109069847	transcription factor 7-like 1-B, transcript variant X2
gene-bmpr1bb	no|down	no|down	yes|down	1	bmpr1bb	bone morphogenetic protein receptor, type IBb, transcript variant X3
gene-LOC109067881	no|up	yes|down	no|down	1	LOC109067881	differentially expressed in FDCP 6-like, transcript variant X2
gene-chia.3	yes|up	yes|up	no|up	2	chia.3	chitinase, acidic.3
gene-chia.1	yes|up	no|up	no|up	1	chia.1	chitinase, acidic.1, transcript variant X1
gene-eva1bb	yes|down	yes|down	yes|down	3	eva1bb	eva-1 homolog Bb (C. elegans)
gene-cd151	no|up	no|down	yes|down	1	cd151	CD151 molecule, transcript variant X3
gene-LOC122148923	no|down	yes|down	yes|down	2	LOC122148923	uncharacterized LOC122148923
gene-greb1	no|up	no|up	yes|up	1	greb1	growth regulating estrogen receptor binding 1, transcript variant X1
gene-sla2b	yes|up	no|down	no|down	1	sla2b	Src like adaptor 2b
gene-LOC109056249	yes|up	no|up	no|up	1	LOC109056249	adenylate cyclase type 9-like
gene-LOC109046747	no|down	no|down	yes|down	1	LOC109046747	uncharacterized LOC109046747
gene-LOC109091949	no|up	yes|up	no|up	1	LOC109091949	coiled-coil and C2 domain-containing protein 1B-like, transcript variant X2
gene-LOC109056242	no|up	yes|up	yes|up	2	LOC109056242	intercellular adhesion molecule 1
gene-LOC109056240	yes|up	no|up	no|up	1	LOC109056240	pyridine nucleotide-disulfide oxidoreductase domain-containing protein 2-like, transcript variant X2
gene-LOC109056713	no|down	yes|down	yes|down	2	LOC109056713	U2 small nuclear ribonucleoprotein A'-like
gene-LOC122136721	yes|down	yes|down	no|down	2	LOC122136721	None
gene-LOC122141070	yes|down	yes|down	no|down	2	LOC122141070	cytochrome P450 2J2-like
gene-LOC122140078	no|up	no|up	yes|up	1	LOC122140078
gene-LOC109104719	yes|down	no|down	no|down	1	LOC109104719	BMP-binding endothelial regulator protein-like
gene-ptgs2a	yes|up	no|down	no|down	1	ptgs2a	prostaglandin-endoperoxide synthase 2a
gene-igsf3l	no|up	yes|up	no|up	1	igsf3l	immunoglobulin superfamily, member 3-like
gene-LOC109104715	no|down	no|down	yes|down	1	LOC109104715	uncharacterized LOC109104715
gene-LOC122145596	yes|down	yes|down	yes|down	3	LOC122145596	uncharacterized LOC122145596
gene-LOC109090327	yes|up	no|up	no|up	1	LOC109090327	A disintegrin and metalloproteinase with thrombospondin motifs 8-like
gene-f7i	yes|down	no|down	no|up	1	f7i	coagulation factor VIIi, transcript variant X2
gene-mfsd2ab	yes|down	no|up	no|up	1	mfsd2ab	major facilitator superfamily domain containing 2ab
gene-LOC109074666	no|down	yes|down	no|down	1	LOC109074666	zinc finger protein 883-like, transcript variant X1
gene-LOC109105449	no|down	yes|down	yes|down	2	LOC109105449	collagen alpha-6(VI) chain-like, transcript variant X2
gene-si:ch211-153b23.5	yes|down	yes|down	yes|down	3	si:ch211-153b23.5	uncharacterized protein LOC321177 homolog, transcript variant X1
gene-mbnl2	yes|up	yes|up	yes|up	3	mbnl2	muscleblind-like splicing regulator 2, transcript variant X11
gene-LOC109045275	no|down	yes|down	no|down	1	LOC109045275
gene-LOC109097651	no|down	yes|down	no|down	1	LOC109097651	tripartite motif-containing protein 3-like, transcript variant X2
gene-wdr11	no|up	yes|up	no|up	1	wdr11	WD repeat domain 11
gene-LOC109056062	no|down	yes|down	yes|down	2	LOC109056062	ETS translocation variant 5-like, transcript variant X2
gene-LOC109056061	no|up	yes|down	no|down	1	LOC109056061	serine/threonine-protein phosphatase with EF-hands 2
gene-LOC109064935	no|down	no|down	yes|down	1	LOC109064935	E3 ubiquitin-protein ligase TRIM21-like
gene-LOC109078952	no|down	no|down	yes|down	1	LOC109078952	amyloid-beta A4 precursor protein-binding family B member 2-like
gene-LOC122134866	no|up	yes|up	yes|up	2	LOC122134866
gene-LOC109065781	no|down	no|up	yes|up	1	LOC109065781	anion exchange protein 2-like, transcript variant X2
gene-LOC109050906	no|down	yes|up	no|up	1	LOC109050906	E3 ubiquitin-protein ligase SMURF1, transcript variant X3
gene-LOC122142521	no|up	yes|up	no|up	1	LOC122142521	monocyte chemotactic protein 1B-like
gene-fkbp1b	no|down	no|down	yes|down	1	fkbp1b	FKBP prolyl isomerase 1B
gene-bicd1a	no|up	yes|up	no|up	1	bicd1a	bicaudal D homolog 1a, transcript variant X6
gene-kpna4	no|up	yes|up	no|up	1	kpna4	karyopherin alpha 4 (importin alpha 3)
gene-rbm34	no|up	no|down	yes|down	1	rbm34	RNA binding motif protein 34
gene-LOC109074407	no|up	no|down	yes|down	1	LOC109074407	DNA (cytosine-5)-methyltransferase 3B-like
gene-LOC109051876	no|up	no|up	yes|up	1	LOC109051876	choline transporter-like protein 1
gene-LOC109057448	no|up	no|up	yes|up	1	LOC109057448	G-protein coupled receptor 55-like, transcript variant X2
gene-LOC109074372	no|up	yes|up	no|up	1	LOC109074372	cyclin-dependent kinase 14-like
gene-LOC109067302	no|up	yes|up	yes|up	2	LOC109067302	poly [ADP-ribose] polymerase tankyrase-1-like, transcript variant X6
gene-LOC109085418	no|up	yes|up	no|up	1	LOC109085418	autophagy-related protein 2 homolog B-like, transcript variant X2
gene-kctd4	yes|up	no|down	no|up	1	kctd4	potassium channel tetramerization domain containing 4
gene-LOC122148248	no|down	no|down	yes|down	1	LOC122148248	None
gene-LOC109090183	yes|up	no|down	no|up	1	LOC109090183	sushi domain-containing protein 2-like
gene-LOC109085412	no|up	yes|up	yes|up	2	LOC109085412	dedicator of cytokinesis protein 9-like, transcript variant X1
gene-kctd3	no|up	yes|down	no|down	1	kctd3	potassium channel tetramerization domain containing 3
gene-LOC109099490	no|down	yes|down	yes|down	2	LOC109099490	interferon-induced protein with tetratricopeptide repeats 5-like
gene-LOC109073835	yes|down	no|down	no|down	1	LOC109073835	mpv17-like protein, transcript variant X2
gene-LOC109045315	no|down	no|up	yes|up	1	LOC109045315	prenylcysteine oxidase-like
gene-LOC122144790	no|up	no|down	yes|down	1	LOC122144790
gene-LOC122135816	no|up	yes|up	no|up	1	LOC122135816	uncharacterized LOC122135816
gene-nlgn1	no|down	yes|down	no|down	1	nlgn1	neuroligin 1, transcript variant X2
gene-slc16a8	no|down	no|down	yes|down	1	slc16a8	solute carrier family 16 member 8
gene-tbc1d10ab	no|up	yes|up	no|up	1	tbc1d10ab	TBC1 domain family, member 10Ab
gene-LOC122145776	yes|up	yes|up	yes|up	3	LOC122145776	pheromone-regulated protein PRM7-like
gene-LOC109095575	no|up	yes|up	no|up	1	LOC109095575	macrophage-expressed gene 1 protein-like
gene-LOC109095574	no|up	yes|up	no|up	1	LOC109095574
gene-LOC109105049	no|up	no|up	yes|down	1	LOC109105049	tumor protein p53-inducible nuclear protein 1-like
gene-LOC109105048	yes|down	no|down	no|down	1	LOC109105048	NADH dehydrogenase (ubiquinone) complex I, assembly factor 6-like, transcript variant X3
gene-LOC109101744	no|down	yes|down	yes|down	2	LOC109101744	regulator of cell cycle RGCC-like
gene-LOC109095578	yes|down	no|down	yes|down	2	LOC109095578	perforin-1-like
gene-LOC109104068	yes|down	no|down	no|down	1	LOC109104068	SNARE-associated protein Snapin-like
gene-LOC122144311	yes|down	yes|down	no|down	2	LOC122144311
gene-ska1	yes|down	no|down	no|down	1	ska1	spindle and kinetochore associated complex subunit 1
gene-LOC109105593	no|down	yes|down	no|down	1	LOC109105593	proteasome assembly chaperone 3-like, transcript variant X1
gene-LOC109101035	no|down	yes|down	no|down	1	LOC109101035	cytochrome c oxidase assembly protein COX15 homolog
gene-LOC109066847	yes|up	yes|up	yes|up	3	LOC109066847	SID1 transmembrane family member 2-like, transcript variant X4
gene-LOC109110978	yes|up	no|up	no|down	1	LOC109110978	polycystic kidney disease protein 1-like 2
gene-LOC109110878	no|down	no|up	yes|down	1	LOC109110878	cytochrome b-245 heavy chain
gene-LOC109063031	yes|down	no|up	no|up	1	LOC109063031	patched domain-containing protein 3-like
gene-LOC109109240	no|down	yes|up	no|up	1	LOC109109240	oxysterol-binding protein-related protein 3-like
gene-LOC109103985	no|down	yes|down	no|down	1	LOC109103985
gene-acp7	yes|down	yes|up	yes|up	3	acp7	acid phosphatase 7, tartrate resistant (putative)
gene-LOC122147688	yes|down	no|down	no|up	1	LOC122147688	dehydrogenase/reductase SDR family member 11-like
gene-LOC109095977	no|down	yes|down	no|down	1	LOC109095977	sentrin-specific protease 7-like, transcript variant X2
gene-LOC109062987	no|down	yes|down	no|down	1	LOC109062987	5'-AMP-activated protein kinase subunit gamma-1, transcript variant X3
gene-LOC109113070	no|up	yes|up	yes|up	2	LOC109113070	trifunctional enzyme subunit beta, mitochondrial-like
gene-LOC109087854	no|up	yes|up	no|up	1	LOC109087854	kinesin light chain 1-like
gene-prss16	no|down	no|up	yes|up	1	prss16	serine protease 16
gene-LOC109101921	yes|down	no|down	no|up	1	LOC109101921	ectonucleotide pyrophosphatase/phosphodiesterase family member 2-like
gene-LOC109105911	no|up	yes|up	yes|up	2	LOC109105911
gene-LOC109105910	no|up	no|down	yes|down	1	LOC109105910	tumor protein p53-inducible nuclear protein 1-like
gene-LOC109091679	no|up	no|up	yes|up	1	LOC109091679	voltage-dependent calcium channel gamma-1 subunit-like
gene-LOC122136281	yes|down	no|up	no|down	1	LOC122136281	purine nucleoside phosphorylase-like
gene-LOC122136286	no|up	yes|up	yes|up	2	LOC122136286	E3 ubiquitin/ISG15 ligase TRIM25-like
gene-cdip1	no|up	yes|up	yes|up	2	cdip1	cell death-inducing p53 target 1, transcript variant X1
gene-LOC122136288	yes|up	yes|up	no|up	2	LOC122136288
gene-LOC109083151	yes|down	no|down	no|down	1	LOC109083151	poly(U)-specific endoribonuclease-C-like
gene-ca25h11orf96	yes|up	no|down	no|up	1	ca25h11orf96	chromosome A25 C11orf96 homolog
gene-LOC109044938	no|down	yes|down	no|down	1	LOC109044938	5'-deoxynucleotidase HDDC2
gene-fam20a	no|down	yes|down	no|down	1	fam20a	FAM20A golgi associated secretory pathway pseudokinase
gene-LOC109102693	no|up	yes|up	no|up	1	LOC109102693	bifunctional glutamate/proline--tRNA ligase-like, transcript variant X2
gene-LOC109059512	no|down	no|down	yes|down	1	LOC109059512	semaphorin-5B-like, transcript variant X2
gene-LOC109096270	no|up	no|up	yes|up	1	LOC109096270	MAGUK p55 subfamily member 4, transcript variant X3
gene-LOC109096274	no|up	no|up	yes|down	1	LOC109096274	NACHT, LRR and PYD domains-containing protein 12-like
gene-LOC109055368	no|up	yes|down	no|down	1	LOC109055368	None
gene-LOC109107998	no|up	no|up	yes|up	1	LOC109107998	trichohyalin-like, transcript variant X2
gene-LOC109070414	yes|up	no|up	no|up	1	LOC109070414	natural resistance-associated macrophage protein 2-like, transcript variant X3
gene-ablim1b	no|up	yes|down	no|down	1	ablim1b	actin binding LIM protein 1b, transcript variant X36
gene-LOC109107992	no|up	yes|up	yes|up	2	LOC109107992	tyrosine-protein kinase Lck
gene-LOC109079457	no|up	yes|up	no|up	1	LOC109079457	uncharacterized LOC109079457
gene-slc5a1	no|up	no|down	yes|down	1	slc5a1	solute carrier family 5 member 1
gene-LOC109107994	no|up	yes|down	no|down	1	LOC109107994	serine/arginine repetitive matrix protein 1-like
gene-LOC109049794	yes|down	no|down	yes|down	2	LOC109049794	tropomyosin alpha-1 chain, transcript variant X1
gene-LOC109078434	no|down	yes|down	no|down	1	LOC109078434	uncharacterized LOC109078434, transcript variant X3
gene-LOC109049820	no|down	no|down	yes|down	1	LOC109049820	zinc finger protein GLI1-like
gene-LOC109058200	no|down	yes|down	yes|down	2	LOC109058200
gene-LOC122138288	no|down	yes|up	no|up	1	LOC122138288	NADPH oxidase organizer 1-like
gene-LOC109087017	no|up	yes|up	no|up	1	LOC109087017
gene-LOC122148199	no|down	yes|up	yes|up	2	LOC122148199	early growth response protein 2b-like
gene-LOC109069652	yes|down	no|down	no|down	1	LOC109069652	interleukin-6 receptor subunit beta-like, transcript variant X2
gene-LOC109109461	yes|up	no|up	no|up	1	LOC109109461	rho guanine nucleotide exchange factor 17
gene-LOC109057000	no|down	yes|down	no|down	1	LOC109057000	SPARC-like
gene-LOC109106243	yes|down	no|up	no|up	1	LOC109106243	high affinity nerve growth factor receptor-like
gene-LOC109109469	no|up	yes|up	yes|up	2	LOC109109469	palmitoyltransferase ZDHHC7
gene-fen1	no|down	no|down	yes|down	1	fen1	flap structure-specific endonuclease 1, transcript variant X1
gene-LOC109062250	no|up	no|up	yes|up	1	LOC109062250	glutamate receptor ionotropic, delta-1-like
gene-LOC109073613	yes|up	yes|up	yes|up	3	LOC109073613	segment polarity protein dishevelled homolog DVL-2-like
gene-tapt1a	no|up	yes|up	yes|up	2	tapt1a	transmembrane anterior posterior transformation 1a
gene-LOC122136135	no|up	yes|up	no|up	1	LOC122136135	E3 ubiquitin/ISG15 ligase TRIM25-like
gene-LOC122136137	no|down	yes|down	no|down	1	LOC122136137	uncharacterized LOC122136137
gene-LOC109083736	no|no test	yes|up	no|no test	1	LOC109083736	cystatin-like
gene-LOC122146483	no|no test	yes|up	no|up	1	LOC122146483	nucleoplasmin-like, transcript variant X3
gene-LOC122146482	no|up	no|up	yes|up	1	LOC122146482	short-chain specific acyl-CoA dehydrogenase, mitochondrial-like
gene-LOC109055361	no|up	yes|up	yes|up	2	LOC109055361	probable G-protein coupled receptor 82
gene-LOC109087016	yes|up	yes|up	no|up	2	LOC109087016	uncharacterized LOC109087016
gene-tefb	no|up	no|down	yes|down	1	tefb	TEF transcription factor, PAR bZIP family member b
gene-LOC109055996	no|down	no|up	yes|up	1	LOC109055996	sorting and assembly machinery component 50 homolog B
gene-tefa	no|down	no|down	yes|down	1	tefa	TEF transcription factor, PAR bZIP family member a, transcript variant X1
gene-LOC122137424	yes|up	yes|up	yes|up	3	LOC122137424	bromodomain and WD repeat-containing protein 3-like
gene-ckap4	no|up	yes|down	no|up	1	ckap4	cytoskeleton associated protein 4
gene-slc4a10b	no|up	yes|up	yes|up	2	slc4a10b	solute carrier family 4 member 10b, transcript variant X1
gene-LOC109108680	yes|down	no|up	no|down	1	LOC109108680	BTB/POZ domain-containing protein KCTD7-like
gene-LOC109108188	no|up	yes|up	no|up	1	LOC109108188	5'-3' exoribonuclease 1-like, transcript variant X1
gene-LOC109064363	no|up	yes|up	yes|up	2	LOC109064363	autophagy-related protein 9A-like
gene-LOC109062477	no|up	no|up	yes|up	1	LOC109062477	ras-related protein Rab-37-like, transcript variant X1
gene-LOC109061785	yes|up	yes|up	no|up	2	LOC109061785	uncharacterized LOC109061785
gene-LOC109068781	no|no test	yes|up	no|up	1	LOC109068781	claudin-like protein ZF-A9
gene-LOC122148934	yes|up	yes|up	no|up	2	LOC122148934	C-type lectin domain family 11 member A-like
gene-LOC109045860	no|up	yes|up	yes|up	2	LOC109045860	anthrax toxin receptor 1-like
gene-LOC122143911	yes|up	yes|up	no|up	2	LOC122143911	Ig heavy chain V region 5A-like
gene-LOC109102077	no|up	yes|up	yes|up	2	LOC109102077	uncharacterized LOC109102077
gene-LOC122138431	no|down	yes|down	no|down	1	LOC122138431
gene-si:dkey-192p21.6	yes|up	no|down	no|down	1	si:dkey-192p21.6	uncharacterized protein LOC565246 homolog, transcript variant X2
gene-LOC109106023	no|up	yes|up	no|up	1	LOC109106023	L-rhamnose-binding lectin CSL2-like
gene-LOC109059888	yes|down	no|down	no|down	1	LOC109059888	fibronectin type III and SPRY domain-containing protein 1
gene-LOC109103077	yes|up	no|up	no|down	1	LOC109103077	zinc finger protein GLIS2-like, transcript variant X3
gene-lats1	no|up	yes|up	yes|up	2	lats1	large tumor suppressor kinase 1
gene-LOC109067551	no|down	yes|down	no|down	1	LOC109067551	Schwann cell myelin protein-like
gene-LOC109093748	yes|up	no|up	no|down	1	LOC109093748	plasma membrane calcium-transporting ATPase 1-like, transcript variant X1
gene-LOC109092612	no|up	yes|up	yes|up	2	LOC109092612	neuron navigator 2-like, transcript variant X4
gene-LOC122146155	yes|up	no|down	no|down	1	LOC122146155	uncharacterized LOC122146155
gene-LOC109045923	yes|up	no|up	no|up	1	LOC109045923	equilibrative nucleoside transporter 2-like, transcript variant X3
gene-LOC109093742	no|up	no|up	yes|up	1	LOC109093742
gene-LOC109051184	no|up	yes|up	no|up	1	LOC109051184	anoctamin-10-like, transcript variant X3
gene-aspg	yes|down	no|down	no|down	1	aspg	asparaginase homolog (S. cerevisiae), transcript variant X3
gene-LOC109112082	no|up	yes|down	no|down	1	LOC109112082	ras-related protein Rab-6A-like
gene-serpinf1	yes|down	no|down	no|up	1	serpinf1	serpin peptidase inhibitor, clade F (alpha-2 antiplasmin, pigment epithelium derived factor), member 1
gene-LOC109085252	yes|down	no|down	no|down	1	LOC109085252	gastrula zinc finger protein XlCGF8.2DB-like, transcript variant X2
gene-LOC109085255	no|up	no|up	yes|up	1	LOC109085255	inactive tyrosine-protein kinase PRAG1-like
gene-LOC109060789	yes|up	no|down	no|up	1	LOC109060789	transcription factor jun-B-like
gene-LOC109069066	yes|up	no|up	yes|up	2	LOC109069066	two pore calcium channel protein 2
gene-LOC109052573	no|up	no|down	yes|down	1	LOC109052573	thyrotroph embryonic factor-like
gene-LOC122144881	yes|up	no|up	no|up	1	LOC122144881	uncharacterized LOC122144881, transcript variant X2
gene-agmo	yes|down	no|down	no|down	1	agmo	alkylglycerol monooxygenase, transcript variant X1
gene-plekho2	no|up	yes|up	no|up	1	plekho2	pleckstrin homology domain containing, family O member 2
gene-snrpd3	no|down	yes|down	no|down	1	snrpd3	small nuclear ribonucleoprotein D3 polypeptide, transcript variant X1
gene-LOC109045204	no|up	yes|up	no|up	1	LOC109045204	insulin receptor substrate 2-B-like
gene-calub	no|down	yes|down	yes|down	2	calub	calumenin b
gene-LOC109087101	yes|up	no|up	no|up	1	LOC109087101	follistatin-A-like, transcript variant X2
gene-LOC109087100	no|up	yes|up	no|up	1	LOC109087100	uncharacterized LOC109087100
gene-LOC109104901	no|down	yes|down	no|down	1	LOC109104901	epsin-3-like, transcript variant X1
gene-LOC109052970	yes|down	no|down	no|down	1	LOC109052970	zinc finger protein 271-like, transcript variant X1
gene-LOC109059084	yes|down	no|up	no|up	1	LOC109059084	formin-binding protein 1-like, transcript variant X3
gene-LOC109059087	yes|up	no|down	no|down	1	LOC109059087	sterol O-acyltransferase 1-like, transcript variant X1
gene-LOC109059086	yes|up	no|up	no|down	1	LOC109059086	sterol O-acyltransferase 1-like, transcript variant X2
gene-LOC122135562	no|up	yes|up	no|up	1	LOC122135562
gene-LOC122149083	yes|down	yes|down	yes|down	3	LOC122149083	uncharacterized LOC122149083
gene-LOC109088904	yes|down	yes|down	no|down	2	LOC109088904	MAPK regulated corepressor interacting protein 2-like
gene-LOC109081418	no|down	no|down	yes|down	1	LOC109081418	major histocompatibility complex class I-related gene protein-like
gene-LOC109074247	yes|down	no|down	no|up	1	LOC109074247	complement C3-like, transcript variant X2
gene-cenpf	yes|down	no|down	no|down	1	cenpf	centromere protein F, transcript variant X2
gene-LOC109047647	no|down	yes|down	no|down	1	LOC109047647	fat storage-inducing transmembrane protein 1-like
gene-LOC109054756	no|up	yes|up	yes|up	2	LOC109054756	histone-lysine N-methyltransferase NSD2-like
gene-LOC109088857	no|up	yes|up	no|up	1	LOC109088857	calmodulin-binding transcription activator 1-like
gene-LOC109092771	no|down	yes|down	no|down	1	LOC109092771	intelectin-like
gene-vtna	yes|down	yes|down	no|up	2	vtna	vitronectin a
gene-LOC109100971	no|up	yes|up	yes|up	2	LOC109100971	uncharacterized LOC109100971
gene-LOC109081415	no|up	yes|up	yes|up	2	LOC109081415	E3 ubiquitin-protein ligase RNF167-like
gene-supt20	no|up	no|up	yes|up	1	supt20	SPT20 homolog, SAGA complex component, transcript variant X3
gene-LOC109075911	no|down	yes|down	yes|down	2	LOC109075911	uncharacterized LOC109075911
gene-LOC109078162	no|up	yes|up	no|up	1	LOC109078162	ELMO domain-containing protein 3-like, transcript variant X2
gene-LOC109078161	no|down	yes|down	no|down	1	LOC109078161	steroidogenic acute regulatory protein, mitochondrial-like, transcript variant X1
gene-LOC109075440	no|down	yes|down	no|down	1	LOC109075440	growth arrest and DNA damage-inducible protein GADD45 beta-like
gene-LOC109078167	no|up	yes|down	no|down	1	LOC109078167	uncharacterized LOC109078167, transcript variant X2
gene-LOC109078165	yes|up	yes|up	no|up	2	LOC109078165	GTPase IMAP family member 4-like
gene-LOC109087119	no|down	no|down	yes|down	1	LOC109087119	uncharacterized LOC109087119
gene-LOC109093353	no|down	yes|down	no|down	1	LOC109093353	catenin delta-1-like, transcript variant X3
gene-orai1b	no|up	yes|up	yes|up	2	orai1b	ORAI calcium release-activated calcium modulator 1b
gene-LOC109052754	no|down	yes|down	no|down	1	LOC109052754	60S ribosomal protein L21
gene-LOC109057214	no|down	yes|down	yes|down	2	LOC109057214	NUAK family SNF1-like kinase 1
gene-LOC109052757	no|up	yes|up	yes|up	2	LOC109052757	methylcytosine dioxygenase TET2-like
gene-LOC109112523	no|up	no|up	yes|up	1	LOC109112523	SLAM family member 5-like
gene-LOC109086506	no|up	yes|up	yes|up	2	LOC109086506	uncharacterized LOC109086506, transcript variant X1
gene-LOC109089355	no|down	yes|down	no|down	1	LOC109089355	ras-related protein Rab-6A, transcript variant X2
gene-LOC109100572	no|up	yes|up	yes|up	2	LOC109100572	laminin subunit alpha-3-like
gene-LOC122142485	no|up	yes|up	no|up	1	LOC122142485	uncharacterized LOC122142485
gene-LOC109061259	no|down	yes|down	no|down	1	LOC109061259	gastrula zinc finger protein XlCGF26.1-like
gene-si:ch211-113d22.2	yes|down	yes|down	yes|down	3	si:ch211-113d22.2	urokinase plasminogen activator surface receptor
gene-LOC122144957	no|up	yes|up	no|up	1	LOC122144957	GTPase IMAP family member 2-like
gene-LOC109047425	no|up	yes|up	yes|up	2	LOC109047425	ephrin type-B receptor 3-like, transcript variant X4
gene-LOC122134193	yes|up	no|up	no|up	1	LOC122134193	NACHT, LRR and PYD domains-containing protein 3-like, transcript variant X2
gene-LOC109064147	yes|up	no|down	no|down	1	LOC109064147	None
gene-LOC109074657	no|up	yes|up	yes|up	2	LOC109074657	runt-related transcription factor 3-like, transcript variant X3
gene-LOC122135176	no|down	yes|down	no|up	1	LOC122135176	stress-associated endoplasmic reticulum protein 1-like
gene-LOC109113093	yes|down	no|down	no|up	1	LOC109113093	piggyBac transposable element-derived protein 4-like
gene-LOC109095865	no|down	yes|up	yes|up	2	LOC109095865	dedicator of cytokinesis protein 9-like
gene-LOC109074653	yes|up	no|up	no|up	1	LOC109074653	uncharacterized protein C18orf19 homolog B-like
gene-LOC122135172	no|down	yes|down	no|up	1	LOC122135172
gene-b3gntl1	yes|up	no|up	no|up	1	b3gntl1	UDP-GlcNAc:betaGal beta-1,3-N-acetylglucosaminyltransferase-like 1, transcript variant X2
gene-LOC109062684	no|up	yes|up	no|up	1	LOC109062684	endophilin-A2-like, transcript variant X1
gene-LOC109060126	no|up	yes|up	no|up	1	LOC109060126	synaptopodin-2, transcript variant X2
gene-LOC109062815	no|down	yes|up	yes|up	2	LOC109062815	endoplasmic reticulum membrane sensor NFE2L1-like
gene-LOC122138871	no|down	yes|down	no|down	1	LOC122138871	flocculation protein FLO11-like, transcript variant X2
gene-LOC109066803	no|up	yes|up	no|up	1	LOC109066803
gene-LOC109047352	no|up	yes|up	yes|up	2	LOC109047352	nuclear receptor subfamily 2 group F member 6-like, transcript variant X2
gene-LOC109081980	no|down	yes|down	no|down	1	LOC109081980	gastrula zinc finger protein XlCGF26.1-like, transcript variant X4
gene-LOC109046597	no|up	no|down	yes|down	1	LOC109046597	sphingosine 1-phosphate receptor 1-like
gene-LOC109111343	no|up	no|down	yes|down	1	LOC109111343	pyruvate dehydrogenase (acetyl-transferring) kinase isozyme 2, mitochondrial-like, transcript variant X1
gene-slc35c2	yes|up	no|up	no|up	1	slc35c2	solute carrier family 35 member C2, transcript variant X2
gene-LOC109111619	yes|up	no|up	no|up	1	LOC109111619	protein NDRG1-like, transcript variant X1
gene-LOC109092599	no|down	yes|up	no|up	1	LOC109092599	calpain-5-like, transcript variant X2
gene-LOC122142269	no|down	no|down	yes|down	1	LOC122142269	Ig lambda chain C region-like
gene-nup37	no|down	yes|down	no|down	1	nup37	nucleoporin 37
gene-LOC109048993	no|up	no|down	yes|down	1	LOC109048993	cysteine/serine-rich nuclear protein 1-like, transcript variant X2
gene-LOC109093086	no|down	yes|down	yes|down	2	LOC109093086	low affinity immunoglobulin gamma Fc region receptor III-like
gene-tmigd1	no|down	no|down	yes|down	1	tmigd1	transmembrane and immunoglobulin domain containing 1, transcript variant X4
gene-LOC109048996	no|up	yes|up	no|up	1	LOC109048996	heparan-sulfate 6-O-sulfotransferase 1-B-like
gene-LOC122139474	no|down	yes|down	no|down	1	LOC122139474	lactoylglutathione lyase-like
gene-dnajb2	yes|up	no|down	no|down	1	dnajb2	DnaJ heat shock protein family (Hsp40) member B2, transcript variant X1
gene-LOC122138479	yes|up	no|up	no|up	1	LOC122138479	uncharacterized LOC122138479
gene-LOC122134997	no|down	no|down	yes|down	1	LOC122134997	protein shisa-5-like
gene-LOC109048693	yes|down	no|down	no|down	1	LOC109048693	cell division cycle-associated protein 3-like, transcript variant X1
gene-si:dkey-94e7.2	no|no test	no|up	yes|up	1	si:dkey-94e7.2	uncharacterized protein LOC100141353 homolog, transcript variant X2
gene-si:dkey-211g8.8	no|down	yes|down	yes|down	2	si:dkey-211g8.8	uncharacterized protein LOC108004533 homolog, transcript variant X4
gene-gba2	yes|up	no|up	no|down	1	gba2	glucosidase, beta (bile acid) 2, transcript variant X1
gene-LOC109088010	no|up	yes|up	no|up	1	LOC109088010	mediator of RNA polymerase II transcription subunit 13-like, transcript variant X2
gene-myocd	yes|up	no|up	no|up	1	myocd	myocardin
gene-LOC122147847	no|down	yes|down	no|down	1	LOC122147847	uncharacterized LOC122147847
gene-LOC109110562	yes|down	yes|down	no|down	2	LOC109110562	catechol O-methyltransferase domain-containing protein 1
gene-LOC109094296	no|down	yes|down	no|down	1	LOC109094296	vitamin D 25-hydroxylase
gene-LOC109094293	no|down	yes|down	yes|down	2	LOC109094293	calcium uptake protein 3, mitochondrial-like, transcript variant X1
gene-LOC109099648	yes|down	yes|down	yes|down	3	LOC109099648	trypsin-3-like, transcript variant X1
gene-LOC109065314	yes|down	yes|down	no|down	2	LOC109065314	translocase of outer mitochondrial membrane 7 homolog (yeast), transcript variant X2
gene-LOC122139871	no|down	no|up	yes|up	1	LOC122139871	uncharacterized LOC122139871
gene-LOC109071373	no|down	yes|up	yes|up	2	LOC109071373	fish-egg lectin-like
gene-LOC109106889	no|down	yes|up	no|up	1	LOC109106889	ERO1-like protein alpha
gene-LOC109081184	yes|up	yes|up	yes|up	3	LOC109081184	sterol regulatory element-binding protein cleavage-activating protein-like, transcript variant X2
gene-urad	yes|down	no|down	no|up	1	urad	ureidoimidazoline (2-oxo-4-hydroxy-4-carboxy-5-) decarboxylase
gene-LOC109094613	yes|down	no|down	no|down	1	LOC109094613	ragulator complex protein LAMTOR5-like
gene-LOC109094612	no|up	yes|down	no|down	1	LOC109094612	uncharacterized LOC109094612, transcript variant X1
gene-LOC109060425	no|down	no|down	yes|down	1	LOC109060425
gene-LOC122141062	no|up	yes|up	no|no test	1	LOC122141062	uncharacterized LOC122141062
gene-LOC122136735	no|up	yes|up	no|down	1	LOC122136735
gene-LOC109058844	yes|up	no|up	no|up	1	LOC109058844	procathepsin L-like, transcript variant X1
gene-LOC109094618	no|up	yes|up	no|up	1	LOC109094618	neurofibromin, transcript variant X1
gene-zgc:174904	yes|down	no|down	no|down	1	zgc:174904	uncharacterized protein LOC564690 homolog
gene-LOC109085400	no|down	no|up	yes|up	1	LOC109085400
gene-LOC109104187	yes|down	no|down	no|down	1	LOC109104187	V-type proton ATPase subunit F
gene-LOC122144482	no|up	yes|up	no|up	1	LOC122144482
gene-LOC109058907	yes|up	no|up	no|down	1	LOC109058907	retinoid X receptor, gamma b, transcript variant X1
gene-LOC109104188	yes|down	no|down	yes|down	2	LOC109104188	late endosomal/lysosomal adaptor, MAPK and MTOR activator 4
gene-LOC109053029	no|down	no|down	yes|down	1	LOC109053029	dual specificity protein phosphatase 3-like
gene-LOC109053758	yes|down	yes|down	no|down	2	LOC109053758	kinetochore-associated protein NSL1 homolog
gene-LOC122144486	no|up	yes|up	yes|up	2	LOC122144486
gene-LOC109053757	yes|up	no|down	no|down	1	LOC109053757	feline leukemia virus subgroup C receptor-related protein 1-like
gene-LOC109065793	yes|up	no|down	no|up	1	LOC109065793	transcription factor GATA-4-like
gene-LOC122139700	no|up	yes|up	no|up	1	LOC122139700	E3 ubiquitin/ISG15 ligase TRIM25-like
gene-LOC109078172	yes|up	yes|up	yes|up	3	LOC109078172	hepatocyte growth factor-regulated tyrosine kinase substrate-like, transcript variant X3
gene-LOC109064959	no|down	yes|up	yes|up	2	LOC109064959	laminin subunit alpha-5-like
gene-LOC109064958	yes|down	yes|down	no|up	2	LOC109064958	neurofascin-like, transcript variant X3
gene-LOC109074474	no|down	yes|down	yes|down	2	LOC109074474	uncharacterized LOC109074474
gene-LOC122139708	no|down	yes|down	no|down	1	LOC122139708
gene-LOC122141063	no|down	yes|down	no|down	1	LOC122141063	actin-related protein 10-like
gene-LOC109067319	no|up	yes|down	no|down	1	LOC109067319	dual specificity protein phosphatase 4-like
gene-LOC109065142	no|up	yes|up	no|up	1	LOC109065142	G/T mismatch-specific thymine DNA glycosylase-like, transcript variant X3
gene-LOC109072712	no|up	no|up	yes|up	1	LOC109072712	AT-rich interactive domain-containing protein 3B-like, transcript variant X1
gene-LOC109057459	no|down	yes|down	no|down	1	LOC109057459	60S ribosomal protein L37a
gene-hif1al2	no|down	yes|down	yes|down	2	hif1al2	hypoxia inducible factor 1 subunit alpha, like 2
gene-LOC109111969	no|down	yes|down	yes|down	2	LOC109111969	exosome complex exonuclease RRP42-like
gene-LOC109057455	yes|down	no|up	no|up	1	LOC109057455	chitin synthase chs-2-like, transcript variant X2
gene-trappc8	no|up	yes|up	no|up	1	trappc8	trafficking protein particle complex subunit 8, transcript variant X2
gene-LOC109067314	yes|down	yes|down	no|up	2	LOC109067314	secreted phosphoprotein 24-like
gene-LOC122136452	no|down	no|down	yes|down	1	LOC122136452	uncharacterized LOC122136452
gene-LOC122136451	no|up	no|down	yes|down	1	LOC122136451	GTPase IMAP family member 9-like
gene-LOC109061899	no|up	yes|up	yes|up	2	LOC109061899	neuronal PAS domain-containing protein 2-like, transcript variant X1
gene-cpxm1a	no|down	yes|down	no|down	1	cpxm1a	carboxypeptidase X (M14 family), member 1a, transcript variant X2
gene-si:dkey-120c6.5	no|up	yes|up	no|up	1	si:dkey-120c6.5	GTPase IMAP family member 7, transcript variant X2
gene-LOC109078178	no|down	no|down	yes|down	1	LOC109078178	DNA-damage-inducible transcript 4
gene-serp1	no|down	yes|down	no|down	1	serp1	stress-associated endoplasmic reticulum protein 1
gene-banf1	yes|down	no|down	no|down	1	banf1	BAF nuclear assembly factor 1
gene-LOC122133886	no|up	yes|up	no|up	1	LOC122133886
gene-LOC122144782	no|up	yes|up	yes|up	2	LOC122144782	mannosyl-oligosaccharide 1,2-alpha-mannosidase IA-like
gene-LOC122137340	no|up	yes|up	yes|up	2	LOC122137340
gene-LOC122134429	no|no test	yes|up	no|up	1	LOC122134429	basic proline-rich protein-like, transcript variant X23
gene-LOC109072136	yes|down	yes|down	no|up	2	LOC109072136	calcium-activated chloride channel regulator 3A-1-like
gene-sdhaf4	no|down	no|down	yes|down	1	sdhaf4	succinate dehydrogenase complex assembly factor 4
gene-LOC122134427	yes|down	no|down	no|down	1	LOC122134427	uncharacterized LOC122134427
gene-LOC109070620	no|up	yes|up	no|up	1	LOC109070620	uncharacterized LOC109070620
gene-LOC109072133	no|down	yes|down	no|down	1	LOC109072133	ovarian aromatase, transcript variant X2
gene-glis2b	yes|up	no|up	no|down	1	glis2b	GLIS family zinc finger 2b
gene-LOC122135828	yes|down	no|down	no|up	1	LOC122135828	glyoxylate reductase/hydroxypyruvate reductase-like
gene-LOC109085885	yes|down	no|down	yes|down	2	LOC109085885	platelet-derived growth factor receptor beta-like
gene-LOC109113530	no|up	yes|up	yes|up	2	LOC109113530	ATP-citrate synthase-like
gene-LOC109085880	yes|down	no|up	no|up	1	LOC109085880	1-phosphatidylinositol 4,5-bisphosphate phosphodiesterase eta-2-like, transcript variant X3
gene-lyrm9	yes|down	no|down	no|down	1	lyrm9	LYR motif containing 9, transcript variant X1
gene-LOC109113240	yes|down	no|down	no|down	1	LOC109113240	uncharacterized LOC109113240, transcript variant X2
gene-LOC122144309	yes|down	yes|up	no|up	2	LOC122144309	uncharacterized LOC122144309
gene-LOC109105586	yes|down	no|down	no|down	1	LOC109105586	LITAF domain-containing protein-like
gene-LOC109090048	yes|up	no|up	no|up	1	LOC109090048	anosmin-1
gene-LOC122144300	yes|down	yes|down	no|down	2	LOC122144300	uncharacterized LOC122144300
gene-LOC109105053	no|up	yes|down	yes|down	2	LOC109105053	GSK-3-binding protein-like
gene-stra6	yes|up	no|up	no|down	1	stra6	signaling receptor and transporter of retinol STRA6
gene-timp4.1	no|up	no|down	yes|down	1	timp4.1	TIMP metallopeptidase inhibitor 4, tandem duplicate 1
gene-LOC122143834	no|up	no|down	yes|down	1	LOC122143834
gene-LOC109056982	no|up	no|up	yes|up	1	LOC109056982	fibroblast growth factor receptor-like 1
gene-LOC109053930	yes|down	no|down	no|down	1	LOC109053930	actin filament-associated protein 1-like 2, transcript variant X2
gene-LOC109053936	no|up	yes|up	no|up	1	LOC109053936	drebrin-like protein B, transcript variant X4
gene-LOC109113066	no|up	yes|up	yes|up	2	LOC109113066	trifunctional enzyme subunit alpha, mitochondrial-like
gene-anxa1a	no|down	yes|down	no|down	1	anxa1a	annexin A1a
gene-LOC109113064	no|up	yes|up	yes|up	2	LOC109113064	trifunctional enzyme subunit beta, mitochondrial-like
gene-cntn3b	no|down	no|down	yes|down	1	cntn3b	contactin 3b
gene-LOC109057905	yes|up	yes|up	no|up	2	LOC109057905	uncharacterized LOC109057905
gene-LOC109054237	no|up	yes|up	no|up	1	LOC109054237
gene-LOC109050742	no|down	yes|down	no|up	1	LOC109050742	histone H2B
gene-LOC109101263	yes|up	no|down	no|down	1	LOC109101263	transient receptor potential channel pyrexia
gene-rgl1	no|up	yes|up	yes|up	2	rgl1	ral guanine nucleotide dissociation stimulator-like 1, transcript variant X1
gene-LOC109101260	yes|down	no|down	yes|down	2	LOC109101260	chloride channel CLIC-like protein 1, transcript variant X2
gene-LOC122144430	yes|up	no|up	yes|up	2	LOC122144430
gene-LOC109096592	no|down	no|down	yes|down	1	LOC109096592	four and a half LIM domains protein 2-like, transcript variant X3
gene-LOC109105907	no|down	yes|down	no|down	1	LOC109105907	protein S100-A1-like, transcript variant X2
gene-LOC109105905	no|down	yes|down	no|down	1	LOC109105905	ictacalcin-like
gene-LOC109067268	no|down	yes|down	no|down	1	LOC109067268	uncharacterized LOC109067268
gene-LOC109073995	yes|up	yes|up	no|up	2	LOC109073995	uncharacterized LOC109073995
gene-rplp1	no|down	yes|down	no|down	1	rplp1	ribosomal protein, large, P1
gene-jam3b	no|up	no|up	yes|up	1	jam3b	junctional adhesion molecule 3b
gene-LOC109057638	no|up	yes|down	yes|down	2	LOC109057638	lysine-rich nucleolar protein 1
gene-LOC109054901	yes|up	yes|up	yes|up	3	LOC109054901	mucin-17-like
gene-LOC109073446	no|up	no|down	yes|down	1	LOC109073446	nicotinamide riboside kinase 2-like, transcript variant X2
gene-LOC109091243	yes|down	yes|up	yes|up	3	LOC109091243	digestive cysteine proteinase 1-like
gene-LOC109083124	no|up	yes|up	no|up	1	LOC109083124	phosphatidylcholine:ceramide cholinephosphotransferase 2-like
gene-LOC109105636	no|up	yes|up	no|up	1	LOC109105636	glucocorticoid-induced transcript 1 protein-like
gene-LOC109102689	no|down	yes|down	yes|down	2	LOC109102689	uncharacterized LOC109102689, transcript variant X3
gene-LOC109054403	no|down	yes|down	no|down	1	LOC109054403	arf-GAP domain and FG repeat-containing protein 1-like
gene-LOC109058806	yes|up	no|up	no|up	1	LOC109058806
gene-LOC109091249	yes|up	yes|up	no|up	2	LOC109091249	uncharacterized LOC109091249
gene-LOC109091248	yes|up	no|up	no|up	1	LOC109091248	uncharacterized LOC109091248
gene-LOC109083129	no|up	yes|down	no|down	1	LOC109083129	ERBB receptor feedback inhibitor 1, transcript variant X2
gene-LOC122145036	no|down	yes|down	no|down	1	LOC122145036	iron-sulfur cluster assembly scaffold protein IscU-like
gene-LOC122134605	no|up	yes|up	yes|up	2	LOC122134605
gene-LOC109054401	no|down	yes|down	no|down	1	LOC109054401	probable flap endonuclease 1 homolog
gene-LOC109082614	yes|down	no|down	no|up	1	LOC109082614	eukaryotic translation initiation factor 2-alpha kinase 3-like, transcript variant X1
gene-LOC122145035	no|up	no|down	yes|down	1	LOC122145035	uncharacterized LOC122145035
gene-plaat1l	no|down	no|down	yes|down	1	plaat1l	phospholipase A and acyltransferase 1-like
gene-LOC109082618	yes|down	no|down	no|down	1	LOC109082618	C-C motif chemokine 19
gene-LOC109082619	yes|down	no|down	no|down	1	LOC109082619	NF-kappa-B inhibitor-interacting Ras-like protein 2, transcript variant X3
gene-LOC122135775	no|down	yes|down	no|down	1	LOC122135775
gene-LOC109070018	no|down	yes|down	no|down	1	LOC109070018	transcriptional enhancer factor TEF-3-like, transcript variant X2
gene-LOC109049819	no|down	yes|down	yes|down	2	LOC109049819	monocyte to macrophage differentiation factor 2-like, transcript variant X2
gene-LOC109080831	no|down	yes|down	yes|down	2	LOC109080831	uncharacterized LOC109080831, transcript variant X2
gene-LOC109074820	no|down	no|down	yes|down	1	LOC109074820	uncharacterized LOC109074820
gene-LOC109073267	no|down	yes|down	no|down	1	LOC109073267	transmembrane protein 14C-like
gene-LOC109095259	no|up	yes|up	no|up	1	LOC109095259
gene-LOC109051061	no|down	yes|down	no|down	1	LOC109051061	EF-hand calcium-binding domain-containing protein 4A-like
gene-LOC109051060	yes|up	no|up	no|up	1	LOC109051060	myelin regulatory factor-like
gene-LOC109049815	no|up	no|up	yes|up	1	LOC109049815	AN1-type zinc finger protein 4-like, transcript variant X3
gene-LOC109078839	no|down	yes|down	no|down	1	LOC109078839	cardiomyopathy-associated protein 5-like
gene-LOC109049399	no|down	no|down	yes|down	1	LOC109049399	circadian-associated transcriptional repressor-like
gene-rbp4	yes|down	no|down	no|up	1	rbp4	retinol binding protein 4, plasma
gene-LOC109073191	yes|up	no|up	no|up	1	LOC109073191	kinesin-like protein KIFC3, transcript variant X3
gene-LOC109062260	yes|up	yes|down	no|down	2	LOC109062260	tissue factor pathway inhibitor-like, transcript variant X2
gene-LOC109049365	yes|up	no|down	no|down	1	LOC109049365	phospholipase D1-like, transcript variant X2
gene-LOC122146492	no|down	no|down	yes|up	1	LOC122146492	microfibril-associated glycoprotein 4-like
gene-zgc:194655	no|down	yes|up	no|up	1	zgc:194655	uncharacterized protein LOC794380 homolog
gene-ptgs1	no|up	yes|up	yes|up	2	ptgs1	prostaglandin-endoperoxide synthase 1
gene-LOC109055983	no|up	yes|up	yes|up	2	LOC109055983	trinucleotide repeat-containing gene 6B protein-like
gene-LOC122137434	yes|up	no|up	no|up	1	LOC122137434	putative nuclease HARBI1
gene-LOC109055180	no|down	no|down	yes|down	1	LOC109055180	interleukin-12 receptor subunit beta-2-like, transcript variant X2
gene-LOC109055181	no|down	no|down	yes|down	1	LOC109055181	solute carrier family 45 member 3-like, transcript variant X4
gene-LOC122137431	no|down	yes|down	no|down	1	LOC122137431	ribose-phosphate pyrophosphokinase 1-like, transcript variant X3
gene-cd37	no|up	no|down	yes|down	1	cd37	CD37 molecule, transcript variant X1
gene-cd36	yes|up	no|up	yes|down	2	cd36	CD36 molecule (thrombospondin receptor)
gene-LOC109049104	yes|up	yes|up	yes|up	3	LOC109049104
gene-tmem39b	no|up	yes|up	no|up	1	tmem39b	transmembrane protein 39B
gene-LOC109049106	yes|down	yes|down	yes|down	3	LOC109049106	ZP domain-containing protein-like, transcript variant X3
gene-LOC109107189	yes|down	no|down	no|down	1	LOC109107189	ribonuclease H2 subunit B-like, transcript variant X2
gene-LOC109078392	no|down	no|down	yes|down	1	LOC109078392
gene-lamb4	no|up	yes|up	yes|up	2	lamb4	laminin, beta 4
gene-hmgn3	yes|down	no|down	no|down	1	hmgn3	high mobility group nucleosomal binding domain 3, transcript variant X2
gene-cfap91	no|down	no|down	yes|up	1	cfap91	cilia and flagella associated protein 91
gene-LOC109102063	no|down	yes|down	yes|down	2	LOC109102063	CMRF35-like molecule 5, transcript variant X1
gene-shfl	yes|down	no|down	no|up	1	shfl	shiftless antiviral inhibitor of ribosomal frameshifting
gene-LOC109049395	no|down	yes|down	no|down	1	LOC109049395	tubulin beta-5 chain-like
gene-nampt2	no|up	yes|up	no|up	1	nampt2	nicotinamide phosphoribosyltransferase 2
gene-LOC109067561	no|down	yes|down	no|down	1	LOC109067561	gastrula zinc finger protein XlCGF8.2DB-like, transcript variant X2
gene-LOC109092601	no|up	yes|up	yes|up	2	LOC109092601	very long-chain specific acyl-CoA dehydrogenase, mitochondrial-like
gene-LOC109062044	no|down	no|down	yes|down	1	LOC109062044
gene-LOC109067568	no|up	no|up	yes|up	1	LOC109067568
gene-LOC122145961	no|down	yes|down	no|down	1	LOC122145961	peptidyl-prolyl cis-trans isomerase FKBP1A-like, transcript variant X2
gene-LOC109049581	yes|down	yes|down	yes|down	3	LOC109049581	fractalkine-like
gene-LOC109055369	yes|down	no|down	no|down	1	LOC109055369	GTPase HRas, transcript variant X2
gene-LOC109049585	no|up	yes|down	no|down	1	LOC109049585	nectin-3-like protein, transcript variant X1
gene-LOC122142015	no|up	no|up	yes|up	1	LOC122142015	paraneoplastic antigen Ma1 homolog
gene-LOC109102344	yes|down	no|up	no|up	1	LOC109102344	cystatin-B-like
gene-LOC109049589	no|down	yes|up	yes|up	2	LOC109049589	progressive ankylosis protein homolog B-like, transcript variant X3
gene-LOC109085243	yes|down	yes|down	no|up	2	LOC109085243	insulin-like growth factor II
gene-LOC109085241	no|down	yes|down	no|down	1	LOC109085241	USP6 N-terminal-like protein
gene-LOC109081578	no|down	yes|down	no|down	1	LOC109081578	histone H1E-like, transcript variant X1
gene-LOC109103334	no|down	yes|up	no|up	1	LOC109103334	chemokine XC receptor 1-like
gene-LOC109112083	yes|down	no|down	no|down	1	LOC109112083	mitotic checkpoint serine/threonine-protein kinase BUB1 beta-like
gene-LOC109106766	no|up	yes|up	yes|up	2	LOC109106766	cation channel sperm-associated protein 3, transcript variant X2
gene-LOC109107362	no|down	yes|down	no|down	1	LOC109107362	D-aminoacyl-tRNA deacylase 2-like
gene-LOC109099846	no|down	yes|down	no|down	1	LOC109099846	leucine-rich repeat-containing protein 59, transcript variant X2
gene-LOC109052508	no|up	no|up	yes|up	1	LOC109052508	molybdate-anion transporter-like
gene-LOC109069097	no|up	no|up	yes|up	1	LOC109069097	formin-like protein 13
gene-LOC122144230	no|up	yes|up	yes|up	2	LOC122144230
gene-LOC109087118	no|down	yes|down	no|down	1	LOC109087118	NADH dehydrogenase [ubiquinone] iron-sulfur protein 4, mitochondrial-like
gene-LOC122137065	no|up	no|down	yes|down	1	LOC122137065	histone-lysine N-methyltransferase, H3 lysine-36 specific-like, transcript variant X4
gene-LOC109062158	no|up	yes|up	no|up	1	LOC109062158	synapse-associated protein 1-like
gene-rbl2	no|up	yes|up	yes|up	2	rbl2	retinoblastoma-like 2 (p130), transcript variant X1
gene-LOC109045857	no|no test	yes|up	no|no test	1	LOC109045857	carboxypeptidase D-like
gene-LOC109045859	yes|down	yes|down	no|up	2	LOC109045859	vitronectin-like, transcript variant X1
gene-lifrb	no|down	yes|down	yes|down	2	lifrb	LIF receptor subunit alpha b, transcript variant X1
gene-LOC122140727	no|up	yes|up	no|up	1	LOC122140727	NACHT, LRR and PYD domains-containing protein 3-like, transcript variant X1
gene-lamb2l	yes|up	yes|up	yes|up	3	lamb2l	laminin, beta 2-like
gene-LOC109059094	no|down	no|down	yes|down	1	LOC109059094	ras-like protein family member 10B
gene-LOC109070364	no|down	no|up	yes|up	1	LOC109070364	microtubule-associated serine/threonine-protein kinase 3-like
gene-LOC109047983	yes|up	yes|up	yes|up	3	LOC109047983	transmembrane anterior posterior transformation protein 1 homolog, transcript variant X2
gene-mat2al	no|down	yes|down	yes|down	2	mat2al	methionine adenosyltransferase II, alpha-like, transcript variant X2
gene-LOC109111425	yes|down	yes|down	yes|down	3	LOC109111425	uncharacterized LOC109111425, transcript variant X1
gene-mat2ab	yes|up	yes|down	no|down	2	mat2ab	methionine adenosyltransferase II, alpha b
gene-nptna	no|up	yes|up	yes|up	2	nptna	neuroplastin a, transcript variant X1
gene-slc25a15b	no|down	yes|down	no|down	1	slc25a15b	solute carrier family 25 member 15b, transcript variant X2
gene-zpax4	yes|down	no|up	no|up	1	zpax4	zona pellucida protein AX 4, transcript variant X12
gene-LOC122148743	no|down	yes|down	no|down	1	LOC122148743	NADH dehydrogenase [ubiquinone] 1 beta subcomplex subunit 9-like
gene-LOC122148741	no|down	yes|down	no|down	1	LOC122148741
gene-LOC109093348	no|up	yes|up	yes|up	2	LOC109093348	lysosomal acid phosphatase-like
gene-LOC109046906	yes|up	no|up	yes|up	2	LOC109046906
gene-LOC109094424	yes|up	no|up	no|up	1	LOC109094424	potassium voltage-gated channel subfamily D member 3-like, transcript variant X3
gene-LOC109046909	yes|up	yes|up	yes|up	3	LOC109046909	protein MB21D2
gene-LOC109075458	yes|up	no|down	no|down	1	LOC109075458	uncharacterized LOC109075458, transcript variant X5
gene-LOC122135165	no|up	yes|up	no|up	1	LOC122135165
gene-oard1	yes|down	no|down	no|down	1	oard1	O-acyl-ADP-ribose deacylase 1, transcript variant X4
gene-LOC109088493	no|down	yes|down	no|down	1	LOC109088493	N-acetyllactosaminide beta-1,3-N-acetylglucosaminyltransferase 2-like, transcript variant X3
gene-LOC122147091	no|up	yes|up	no|up	1	LOC122147091	MBT domain-containing protein 1-like
gene-LOC109089226	no|up	no|down	yes|down	1	LOC109089226	XK-related protein 9-like
gene-LOC109061245	no|down	yes|down	yes|down	2	LOC109061245
gene-LOC109066210	yes|up	yes|up	yes|up	3	LOC109066210	dual specificity mitogen-activated protein kinase kinase 7-like, transcript variant X1
gene-LOC109048189	yes|down	no|down	no|down	1	LOC109048189	magnesium-dependent phosphatase 1-like
gene-LOC109066216	no|up	no|up	yes|up	1	LOC109066216
gene-LOC122142491	no|down	no|down	yes|down	1	LOC122142491	uncharacterized LOC122142491
gene-LOC109060338	yes|up	yes|up	no|up	2	LOC109060338	zinc finger DHHC-type palmitoyltransferase 9, transcript variant X2
gene-LOC109060337	no|down	no|down	yes|down	1	LOC109060337
gene-LOC109066218	yes|down	yes|down	no|up	2	LOC109066218	glutathione peroxidase 3-like
gene-LOC109107415	no|down	yes|down	yes|down	2	LOC109107415	rap guanine nucleotide exchange factor 5-like, transcript variant X1
gene-LOC109060332	no|up	no|down	yes|down	1	LOC109060332	B-cell receptor CD22-like, transcript variant X2
gene-LOC122138603	no|no test	yes|up	no|no test	1	LOC122138603	cornifelin homolog B-like, transcript variant X1
gene-LOC109065404	no|up	yes|up	no|up	1	LOC109065404	gamma-glutamyl hydrolase
gene-LOC109070360	yes|up	no|up	no|down	1	LOC109070360	inositol polyphosphate-5-phosphatase A-like
gene-LOC109070363	yes|up	no|down	no|down	1	LOC109070363	cysteine-rich secretory protein LCCL domain-containing 2-like
gene-LOC109065409	no|up	yes|down	yes|down	2	LOC109065409	xeroderma pigmentosum, complementation group C
gene-LOC122134164	no|up	yes|up	yes|up	2	LOC122134164	uncharacterized LOC122134164
gene-LOC109088249	yes|up	no|up	no|up	1	LOC109088249	NACHT, LRR and PYD domains-containing protein 3-like, transcript variant X2
gene-LOC109107413	yes|up	yes|up	no|up	2	LOC109107413	RAC-alpha serine/threonine-protein kinase-like
gene-LOC109107411	yes|down	no|down	no|up	1	LOC109107411	long-chain-fatty-acid--CoA ligase 6-like, transcript variant X2
gene-LOC109074642	no|down	yes|up	no|up	1	LOC109074642	max dimerization protein 3, transcript variant X2
gene-LOC109074640	no|up	yes|up	no|up	1	LOC109074640
gene-LOC122135161	no|up	no|up	yes|up	1	LOC122135161	tripartite motif-containing protein 16-like
gene-LOC109107419	no|up	yes|up	yes|up	2	LOC109107419	verrucotoxin subunit beta-like
gene-LOC122140812	no|up	yes|up	no|up	1	LOC122140812	uncharacterized LOC122140812
gene-LOC122135168	yes|down	no|down	no|up	1	LOC122135168	uncharacterized LOC122135168
gene-LOC109074649	no|up	yes|up	no|up	1	LOC109074649	carboxy-terminal domain RNA polymerase II polypeptide A small phosphatase 2-like
gene-mllt3	yes|down	no|down	no|down	1	mllt3	MLLT3 super elongation complex subunit, transcript variant X1
gene-hspb8	no|down	no|up	yes|up	1	hspb8	heat shock protein b8
gene-LOC109060115	yes|up	no|up	no|down	1	LOC109060115	insulin-like growth factor 2 mRNA-binding protein 3, transcript variant X1
gene-LOC109060113	yes|down	yes|down	no|up	2	LOC109060113	uncharacterized LOC109060113
gene-extl2	no|down	yes|down	yes|down	2	extl2	exostosin-like glycosyltransferase 2
gene-LOC122138862	yes|down	yes|down	no|up	2	LOC122138862	inter-alpha-trypsin inhibitor heavy chain H3-like
gene-LOC109066817	no|down	yes|down	yes|down	2	LOC109066817	cobalamin trafficking protein CblD-like
gene-LOC109066810	yes|up	no|up	no|up	1	LOC109066810
gene-si:ch73-140j24.4	no|down	yes|down	no|down	1	si:ch73-140j24.4	uncharacterized si:ch73-140j24.4, transcript variant X1
gene-ccl33.3	no|down	yes|down	no|down	1	ccl33.3	chemokine (C-C motif) ligand 33, duplicate 3, transcript variant X4
gene-LOC109111606	yes|down	no|up	no|up	1	LOC109111606	sialidase-1-like
gene-LOC109046580	no|up	no|up	yes|up	1	LOC109046580
gene-LOC109110779	yes|up	no|up	yes|up	2	LOC109110779	guanylin-like
gene-LOC109081998	no|down	yes|down	no|down	1	LOC109081998	60S acidic ribosomal protein P0
gene-LOC122142276	no|up	yes|up	no|up	1	LOC122142276	RNA-binding E3 ubiquitin-protein ligase MEX3C-like
gene-LOC109097088	yes|down	no|down	no|down	1	LOC109097088
gene-LOC122146954	yes|up	no|down	no|up	1	LOC122146954	osteocalcin-like
gene-LOC109052329	yes|up	no|up	no|up	1	LOC109052329	very-long-chain (3R)-3-hydroxyacyl-CoA dehydratase 2-like
gene-LOC122141270	no|down	yes|down	no|down	1	LOC122141270	RNA-binding motif protein, X-linked 2-like, transcript variant X2
gene-LOC109065547	yes|up	no|down	no|down	1	LOC109065547	disrupted in schizophrenia 1 protein-like, transcript variant X1
gene-extl3	yes|up	yes|up	yes|up	3	extl3	exostosin-like glycosyltransferase 3
gene-LOC109091807	no|up	yes|up	no|up	1	LOC109091807	ubiquitin carboxyl-terminal hydrolase 40-like, transcript variant X1
gene-LOC109084591	yes|up	yes|up	yes|up	3	LOC109084591	E3 ubiquitin-protein ligase RNF128-like
gene-nme4	yes|down	yes|down	no|up	2	nme4	NME/NM23 nucleoside diphosphate kinase 4
gene-LOC109093969	no|down	yes|up	no|up	1	LOC109093969	tetraspanin-11-like, transcript variant X5
gene-LOC109104264	no|down	no|down	yes|down	1	LOC109104264	connector enhancer of kinase suppressor of ras 2-like, transcript variant X1
gene-LOC109069869	yes|down	yes|down	no|up	2	LOC109069869	interleukin-17 receptor B-like
gene-LOC109078877	no|up	yes|down	no|down	1	LOC109078877	G-protein coupled receptor 182-like
gene-LOC109064545	yes|down	no|up	no|down	1	LOC109064545	mitochondrial glutamate carrier 1-like, transcript variant X1
gene-LOC109088066	yes|down	no|down	no|down	1	LOC109088066	ubiquitin-fold modifier-conjugating enzyme 1-like
gene-LOC109069861	yes|up	yes|up	no|up	2	LOC109069861	phosphoinositide 3-kinase regulatory subunit 5-like, transcript variant X1
gene-LOC109069862	no|up	yes|up	no|up	1	LOC109069862
gene-LOC109069863	yes|down	yes|down	yes|down	3	LOC109069863	bMERB domain-containing protein 1-like
gene-LOC109097951	no|up	no|up	yes|up	1	LOC109097951	isoleucine--tRNA ligase, mitochondrial-like
gene-LOC109110008	yes|up	no|up	no|up	1	LOC109110008	acidic mammalian chitinase-like
gene-LOC109099389	no|down	no|up	yes|up	1	LOC109099389	granzyme B-like
gene-LOC109099387	no|up	yes|up	no|up	1	LOC109099387	protein jagged-1b-like
gene-cyth3a	no|up	no|down	yes|down	1	cyth3a	cytohesin 3a
gene-LOC109046769	yes|down	yes|down	no|down	2	LOC109046769	synuclein-like
gene-LOC109081198	no|down	yes|down	no|down	1	LOC109081198	astrotactin-2-like
gene-LOC109047360	no|up	yes|down	no|down	1	LOC109047360	tRNA selenocysteine 1-associated protein 1-like, transcript variant X2
gene-LOC122133867	yes|down	yes|down	no|down	2	LOC122133867	spermatogenesis-associated protein 20-like, transcript variant X1
gene-LOC122133866	yes|down	yes|down	no|down	2	LOC122133866	25-hydroxyvitamin D-1 alpha hydroxylase, mitochondrial
gene-LOC109081192	no|up	yes|down	yes|down	2	LOC109081192	GSK-3-binding protein-like
gene-rab8a	no|up	yes|up	yes|up	2	rab8a	RAB8A, member RAS oncogene family
gene-LOC109097883	no|up	yes|up	no|up	1	LOC109097883	phosphatidylinositol-binding clathrin assembly protein-like, transcript variant X19
gene-LOC109097550	yes|up	no|up	no|up	1	LOC109097550	ras GTPase-activating protein 3-like, transcript variant X1
gene-LOC109097552	yes|up	yes|up	yes|up	3	LOC109097552	protein ITPRID2-like, transcript variant X5
gene-LOC122136707	yes|down	no|down	no|down	1	LOC122136707
gene-LOC109099950	yes|up	yes|up	no|up	2	LOC109099950	NACHT, LRR and PYD domains-containing protein 12-like, transcript variant X1
gene-LOC109098386	no|down	yes|down	no|down	1	LOC109098386	uncharacterized LOC109098386
gene-LOC109094352	yes|down	no|down	no|down	1	LOC109094352	leucine-rich repeat-containing protein 72-like
gene-ldhbb	yes|down	no|down	no|up	1	ldhbb	lactate dehydrogenase Bb, transcript variant X2
gene-ghra	yes|down	yes|down	no|down	2	ghra	growth hormone receptor a
gene-LOC109099254	no|up	yes|down	no|down	1	LOC109099254	pyridoxine-5'-phosphate oxidase
gene-ghrl	no|up	yes|up	no|up	1	ghrl	ghrelin/obestatin prepropeptide
gene-LOC109088265	yes|down	yes|down	no|up	2	LOC109088265	basement membrane-specific heparan sulfate proteoglycan core protein-like, transcript variant X1
gene-LOC109099251	yes|up	no|up	no|up	1	LOC109099251	unconventional myosin-Id-like
gene-wdr76	no|down	yes|down	yes|down	2	wdr76	WD repeat domain 76
gene-LOC109076128	no|down	yes|down	yes|down	2	LOC109076128	thyroxine 5-deiodinase-like
gene-LOC122136442	yes|down	no|down	no|up	1	LOC122136442	GTPase IMAP family member 4-like
gene-LOC109104195	no|down	yes|up	yes|up	2	LOC109104195
gene-LOC122136444	no|down	yes|down	yes|down	2	LOC122136444	CD9 antigen-like, transcript variant X2
gene-LOC122141894	yes|up	yes|up	yes|up	3	LOC122141894	F-actin-monooxygenase mical1-like
gene-LOC109097738	no|no test	yes|up	no|up	1	LOC109097738	zygote arrest protein 1-like
gene-LOC109045291	no|down	yes|down	yes|down	2	LOC109045291	uncharacterized LOC109045291, transcript variant X1
gene-rpl18a	no|down	yes|down	no|down	1	rpl18a	ribosomal protein L18a
gene-LOC109080118	no|down	no|down	yes|down	1	LOC109080118	PRKR-interacting protein 1 homolog, transcript variant X2
gene-mfap5	no|down	yes|down	no|down	1	mfap5	microfibril associated protein 5
gene-LOC109046012	yes|down	no|up	no|up	1	LOC109046012	probable low affinity copper uptake protein 2
gene-pacs1a	yes|down	no|up	no|up	1	pacs1a	phosphofurin acidic cluster sorting protein 1a
gene-LOC109065282	yes|up	yes|down	yes|down	3	LOC109065282	A disintegrin and metalloproteinase with thrombospondin motifs 1-like
gene-LOC109053745	yes|down	no|down	no|up	1	LOC109053745	protein Mpv17-like
gene-calhm6	no|down	yes|up	no|up	1	calhm6	calcium homeostasis modulator family member 6, transcript variant X1
gene-LOC109056045	no|down	yes|up	yes|up	2	LOC109056045	interferon-induced very large GTPase 1-like
gene-LOC109056514	no|down	yes|down	no|down	1	LOC109056514	gastrula zinc finger protein XlCGF7.1-like
gene-LOC109079284	no|down	yes|down	yes|down	2	LOC109079284	dermatopontin-like
gene-LOC109090291	no|up	yes|up	yes|up	2	LOC109090291	oxysterol-binding protein 2-like
gene-rsf1a	no|up	yes|up	yes|up	2	rsf1a	remodeling and spacing factor 1a
gene-LOC122144156	no|up	yes|up	yes|up	2	LOC122144156	AP-2 complex subunit alpha-2-like
gene-LOC122144151	no|up	yes|up	no|down	1	LOC122144151
gene-LOC109071101	yes|down	no|up	no|up	1	LOC109071101	V-type proton ATPase subunit B, brain isoform-like
gene-LOC109064941	no|down	yes|down	no|down	1	LOC109064941	ferritin, middle subunit-like
gene-LOC109055864	no|up	yes|up	no|up	1	LOC109055864	ceramide transfer protein-like
gene-LOC109067369	no|up	yes|up	yes|up	2	LOC109067369	IQ motif and SEC7 domain-containing protein 1-like
gene-LOC109088467	no|up	yes|up	no|up	1	LOC109088467	protein Shroom2-like, transcript variant X3
gene-LOC109111975	yes|up	no|up	no|up	1	LOC109111975	oxidation resistance protein 1-like
gene-elavl2	no|no test	yes|up	no|no test	1	elavl2	ELAV like neuron-specific RNA binding protein 2, transcript variant X1
gene-LOC109051897	no|down	yes|down	no|down	1	LOC109051897	protein FAM71B-like
gene-LOC109056198	yes|down	no|down	no|down	1	LOC109056198	UBA-like domain-containing protein 1
gene-dynlt1b	no|down	yes|down	yes|down	2	dynlt1b	dynein light chain Tctex-type 1b
gene-LOC109110952	no|up	yes|up	yes|up	2	LOC109110952	syndetin-like
gene-LOC109067023	no|down	no|down	yes|down	1	LOC109067023	C-X-C chemokine receptor type 5, transcript variant X2
gene-LOC109061883	yes|up	no|up	yes|up	2	LOC109061883	neuronal PAS domain-containing protein 2-like, transcript variant X2
gene-LOC109104994	no|up	yes|down	yes|down	2	LOC109104994	immunoglobulin kappa light chain-like
gene-LOC109064271	no|up	no|down	yes|down	1	LOC109064271	switch-associated protein 70-like
gene-LOC109113581	yes|up	no|up	no|down	1	LOC109113581	insulin receptor substrate 2-like, transcript variant X2
gene-hpn	yes|down	no|down	no|up	1	hpn	hepsin
gene-LOC109104991	yes|down	no|down	no|down	1	LOC109104991	ras-related GTP-binding protein C-like
gene-LOC122135838	yes|down	no|down	no|up	1	LOC122135838	lecithin retinol acyltransferase-like
gene-LOC109101497	yes|up	no|down	no|down	1	LOC109101497	angiotensin-converting enzyme 2-like
gene-LOC109101490	yes|down	no|up	no|up	1	LOC109101490	uncharacterized LOC109101490, transcript variant X2
gene-LOC109106313	no|up	yes|up	no|up	1	LOC109106313	two pore calcium channel protein 2-like
gene-LOC109071630	yes|up	no|up	no|up	1	LOC109071630
gene-LOC122135833	no|down	no|down	yes|down	1	LOC122135833	uncharacterized LOC122135833
gene-qdpra	yes|up	no|down	no|down	1	qdpra	quinoid dihydropteridine reductase a
gene-LOC122135835	no|no test	no|up	yes|up	1	LOC122135835	uncharacterized LOC122135835
gene-LOC109090077	no|up	yes|up	yes|up	2	LOC109090077	vigilin-like
gene-LOC109095008	yes|up	yes|up	no|up	2	LOC109095008	protein patched homolog 1-like, transcript variant X2
gene-LOC109057027	no|down	yes|down	no|down	1	LOC109057027	SPARC-like
gene-srxn1	yes|down	yes|down	no|down	2	srxn1	sulfiredoxin 1 homolog (S. cerevisiae), transcript variant X3
gene-LOC109057020	yes|up	no|down	no|up	1	LOC109057020	cytoplasmic polyadenylation element-binding protein 4-like, transcript variant X3
gene-kdm8	yes|down	no|down	no|down	1	kdm8	lysine (K)-specific demethylase 8
gene-LOC109104510	yes|down	no|down	yes|down	2	LOC109104510	olfactory receptor 6N1-like
gene-mybl1	yes|down	yes|down	yes|down	3	mybl1	v-myb avian myeloblastosis viral oncogene homolog-like 1, transcript variant X1
gene-LOC109099039	yes|down	yes|down	yes|down	3	LOC109099039	5-aminolevulinate synthase, nonspecific, mitochondrial-like, transcript variant X3
gene-LOC109085877	yes|up	no|up	no|up	1	LOC109085877	low-density lipoprotein receptor-related protein 4-like, transcript variant X2
gene-LOC109095006	yes|down	yes|down	no|down	2	LOC109095006	CD276 antigen homolog
gene-LOC122144332	no|up	no|down	yes|down	1	LOC122144332	Ig kappa chain V region 3547-like
gene-LOC122144337	yes|down	yes|down	yes|down	3	LOC122144337	Ig lambda-3 chain C region-like
gene-LOC109056998	yes|down	no|down	no|up	1	LOC109056998	copper transport protein ATOX1-like
gene-LOC122144334	yes|down	no|up	no|down	1	LOC122144334	Ig kappa chain V region 3381-like isoform X2
gene-LOC122143822	no|up	no|up	yes|up	1	LOC122143822
gene-LOC109084599	yes|up	no|up	no|up	1	LOC109084599	long-chain-fatty-acid--CoA ligase 4-like, transcript variant X2
gene-LOC122143820	yes|up	no|down	no|down	1	LOC122143820	beta,beta-carotene 15,15'-dioxygenase-like
gene-LOC122144338	no|down	no|down	yes|down	1	LOC122144338	uncharacterized LOC122144338
gene-LOC109072582	yes|up	no|up	no|no test	1	LOC109072582
gene-LOC122143824	no|up	yes|up	no|up	1	LOC122143824	two pore calcium channel protein 2-like
gene-myo1hb	yes|down	no|down	no|up	1	myo1hb	myosin IHb
gene-LOC109067798	yes|up	no|up	no|up	1	LOC109067798	probable E3 ubiquitin-protein ligase RNF144A-B
gene-LOC109057939	no|down	no|up	yes|up	1	LOC109057939	mitochondrial coenzyme A transporter SLC25A42-like
gene-LOC109113332	no|down	no|down	yes|down	1	LOC109113332	protein arginine N-methyltransferase 8-B-like
gene-LOC109057934	yes|up	no|down	no|down	1	LOC109057934	desmocollin-2-like
gene-LOC109090701	no|down	yes|down	no|down	1	LOC109090701	kelch-like protein 13, transcript variant X3
gene-LOC109054227	no|up	yes|up	yes|up	2	LOC109054227	golgin subfamily A member 3-like, transcript variant X2
gene-LOC109090037	no|up	yes|up	no|up	1	LOC109090037	angiopoietin-1-like
gene-LOC109062417	no|down	yes|down	yes|down	2	LOC109062417	coiled-coil domain-containing protein 113-like
gene-igf2b	no|down	yes|down	no|down	1	igf2b	insulin-like growth factor 2b
gene-LOC109090709	yes|down	no|down	no|down	1	LOC109090709	disabled homolog 2-interacting protein-like, transcript variant X4
gene-LOC109113058	yes|up	no|up	yes|up	2	LOC109113058	DNA (cytosine-5)-methyltransferase 3A-like
gene-LOC109103105	no|up	no|down	yes|down	1	LOC109103105	WD repeat and SOCS box-containing protein 1-like
gene-LOC109050698	no|down	yes|down	no|down	1	LOC109050698	protein disulfide-isomerase A3-like
gene-LOC109107133	no|down	no|down	yes|down	1	LOC109107133	insulin-like growth factor 2 mRNA-binding protein 2, transcript variant X3
gene-LOC109072457	no|up	yes|down	no|down	1	LOC109072457	homeobox protein Hox-A2b
gene-LOC109080628	yes|up	no|up	no|up	1	LOC109080628	long-chain-fatty-acid--CoA ligase 3-like
gene-LOC109050693	no|down	yes|down	yes|down	2	LOC109050693	uncharacterized protein C11orf96 homolog
gene-fabp4b	no|no test	yes|up	no|no test	1	fabp4b	fatty acid binding protein 4b
gene-LOC109073982	no|down	yes|down	yes|down	2	LOC109073982
gene-LOC109050690	yes|down	no|up	no|up	1	LOC109050690	creatine kinase U-type, mitochondrial-like
gene-LOC109111366	no|down	yes|down	no|down	1	LOC109111366	E3 ubiquitin-protein ligase TRIM9, transcript variant X1
gene-LOC109080333	no|up	yes|up	yes|up	2	LOC109080333	NACHT, LRR and PYD domains-containing protein 3-like
gene-LOC109065542	no|up	yes|up	no|down	1	LOC109065542	uncharacterized LOC109065542
gene-LOC109083134	no|up	no|down	yes|down	1	LOC109083134	gamma-aminobutyric acid receptor-associated protein-like 1
gene-LOC109063796	no|up	yes|up	no|up	1	LOC109063796	protein FAM126B-like, transcript variant X2
gene-LOC122145058	no|down	yes|down	no|down	1	LOC122145058	uncharacterized LOC122145058
gene-LOC109096926	yes|up	no|down	no|down	1	LOC109096926	fin bud initiation factor-like
gene-LOC109077292	yes|up	yes|up	yes|up	3	LOC109077292	NLR family CARD domain-containing protein 3-like
gene-LOC109058048	no|down	no|down	yes|down	1	LOC109058048	regulator of G-protein signaling 5-like
gene-LOC109055918	no|down	yes|down	no|down	1	LOC109055918	BTB/POZ domain-containing protein 3, transcript variant X2
gene-LOC109059793	yes|down	yes|down	no|up	2	LOC109059793	cytochrome P450 2F2-like, transcript variant X1
gene-anxa3b	no|down	no|down	yes|down	1	anxa3b	annexin A3b, transcript variant X2
gene-LOC109080806	yes|up	no|up	no|up	1	LOC109080806	exportin-5-like, transcript variant X1
gene-LOC109050071	yes|up	no|up	yes|down	2	LOC109050071	amine oxidase copper containing 1
gene-LOC109049779	yes|up	no|up	no|down	1	LOC109049779	MYB binding protein (P160) 1a
gene-LOC109071964	no|down	yes|down	no|down	1	LOC109071964	probable G-protein coupled receptor 146
gene-LOC109071965	yes|down	no|down	no|up	1	LOC109071965	sal-like protein 1, transcript variant X3
gene-ripor2	no|down	yes|down	yes|down	2	ripor2	RHO family interacting cell polarization regulator 2, transcript variant X2
gene-LOC109049772	yes|down	no|down	no|up	1	LOC109049772	cytochrome c oxidase subunit 4 isoform 1, mitochondrial-like
gene-LOC109049776	yes|up	no|up	yes|up	2	LOC109049776
gene-LOC109049801	yes|down	yes|down	no|up	2	LOC109049801	hyaluronan-binding protein 2-like
gene-LOC109084830	no|down	yes|down	no|down	1	LOC109084830	terminal nucleotidyltransferase 4B-like
gene-crfb12	no|down	no|down	yes|down	1	crfb12	cytokine receptor family member B12, transcript variant X1
gene-LOC109109444	no|down	yes|down	yes|down	2	LOC109109444	HIG1 domain family member 1A, mitochondrial-like, transcript variant X1
gene-LOC109068913	yes|down	no|down	no|up	1	LOC109068913	complement factor H-like
gene-LOC109102270	no|down	yes|down	yes|down	2	LOC109102270	mediator of RNA polymerase II transcription subunit 7-like
gene-LOC109073676	no|up	yes|down	no|down	1	LOC109073676	hepatic leukemia factor-like
gene-LOC109074880	no|up	yes|up	yes|up	2	LOC109074880	transmembrane protein 8B-like
gene-LOC109106229	yes|down	no|up	no|up	1	LOC109106229	leucine rich adaptor protein 1-like
gene-LOC109073181	no|up	yes|up	no|up	1	LOC109073181	NLR family CARD domain-containing protein 3-like, transcript variant X1
gene-frk	no|up	yes|up	yes|up	2	frk	fyn-related Src family tyrosine kinase
gene-LOC109069865	yes|up	no|up	no|down	1	LOC109069865	glutamine synthetase
gene-LOC109045111	no|down	no|down	yes|down	1	LOC109045111	homeobox protein Nkx-2.5-like
gene-LOC109055179	yes|down	no|down	no|down	1	LOC109055179	uncharacterized LOC109055179
gene-LOC122144342	no|down	yes|down	yes|down	2	LOC122144342	immunoglobulin kappa variable 3-15-like
gene-LOC122137409	no|up	no|up	yes|up	1	LOC122137409	GTPase IMAP family member 7-like
gene-LOC109076733	no|down	no|down	yes|down	1	LOC109076733	uncharacterized protein C14orf93 homolog
gene-tstd3	yes|down	no|down	no|down	1	tstd3	thiosulfate sulfurtransferase like domain containing 3
gene-LOC122146175	no|down	yes|down	no|down	1	LOC122146175	paraneoplastic antigen Ma3 homolog
gene-LOC122146174	no|down	yes|down	no|down	1	LOC122146174	thymosin beta-11-like
gene-LOC122137402	yes|up	yes|up	no|up	2	LOC122137402	None
gene-LOC122137400	yes|up	yes|up	no|up	2	LOC122137400	3'-5' RNA helicase YTHDC2
gene-LOC122137404	no|up	yes|up	no|up	1	LOC122137404	anthrax toxin receptor 2-like
gene-LOC109063905	yes|down	no|down	no|down	1	LOC109063905	E3 ubiquitin-protein ligase TRIM21-like, transcript variant X2
gene-LOC122145991	no|up	yes|down	yes|down	2	LOC122145991	uncharacterized LOC122145991
gene-LOC109049117	yes|down	no|down	no|up	1	LOC109049117	protein phosphatase 1 regulatory subunit 3G-like
gene-LOC109062455	no|down	yes|down	no|down	1	LOC109062455	uncharacterized LOC109062455, transcript variant X2
gene-LOC109072578	no|up	yes|down	no|down	1	LOC109072578	DNA damage-inducible transcript 3 protein-like
gene-LOC109096700	yes|down	no|down	no|up	1	LOC109096700	alpha-2-macroglobulin-like
gene-LOC109087341	no|up	no|up	yes|up	1	LOC109087341	transmembrane protein 178B-like
gene-LOC122147743	no|down	yes|down	no|down	1	LOC122147743	calpain small subunit 1-like
gene-LOC109059313	yes|up	no|up	no|up	1	LOC109059313	aminopeptidase N-like
gene-LOC109087342	yes|down	no|up	no|up	1	LOC109087342	pseudouridine-metabolizing bifunctional protein C1861.05-like
gene-LOC109087344	no|down	yes|down	yes|down	2	LOC109087344	troponin T, cardiac muscle isoforms-like, transcript variant X2
gene-cmah	no|down	yes|down	no|down	1	cmah	cytidine monophospho-N-acetylneuraminic acid hydroxylase
gene-igfbp2b	no|down	yes|down	no|down	1	igfbp2b	insulin-like growth factor binding protein 2b
gene-dusp10	yes|up	yes|up	yes|up	3	dusp10	dual specificity phosphatase 10
gene-LOC109054775	yes|down	no|down	no|down	1	LOC109054775	cystinosin-like, transcript variant X2
gene-LOC109072575	no|up	yes|up	yes|up	2	LOC109072575	proline-rich protein 36-like, transcript variant X2
gene-LOC109054770	no|down	no|down	yes|down	1	LOC109054770	DNA polymerase epsilon subunit 4-like
gene-LOC109090796	no|down	no|up	yes|up	1	LOC109090796	carboxypeptidase Q-like, transcript variant X2
gene-LOC109045582	no|down	no|down	yes|down	1	LOC109045582	coiled-coil domain-containing protein 9
gene-LOC109054778	no|down	yes|down	no|down	1	LOC109054778	C-C motif chemokine 21b-like
gene-tmem178	no|down	yes|down	no|down	1	tmem178	transmembrane protein 178, transcript variant X2
gene-LOC109089039	yes|up	yes|up	yes|up	3	LOC109089039
gene-LOC109106775	yes|down	no|up	no|up	1	LOC109106775	ras-related protein Rab-32-like
gene-LOC109106771	no|down	yes|down	no|down	1	LOC109106771	signal recognition particle 14 kDa protein-like
gene-LOC109094281	no|down	yes|down	no|down	1	LOC109094281	troponin T, fast skeletal muscle isoforms-like, transcript variant X14
gene-LOC109112722	yes|up	no|up	no|down	1	LOC109112722	cytochrome P450 2J4-like
gene-LOC109112723	no|down	yes|down	yes|down	2	LOC109112723	tripartite motif-containing protein 14-like
gene-LOC109107317	no|up	yes|down	no|down	1	LOC109107317	fos-related antigen 2-like, transcript variant X2
gene-LOC109101388	no|up	no|down	yes|down	1	LOC109101388	uncharacterized LOC109101388, transcript variant X2
gene-LOC109052518	no|up	no|down	yes|down	1	LOC109052518	nuclear receptor subfamily 1 group D member 1-like
gene-LOC109112725	yes|down	no|down	no|up	1	LOC109112725
gene-gemin7	no|down	yes|down	no|down	1	gemin7	gem (nuclear organelle) associated protein 7, transcript variant X1
gene-LOC109084082	yes|down	no|down	yes|down	2	LOC109084082	C-X-C motif chemokine 10-like
gene-LOC109045589	no|up	yes|up	no|up	1	LOC109045589	branched chain keto acid dehydrogenase kinase
gene-LOC109048350	no|up	no|down	yes|down	1	LOC109048350	integrin alpha-5-like
gene-LOC109074268	yes|up	no|up	no|up	1	LOC109074268	serine protease 27-like
gene-LOC109055596	no|up	yes|up	no|up	1	LOC109055596	fez family zinc finger protein erm-like, transcript variant X1
gene-LOC109088925	yes|up	no|down	no|down	1	LOC109088925	microtubule-associated tumor suppressor 1 homolog
gene-gnl3l	yes|up	no|up	no|up	1	gnl3l	guanine nucleotide binding protein-like 3 (nucleolar)-like
gene-LOC122135543	no|up	yes|up	yes|up	2	LOC122135543	sorting nexin-1-like, transcript variant X2
gene-LOC109108110	no|no test	yes|up	no|up	1	LOC109108110	zona pellucida sperm-binding protein 3-like, transcript variant X2
gene-LOC109069991	no|up	yes|down	no|down	1	LOC109069991	nucleoplasmin-like protein NO29
gene-cd44b	no|down	no|down	yes|down	1	cd44b	CD44 molecule (Indian blood group) b
gene-LOC109050846	yes|down	no|down	no|down	1	LOC109050846	gastrula zinc finger protein XlCGF57.1-like
gene-LOC109107790	no|up	no|up	yes|up	1	LOC109107790	homeobox protein Nkx-2.2a, transcript variant X1
gene-LOC109107792	yes|down	yes|down	no|up	2	LOC109107792
gene-LOC122148773	yes|down	yes|down	no|up	2	LOC122148773	protein phosphatase 1 regulatory subunit 1B-like, transcript variant X2
gene-LOC122148771	no|down	no|down	yes|down	1	LOC122148771	uncharacterized LOC122148771
gene-LOC109107798	no|down	no|down	yes|down	1	LOC109107798	tumor necrosis factor receptor superfamily member 17-like
gene-igf2bp2b	no|up	yes|up	no|up	1	igf2bp2b	insulin-like growth factor 2 mRNA binding protein 2b, transcript variant X4
gene-tnnt3b	yes|down	no|down	no|down	1	tnnt3b	troponin T type 3b (skeletal, fast), transcript variant X4
gene-LOC109110177	no|down	yes|down	no|down	1	LOC109110177	SLIT-ROBO Rho GTPase-activating protein 1-like, transcript variant X1
gene-LOC122148779	yes|down	yes|down	yes|down	3	LOC122148779	protein eva-1 homolog B-like
gene-LOC109050849	no|up	yes|up	no|up	1	LOC109050849	protein phosphatase 1 regulatory subunit 3A-like, transcript variant X13
gene-LOC109061855	no|up	yes|up	no|up	1	LOC109061855	uncharacterized LOC109061855
gene-rbpjb	yes|up	yes|up	no|up	2	rbpjb	recombination signal binding protein for immunoglobulin kappa J region b
gene-LOC109072855	no|down	yes|down	no|down	1	LOC109072855	lamin-A-like
gene-LOC109048644	no|down	yes|down	no|down	1	LOC109048644	uncharacterized LOC109048644
gene-fzr1a	no|up	yes|up	no|up	1	fzr1a	fizzy/cell division cycle 20 related 1a
gene-LOC109112546	yes|down	no|down	no|up	1	LOC109112546	alpha-1-antitrypsin homolog
gene-LOC109089256	no|up	yes|up	no|up	1	LOC109089256
gene-LOC109091339	yes|up	no|up	no|down	1	LOC109091339	twinfilin-2-like, transcript variant X3
gene-LOC109112540	yes|down	no|down	no|up	1	LOC109112540	alpha-1-antitrypsin homolog
gene-LOC109112541	yes|down	yes|down	no|down	2	LOC109112541	uncharacterized LOC109112541, transcript variant X2
gene-LOC122147949	no|down	yes|down	no|up	1	LOC122147949	prostate stem cell antigen-like, transcript variant X1
gene-LOC109109864	yes|down	no|down	no|up	1	LOC109109864	inter-alpha-trypsin inhibitor heavy chain H2-like
gene-LOC109100515	yes|down	yes|down	no|up	2	LOC109100515	alcohol dehydrogenase 1-like
gene-LOC122147493	yes|down	yes|down	no|up	2	LOC122147493	class I histocompatibility antigen, Non-RT1.A alpha-1 chain-like
gene-LOC109109863	no|up	yes|up	no|up	1	LOC109109863	transcription factor GATA-3
gene-LOC109076912	yes|down	yes|down	no|down	2	LOC109076912	spondin-1-like
gene-LOC109076916	yes|up	no|up	no|up	1	LOC109076916	long-chain-fatty-acid--CoA ligase 1-like
gene-LOC122147946	no|down	yes|down	no|down	1	LOC122147946	uncharacterized LOC122147946
gene-LOC109060322	yes|up	no|up	no|down	1	LOC109060322	START domain-containing protein 10-like, transcript variant X2
gene-LOC109055792	yes|up	no|up	no|up	1	LOC109055792	zinc finger SWIM domain-containing protein 5-like
gene-LOC109067077	no|down	yes|down	no|down	1	LOC109067077	None
gene-LOC109064128	no|up	yes|up	no|down	1	LOC109064128
gene-LOC122134388	no|down	yes|down	yes|down	2	LOC122134388
gene-LOC109100480	yes|down	no|down	no|up	1	LOC109100480	arginyl aminopeptidase (aminopeptidase B), transcript variant X2
gene-rwdd2b	no|down	yes|down	no|down	1	rwdd2b	RWD domain containing 2B
gene-srprb	no|down	yes|down	no|up	1	srprb	SRP receptor subunit beta
gene-LOC109070374	yes|down	no|down	no|down	1	LOC109070374	bile salt export pump-like
gene-LOC122134175	no|down	yes|down	no|down	1	LOC122134175	uncharacterized LOC122134175
gene-fank1	no|down	yes|down	no|down	1	fank1	fibronectin type III and ankyrin repeat domains 1, transcript variant X3
gene-LOC109107424	no|up	yes|up	yes|up	2	LOC109107424	bifunctional epoxide hydrolase 2-like
gene-gadd45ga	no|up	no|up	yes|down	1	gadd45ga	growth arrest and DNA-damage-inducible, gamma a
gene-LOC109112947	no|up	no|up	yes|up	1	LOC109112947	receptor-type tyrosine-protein phosphatase F-like, transcript variant X14
gene-LOC122135153	no|up	yes|up	no|up	1	LOC122135153
gene-LOC109088251	no|down	no|down	yes|up	1	LOC109088251	long-chain fatty acid transport protein 1-like
gene-LOC109088256	yes|down	no|down	no|up	1	LOC109088256	SH3 domain and tetratricopeptide repeat-containing protein 1-like
gene-LOC109068350	no|down	yes|down	no|down	1	LOC109068350	ubiquitin-conjugating enzyme E2 variant 3-like
gene-LOC122135154	no|up	no|up	yes|up	1	LOC122135154
gene-LOC109062877	yes|down	no|up	no|up	1	LOC109062877	solute carrier family 2, facilitated glucose transporter member 8-like
gene-tcn2	yes|down	no|up	yes|up	2	tcn2	transcobalamin II
gene-LOC109087638	no|down	yes|down	no|down	1	LOC109087638	lysophosphatidylserine lipase ABHD12-like
gene-LOC109088671	no|down	yes|down	no|down	1	LOC109088671	uncharacterized LOC109088671
gene-LOC109060102	yes|up	no|up	no|up	1	LOC109060102	hepatocyte nuclear factor 4-beta-like, transcript variant X2
gene-atoh8	no|down	yes|down	no|down	1	atoh8	atonal bHLH transcription factor 8, transcript variant X1
gene-LOC109094356	no|down	yes|down	no|down	1	LOC109094356	protein S100-A1-like, transcript variant X3
gene-LOC109097728	yes|down	yes|down	no|up	2	LOC109097728	prostaglandin-H2 D-isomerase-like
gene-LOC109111361	yes|up	no|up	no|up	1	LOC109111361	estrogen receptor beta-2-like
gene-LOC122142206	no|down	no|up	yes|down	1	LOC122142206
gene-LOC109081214	no|up	no|up	yes|up	1	LOC109081214	tetraspanin-3-like
gene-LOC109097725	yes|down	yes|down	no|up	2	LOC109097725	protein AMBP-like
gene-ccl25b	yes|down	yes|down	yes|down	3	ccl25b	chemokine (C-C motif) ligand 25b
gene-LOC109085054	no|up	yes|up	yes|up	2	LOC109085054	tripartite motif-containing protein 2-like
gene-ppdpfa	no|up	yes|down	no|up	1	ppdpfa	pancreatic progenitor cell differentiation and proliferation factor a, transcript variant X2
gene-LOC109085052	yes|up	yes|up	no|up	2	LOC109085052
gene-LOC122141261	yes|down	yes|down	no|down	2	LOC122141261	uncharacterized LOC122141261
gene-ap5b1	yes|down	no|down	no|up	1	ap5b1	adaptor related protein complex 5 subunit beta 1, transcript variant X1
gene-dgat1a	yes|up	no|up	no|up	1	dgat1a	diacylglycerol O-acyltransferase 1a, transcript variant X6
gene-LOC109052330	no|down	yes|down	no|down	1	LOC109052330	tubulin alpha-1A chain-like
gene-LOC122146949	yes|up	yes|up	no|up	2	LOC122146949	protein NLRC3-like
gene-LOC109104215	no|up	yes|up	no|up	1	LOC109104215	flotillin-2
gene-LOC109101916	yes|down	no|down	no|up	1	LOC109101916	coagulation factor VIII-like
gene-LOC109095765	no|down	no|down	yes|down	1	LOC109095765	microtubule-associated protein 2-like, transcript variant X4
gene-LOC109065880	yes|down	yes|down	no|down	2	LOC109065880	anosmin-1-like, transcript variant X2
gene-LOC109095768	no|down	no|down	yes|down	1	LOC109095768
gene-tlr3	no|up	yes|up	no|up	1	tlr3	toll-like receptor 3
gene-LOC109087903	no|up	yes|down	yes|down	2	LOC109087903	CLOCK-interacting pacemaker-like, transcript variant X2
gene-LOC109104218	no|down	yes|up	yes|up	2	LOC109104218	protein KIAA0100-like, transcript variant X4
gene-zmym4.1	no|up	yes|up	yes|up	2	zmym4.1	zinc finger MYM-type containing 4, tandem duplicate 1, transcript variant X3
gene-cckar	yes|up	no|up	no|up	1	cckar	cholecystokinin A receptor
gene-LOC109110019	no|down	yes|down	yes|down	2	LOC109110019	uncharacterized LOC109110019, transcript variant X1
gene-LOC109111015	yes|up	no|up	no|up	1	LOC109111015	protein FAM221A-like
gene-sox4b	no|down	yes|up	yes|up	2	sox4b	SRY-box transcription factor 4b
gene-LOC109097945	no|down	yes|down	no|up	1	LOC109097945	erythropoietin-like, transcript variant X1
gene-LOC109046398	no|down	yes|down	yes|down	2	LOC109046398	voltage-dependent calcium channel subunit alpha-2/delta-2-like
gene-snta1	no|down	yes|down	no|up	1	snta1	syntrophin, alpha 1
gene-LOC109070192	yes|down	yes|down	no|up	2	LOC109070192	fatty acid-binding protein, heart
gene-LOC122134393	no|up	yes|up	no|up	1	LOC122134393	NACHT, LRR and PYD domains-containing protein 3-like
gene-smpdl3b	yes|up	no|down	no|down	1	smpdl3b	sphingomyelin phosphodiesterase acid like 3B
gene-LOC109109072	no|up	no|down	yes|down	1	LOC109109072	2-oxoglutarate-dependent dioxygenase htyE-like, transcript variant X1
gene-LOC122134398	yes|up	yes|up	yes|up	3	LOC122134398
gene-LOC109097545	yes|down	no|down	no|up	1	LOC109097545	vitamin K-dependent protein S-like, transcript variant X2
gene-LOC109109073	no|down	yes|down	no|up	1	LOC109109073	bone morphogenetic protein 1-like
gene-haus1	yes|down	no|down	no|down	1	haus1	HAUS augmin-like complex, subunit 1
gene-LOC109063474	no|up	yes|up	no|up	1	LOC109063474
gene-LOC109110490	no|down	no|down	yes|down	1	LOC109110490	DNA damage-binding protein 2, transcript variant X1
gene-LOC109097897	no|up	no|down	yes|down	1	LOC109097897	multiple C2 and transmembrane domain-containing protein 1-like, transcript variant X1
gene-LOC109097899	yes|down	yes|down	no|up	2	LOC109097899	basement membrane-specific heparan sulfate proteoglycan core protein-like
gene-slc38a4	yes|down	no|down	no|up	1	slc38a4	solute carrier family 38 member 4
gene-LOC122141087	no|down	yes|down	no|down	1	LOC122141087	uncharacterized LOC122141087
gene-LOC122136435	no|up	yes|up	no|up	1	LOC122136435	E3 ubiquitin-protein ligase TRIM35-like, transcript variant X2
gene-LOC122136440	no|up	yes|up	no|up	1	LOC122136440
gene-hao1	yes|down	yes|down	no|up	2	hao1	hydroxyacid oxidase (glycolate oxidase) 1, transcript variant X2
gene-hao2	yes|down	no|up	yes|up	2	hao2	hydroxyacid oxidase 2 (long chain), transcript variant X1
gene-eloca	no|down	yes|down	no|down	1	eloca	elongin C paralog a, transcript variant X1
gene-LOC109045284	no|down	yes|down	yes|down	2	LOC109045284	flocculation protein FLO11-like
gene-LOC109085469	yes|down	no|down	no|up	1	LOC109085469	UNC93-like protein MFSD11
gene-tuba8l5	no|down	yes|down	yes|down	2	tuba8l5	tubulin, alpha 8 like 5, transcript variant X1
gene-LOC122136443	no|down	yes|down	no|down	1	LOC122136443	GTPase IMAP family member 8-like
gene-LOC109056038	yes|up	no|up	no|up	1	LOC109056038	multiple epidermal growth factor-like domains protein 6
gene-LOC109046020	no|down	no|down	yes|down	1	LOC109046020	NACHT, LRR and PYD domains-containing protein 3-like
gene-LOC109053007	yes|up	no|up	yes|up	2	LOC109053007	L-rhamnose-binding lectin CSL2-like
gene-LOC109067131	no|up	yes|up	no|up	1	LOC109067131	uncharacterized LOC109067131, transcript variant X2
gene-LOC122136445	no|up	yes|up	yes|up	2	LOC122136445	uncharacterized LOC122136445
gene-gjc4b	no|down	yes|down	yes|down	2	gjc4b	gap junction protein gamma 4b, transcript variant X1
gene-LOC109100196	no|down	yes|down	no|down	1	LOC109100196	noggin-3
gene-bcl9l	no|up	yes|up	no|up	1	bcl9l	bcl9 like
gene-LOC122140680	no|down	yes|down	yes|down	2	LOC122140680	uncharacterized LOC122140680
gene-LOC122145410	yes|up	no|up	yes|up	2	LOC122145410
gene-LOC122142427	no|up	yes|up	yes|up	2	LOC122142427	spatacsin-like
gene-LOC122140137	no|down	no|down	yes|down	1	LOC122140137
gene-LOC109111947	no|up	yes|down	yes|down	2	LOC109111947	circadian-associated transcriptional repressor-like, transcript variant X2
gene-LOC109079601	no|down	yes|down	no|down	1	LOC109079601	eukaryotic translation initiation factor 5A-1-like, transcript variant X2
gene-LOC109111945	no|down	yes|down	no|down	1	LOC109111945	dual specificity protein kinase CLK2-like, transcript variant X1
gene-ly86	no|down	no|down	yes|down	1	ly86	lymphocyte antigen 86
gene-LOC122144145	yes|up	no|up	no|down	1	LOC122144145	uncharacterized LOC122144145
gene-aftphb	no|up	yes|up	yes|up	2	aftphb	aftiphilin b, transcript variant X1
gene-LOC109045093	no|up	yes|up	no|up	1	LOC109045093	lactosylceramide alpha-2,3-sialyltransferase-like, transcript variant X3
gene-LOC109075107	no|down	yes|down	yes|down	2	LOC109075107
gene-LOC109063000	yes|down	yes|down	no|down	2	LOC109063000	histone H2A.Z
gene-LOC109094946	no|down	yes|up	yes|up	2	LOC109094946	membrane-spanning 4-domains subfamily A member 8-like
gene-LOC109063002	yes|down	no|down	yes|down	2	LOC109063002	C-X-C motif chemokine 10-like
gene-prpf4ba	yes|up	yes|up	no|up	2	prpf4ba	pre-mRNA processing factor 4Ba
gene-LOC109053487	no|up	yes|up	no|up	1	LOC109053487	uncharacterized LOC109053487, transcript variant X1
gene-LOC109110941	no|down	yes|down	no|down	1	LOC109110941	60S ribosomal protein L14-like
gene-si:dkey-88e18.2	no|down	no|down	yes|down	1	si:dkey-88e18.2	interleukin-12 subunit beta, transcript variant X2
gene-LOC109109277	no|up	yes|down	yes|down	2	LOC109109277	protein Aster-B-like, transcript variant X16
gene-LOC122147307	no|down	yes|down	no|down	1	LOC122147307	THO complex subunit 1-like
gene-znf593	no|down	yes|down	no|down	1	znf593	zinc finger protein 593, transcript variant X1
gene-LOC122142422	no|down	yes|down	no|down	1	LOC122142422	coiled-coil domain-containing protein 136-like, transcript variant X1
gene-LOC109058920	no|up	no|up	yes|up	1	LOC109058920	piggyBac transposable element-derived protein 4-like, transcript variant X3
gene-LOC109111354	no|up	yes|up	no|up	1	LOC109111354
gene-LOC122145634	no|up	yes|up	no|up	1	LOC122145634	uncharacterized LOC122145634
gene-LOC109066269	no|up	yes|up	yes|up	2	LOC109066269	synaptopodin-like
gene-LOC109090069	yes|down	yes|down	no|up	2	LOC109090069	uncharacterized LOC109090069
gene-LOC109060367	no|up	yes|up	yes|up	2	LOC109060367	GTPase Era, mitochondrial-like
gene-nell2a	no|down	yes|down	no|down	1	nell2a	neural EGFL like 2a
gene-LOC109095012	no|up	no|down	yes|down	1	LOC109095012	sodium-dependent phosphate transporter 2-like, transcript variant X2
gene-LOC109095543	no|up	no|down	yes|down	1	LOC109095543	uncharacterized LOC109095543
gene-LOC109099814	no|down	yes|down	yes|down	2	LOC109099814	zinc finger protein 469-like, transcript variant X3
gene-LOC109113263	yes|up	no|up	no|up	1	LOC109113263	C-type lectin domain containing 11A
gene-LOC122144326	no|up	yes|up	no|up	1	LOC122144326	interferon-induced very large GTPase 1-like
gene-iyd	no|up	no|down	yes|up	1	iyd	iodotyrosine deiodinase
gene-LOC109105033	yes|down	no|down	no|down	1	LOC109105033	CMRF35-like molecule 3
gene-rpl37	no|down	yes|down	no|down	1	rpl37	ribosomal protein L37
gene-LOC109091002	yes|down	no|down	no|up	1	LOC109091002	coagulation factor VII
gene-sla1a	no|down	yes|up	no|up	1	sla1a	Src like adaptor 1a
gene-LOC122143814	yes|up	yes|up	yes|up	3	LOC122143814	DENN domain-containing protein 4C-like
gene-loxhd1b	yes|down	no|down	no|down	1	loxhd1b	lipoxygenase homology PLAT domains 1b
gene-LOC122143812	no|up	yes|down	no|up	1	LOC122143812
gene-LOC109105039	no|down	yes|down	no|down	1	LOC109105039	START domain-containing protein 10-like
gene-slc2a9l2	yes|up	no|down	no|down	1	slc2a9l2	solute carrier family 2 member 9, like 2
gene-ap2m1b	yes|down	yes|down	no|down	2	ap2m1b	adaptor related protein complex 2 subunit mu 1b, transcript variant X1
gene-LOC109085012	no|up	yes|up	no|up	1	LOC109085012	solute carrier family 66 member 2-like, transcript variant X2
gene-ssh2b	no|up	yes|up	no|up	1	ssh2b	slingshot protein phosphatase 2b
gene-LOC109107156	no|no test	yes|up	no|up	1	LOC109107156	uncharacterized LOC109107156
gene-slc13a5a	yes|up	no|up	no|down	1	slc13a5a	solute carrier family 13 member 5a, transcript variant X2
gene-pcyt1bb	yes|up	no|up	no|up	1	pcyt1bb	phosphate cytidylyltransferase 1B, choline b
gene-LOC109113046	no|down	yes|up	yes|up	2	LOC109113046	uncharacterized LOC109113046
gene-LOC109113047	no|up	yes|up	no|up	1	LOC109113047
gene-LOC109101209	yes|up	yes|up	no|up	2	LOC109101209	uncharacterized LOC109101209
gene-gnptab	no|up	no|up	yes|up	1	gnptab	N-acetylglucosamine-1-phosphate transferase subunits alpha and beta
gene-LOC109056041	no|down	no|down	yes|down	1	LOC109056041	uncharacterized LOC109056041, transcript variant X6
gene-LOC109101205	no|down	no|down	yes|down	1	LOC109101205	ADP-ribose glycohydrolase MACROD1-like, transcript variant X1
gene-LOC109091626	no|up	yes|down	no|up	1	LOC109091626	ATP synthase subunit delta, mitochondrial-like, transcript variant X1
gene-LOC109095948	no|up	yes|up	no|up	1	LOC109095948	GPI inositol-deacylase-like
gene-LOC109095949	yes|up	no|up	no|up	1	LOC109095949
gene-LOC109058783	yes|down	no|up	no|up	1	LOC109058783	cyclin-I-like, transcript variant X2
gene-LOC122144451	no|down	yes|down	no|down	1	LOC122144451	NADH dehydrogenase [ubiquinone] 1 beta subcomplex subunit 9-like
gene-LOC109072114	no|down	yes|down	no|down	1	LOC109072114	calcium-activated chloride channel regulator 1-like
gene-LOC109045039	no|down	yes|down	yes|down	2	LOC109045039	rho guanine nucleotide exchange factor 6-like, transcript variant X1
gene-LOC109110717	no|up	yes|down	no|down	1	LOC109110717	uncharacterized LOC109110717, transcript variant X3
gene-LOC109050688	no|up	no|up	yes|up	1	LOC109050688	transmembrane protein 168
gene-LOC109068551	no|up	no|down	yes|down	1	LOC109068551	cAMP and cAMP-inhibited cGMP 3',5'-cyclic phosphodiesterase 10A-like, transcript variant X2
gene-LOC122147070	no|down	yes|down	yes|down	2	LOC122147070	fatty acid synthase-like
gene-LOC109105804	no|down	no|down	yes|down	1	LOC109105804
gene-fam111.1	yes|down	no|down	yes|down	2	fam111.1	family with sequence similarity 111.1, transcript variant X1
gene-LOC109076352	yes|down	no|up	no|down	1	LOC109076352	XK-related protein 8-like
gene-trim108	no|down	yes|up	no|up	1	trim108	tripartite motif containing 108
gene-LOC109083109	yes|down	no|down	yes|down	2	LOC109083109	vesicular, overexpressed in cancer, prosurvival protein 1-like
gene-drp2	no|up	no|up	yes|up	1	drp2	dystrophin related protein 2, transcript variant X9
gene-LOC109100838	no|down	yes|down	yes|down	2	LOC109100838	actin, alpha skeletal muscle 2
gene-LOC109112907	no|up	yes|up	yes|up	2	LOC109112907	protein furry homolog-like
gene-LOC109083102	no|down	yes|down	no|down	1	LOC109083102	delphilin-like, transcript variant X5
gene-LOC109059786	yes|down	no|down	no|up	1	LOC109059786	cytochrome c oxidase subunit NDUFA4
gene-trim65	no|up	yes|up	no|up	1	trim65	tripartite motif containing 65
gene-LOC109059783	no|up	no|up	yes|up	1	LOC109059783	tumor necrosis factor receptor superfamily member 16-like, transcript variant X1
gene-LOC109063392	no|down	yes|up	no|up	1	LOC109063392	meprin A subunit beta-like
gene-LOC122137579	no|up	yes|up	no|up	1	LOC122137579	receptor tyrosine-protein kinase erbB-3-like
gene-si:ch211-57n23.1	yes|down	no|down	no|down	1	si:ch211-57n23.1	uncharacterized si:ch211-57n23.1, transcript variant X1
gene-LOC109050065	no|down	no|down	yes|down	1	LOC109050065	tripartite motif-containing protein 16-like, transcript variant X2
gene-LOC109093470	no|up	yes|up	no|up	1	LOC109093470	gastrula zinc finger protein XlCGF57.1-like, transcript variant X7
gene-LOC109073241	yes|up	no|up	no|up	1	LOC109073241	E3 ubiquitin-protein ligase RNF43-like
gene-pcsk5a	no|down	yes|down	yes|down	2	pcsk5a	proprotein convertase subtilisin/kexin type 5a
gene-rgra	yes|down	no|down	no|up	1	rgra	retinal G protein coupled receptor a
gene-LOC109050068	yes|down	no|down	no|down	1	LOC109050068	ribonuclease kappa-A-like
gene-LOC109078401	no|up	yes|up	yes|up	2	LOC109078401	uncharacterized LOC109078401
gene-LOC109080816	no|up	no|down	yes|up	1	LOC109080816	E3 ubiquitin-protein ligase TRIM35-like
gene-LOC122143677	no|down	yes|down	yes|down	2	LOC122143677
gene-LOC109105921	no|down	no|down	yes|down	1	LOC109105921	centromere protein W-like, transcript variant X3
gene-LOC109108903	yes|up	no|up	no|up	1	LOC109108903	choline/ethanolamine kinase-like
gene-LOC109106218	no|down	yes|down	no|down	1	LOC109106218	probable serine/threonine-protein kinase kinX, transcript variant X7
gene-LOC122143673	no|down	yes|up	yes|up	2	LOC122143673	uncharacterized LOC122143673
gene-LOC122143672	yes|down	no|down	no|down	1	LOC122143672	uncharacterized LOC122143672
gene-LOC109105926	no|down	no|down	yes|down	1	LOC109105926	ileal sodium/bile acid cotransporter-like
gene-LOC109068900	no|down	no|up	yes|up	1	LOC109068900	uncharacterized LOC109068900
gene-LOC109109451	no|down	no|down	yes|down	1	LOC109109451	iroquois-class homeodomain protein IRX-5-like
gene-LOC109068902	no|up	yes|up	no|up	1	LOC109068902	transmembrane and coiled-coil domain protein 3-like
gene-LOC109109453	no|down	yes|down	no|down	1	LOC109109453	kinesin-like protein kif7, transcript variant X2
gene-nom1	no|up	yes|up	no|up	1	nom1	nucleolar protein with MIF4G domain 1
gene-LOC109062205	no|down	yes|down	no|down	1	LOC109062205	disintegrin and metalloproteinase domain-containing protein 15-like, transcript variant X2
gene-LOC122147166	no|up	yes|down	yes|down	2	LOC122147166	None
gene-aspdh	no|down	yes|down	no|up	1	aspdh	aspartate dehydrogenase domain containing, transcript variant X2
gene-LOC109099659	no|up	yes|up	no|up	1	LOC109099659	coiled-coil domain-containing protein 186-like, transcript variant X2
gene-LOC109049343	yes|up	no|up	no|down	1	LOC109049343	adenylate cyclase type 8-like, transcript variant X2
gene-LOC122139413	no|up	no|up	yes|up	1	LOC122139413	sterile alpha motif domain-containing protein 3-like, transcript variant X1
gene-LOC109045122	no|down	yes|down	no|down	1	LOC109045122	60S ribosomal protein L38
gene-LOC109101821	no|down	yes|down	no|down	1	LOC109101821	transcription factor COE1-A-like
gene-LOC109090848	yes|down	yes|down	yes|down	3	LOC109090848	non-muscle caldesmon-like, transcript variant X1
gene-cngb3.1	no|down	yes|down	no|down	1	cngb3.1	cyclic nucleotide gated channel subunit beta 3, tandem duplicate 1
gene-LOC109093716	yes|down	yes|down	no|down	2	LOC109093716	E3 ubiquitin-protein ligase NEDD4-like
gene-slc15a1a	yes|up	no|down	no|down	1	slc15a1a	solute carrier family 15 member 1a
gene-slc15a1b	yes|up	no|up	no|down	1	slc15a1b	solute carrier family 15 member 1b
gene-stk38a	no|up	yes|up	yes|up	2	stk38a	serine/threonine kinase 38a
gene-LOC109103685	yes|down	no|down	no|down	1	LOC109103685	polypyrimidine tract-binding protein 1-like, transcript variant X1
gene-LOC122143105	no|down	yes|up	yes|up	2	LOC122143105	myotubularin-related protein 3-like
gene-LOC109103681	yes|down	no|down	yes|down	2	LOC109103681
gene-p2ry1	no|up	yes|up	no|up	1	p2ry1	purinergic receptor P2Y1
gene-LOC109107160	yes|up	no|up	no|up	1	LOC109107160	serine incorporator 1-like
gene-LOC109070986	no|down	yes|down	no|down	1	LOC109070986	collagen triple helix repeat-containing protein 1-like
gene-LOC109062422	yes|up	no|up	no|down	1	LOC109062422
gene-LOC109083671	yes|down	yes|down	no|up	2	LOC109083671	cytochrome P450 2K6-like
gene-LOC109083670	no|down	yes|down	no|down	1	LOC109083670	Na(+)/H(+) exchange regulatory cofactor NHE-RF1-like
gene-LOC109102082	yes|up	no|up	no|up	1	LOC109102082	epithelial splicing regulatory protein 2, transcript variant X3
gene-sept9b	no|down	yes|up	no|up	1	sept9b	septin 9b, transcript variant X1
gene-LOC109090457	yes|down	yes|down	no|up	2	LOC109090457	cystathionine beta-synthase-like protein
gene-LOC109059305	yes|up	no|up	no|up	1	LOC109059305	reticulon-2-like, transcript variant X2
gene-tspan11	yes|down	no|down	no|down	1	tspan11	tetraspanin 11, transcript variant X1
gene-esyt2b	yes|down	no|down	yes|down	2	esyt2b	extended synaptotagmin-like protein 2b
gene-LOC109105878	no|down	yes|up	yes|up	2	LOC109105878	protein kinase C delta type-like, transcript variant X2
gene-LOC109092626	yes|up	no|up	no|no test	1	LOC109092626	carcinoembryonic antigen-related cell adhesion molecule 5-like
gene-LOC109054788	no|down	yes|down	yes|down	2	LOC109054788	fer-1-like protein 6
gene-tmem107	no|down	yes|down	yes|down	2	tmem107	transmembrane protein 107, transcript variant X3
gene-LOC109055307	no|up	yes|down	no|down	1	LOC109055307	acetoacetyl-CoA synthetase
gene-LOC109055305	no|up	no|down	yes|down	1	LOC109055305	beta-galactoside alpha-2,6-sialyltransferase 2-like
gene-LOC109054785	yes|up	yes|up	no|up	2	LOC109054785	CXADR-like membrane protein, transcript variant X1
gene-LOC109052838	no|up	yes|up	no|up	1	LOC109052838	uncharacterized LOC109052838
[truncated: 5,714 more rows]
