# Supplementary material for: Effects of Dietary Koumine on Growth Performance, Intestinal Morphology, Microbiota, and Intestinal Transcriptional Responses of Cyprinus carpio
Source: Int J Mol Sci. 2022 Oct 6;23(19):11860. doi: 10.3390/ijms231911860 (PMC9570066; doi:10.3390/ijms231911860)
Supplement: Supplementary file 1 [file ijms-23-11860-s001.zip › Supplemental Table S9 DEGs.xls.xlsx]

## Sheet: Supplemental Table 9 DEGs
seq_id	gene_name	gene_desc	T2_mg_kg	T0_mg_kg	T0_2_mg_kg	T20_mg_kg
gene-LOC109044982	LOC109044982		1.0069	-1.62206	0.0196057	0.595561
gene-LOC109045364	LOC109045364	interleukin-8-like	0.0974559	1.58437	-0.659217	-1.0226
gene-LOC109045367	LOC109045367	leucine zipper putative tumor suppressor 3-like	1.41305	-1.3372	0.287891	-0.363743
gene-LOC109045414	LOC109045414	mitogen-activated protein kinase kinase kinase 3-like	1.01174	-1.63478	0.0772368	0.545801
gene-LOC109045575	LOC109045575	attractin-like	0.776487	-1.65851	0.0822483	0.799776
gene-LOC109045785	LOC109045785		1.00961	-1.54061	-0.217316	0.748317
gene-LOC109045833	LOC109045833	uncharacterized LOC109045833	1.00104	-1.66595	0.359705	0.305205
gene-LOC109046619	LOC109046619	uncharacterized LOC109046619, transcript variant X2	0.420781	-1.66006	0.232831	1.00645
gene-LOC109046619	LOC109046619	uncharacterized LOC109046619, transcript variant X1	0.420781	-1.66006	0.232831	1.00645
gene-LOC109046619	LOC109046619	uncharacterized LOC109046619, transcript variant X3	0.420781	-1.66006	0.232831	1.00645
gene-LOC109046664	LOC109046664		-0.431306	1.72089	-0.542298	-0.747284
gene-LOC109046887	LOC109046887		0.324244	-1.71003	0.76526	0.620523
gene-LOC109046909	LOC109046909	protein MB21D2	1.10482	-1.62514	0.298393	0.221921
gene-LOC109047164	LOC109047164	serine/threonine-protein kinase SIK3 homolog	1.03815	-1.653	0.287508	0.327345
gene-LOC109047983	LOC109047983	transmembrane anterior posterior transformation protein 1 homolog, transcript variant X2	0.932475	-1.68694	0.385352	0.369109
gene-LOC109047983	LOC109047983	transmembrane anterior posterior transformation protein 1 homolog, transcript variant X1	0.932475	-1.68694	0.385352	0.369109
gene-LOC109048073	LOC109048073	protein TANC1-like	1.05152	-1.52639	-0.237801	0.712669
gene-LOC109048117	LOC109048117	uncharacterized LOC109048117, transcript variant X1	0.268232	1.51543	-0.74898	-1.03468
gene-LOC109048117	LOC109048117	uncharacterized LOC109048117, transcript variant X2	0.268232	1.51543	-0.74898	-1.03468
gene-LOC109048134	LOC109048134	inactive dipeptidyl peptidase 10, transcript variant X3	-0.150186	1.67561	-0.706524	-0.8189
gene-LOC109048134	LOC109048134	inactive dipeptidyl peptidase 10, transcript variant X2	-0.150186	1.67561	-0.706524	-0.8189
gene-LOC109048134	LOC109048134	inactive dipeptidyl peptidase 10, transcript variant X1	-0.150186	1.67561	-0.706524	-0.8189
gene-LOC109048315	LOC109048315	protein tweety homolog 3-like, transcript variant X2	0.258288	-1.6114	0.217646	1.13547
gene-LOC109048315	LOC109048315	protein tweety homolog 3-like, transcript variant X1	0.258288	-1.6114	0.217646	1.13547
gene-LOC109048714	LOC109048714	tetratricopeptide repeat protein 7A-like	1.22886	-1.51989	-0.116681	0.407711
gene-LOC109049104	LOC109049104		0.696615	-1.66884	0.127564	0.844657
gene-LOC109049106	LOC109049106	ZP domain-containing protein-like, transcript variant X1	0.0775243	1.5448	-0.429299	-1.19302
gene-LOC109049106	LOC109049106	ZP domain-containing protein-like, transcript variant X2	0.0775243	1.5448	-0.429299	-1.19302
gene-LOC109049106	LOC109049106	ZP domain-containing protein-like, transcript variant X3	0.0775243	1.5448	-0.429299	-1.19302
gene-LOC109049189	LOC109049189		-0.67562	1.5993	0.0669294	-0.990608
gene-LOC109049581	LOC109049581	fractalkine-like	-0.0941167	1.59709	-1.14581	-0.35716
gene-LOC109050269	LOC109050269		0.977445	-1.62507	0.0123484	0.635281
gene-LOC109051006	LOC109051006	F-box and leucine-rich protein 22-like	-0.013757	1.63714	-0.780806	-0.842575
gene-LOC109051409	LOC109051409	G2/M phase-specific E3 ubiquitin-protein ligase-like	-0.136161	1.52796	-1.27824	-0.113567
gene-LOC109052739	LOC109052739	polypeptide N-acetylgalactosaminyltransferase 12-like	0.847402	-1.57351	-0.157703	0.883808
gene-LOC109052801	LOC109052801	tetratricopeptide repeat protein 39C	1.4196	-1.3904	0.145242	-0.174443
gene-LOC109053217	LOC109053217	microtubule-associated protein 4	0.3773	-1.7124	0.537044	0.79806
gene-LOC109053363	LOC109053363	proprotein convertase subtilisin/kexin type 5-like, transcript variant X1	0.0927647	-1.51155	1.30106	0.117731
gene-LOC109053363	LOC109053363	proprotein convertase subtilisin/kexin type 5-like, transcript variant X2	0.0927647	-1.51155	1.30106	0.117731
gene-LOC109053363	LOC109053363	proprotein convertase subtilisin/kexin type 5-like, transcript variant X3	0.0927647	-1.51155	1.30106	0.117731
gene-LOC109053739	LOC109053739	uncharacterized LOC109053739	-0.520793	1.73102	-0.605116	-0.605116
gene-LOC109054003	LOC109054003	splicing factor SWAP	-0.424794	1.72427	-0.617307	-0.682173
gene-LOC109054129	LOC109054129	cAMP-dependent protein kinase inhibitor gamma-like	0.640182	1.28564	-0.759318	-1.1665
gene-LOC109054312	LOC109054312	uncharacterized LOC109054312	0.824342	-1.67616	0.153742	0.698076
gene-LOC109054901	LOC109054901	mucin-17-like	0.785125	-1.4187	1.08169	-0.448119
gene-LOC109054948	LOC109054948	uncharacterized LOC109054948	-0.156247	1.67476	-0.664844	-0.853668
gene-LOC109055234	LOC109055234	cytochrome P450 2K1-like, transcript variant X3	1.07968	-1.61602	0.0695157	0.466828
gene-LOC109055234	LOC109055234	cytochrome P450 2K1-like, transcript variant X2	1.07968	-1.61602	0.0695157	0.466828
gene-LOC109055234	LOC109055234	cytochrome P450 2K1-like, transcript variant X1	1.07968	-1.61602	0.0695157	0.466828
gene-LOC109055285	LOC109055285	hepcidin-1, transcript variant X2	-0.57735	1.73205	-0.57735	-0.57735
gene-LOC109055285	LOC109055285	hepcidin-1, transcript variant X1	-0.57735	1.73205	-0.57735	-0.57735
gene-LOC109055499	LOC109055499		0.0698058	1.57239	-0.525883	-1.11631
gene-LOC109055644	LOC109055644	nuclear factor of activated T-cells, cytoplasmic 2-like, transcript variant X1	1.07111	-1.63433	0.174175	0.389038
gene-LOC109055644	LOC109055644	nuclear factor of activated T-cells, cytoplasmic 2-like, transcript variant X2	1.07111	-1.63433	0.174175	0.389038
gene-LOC109055925	LOC109055925	helicase-like transcription factor, transcript variant X1	-0.211347	1.68598	-0.850333	-0.624296
gene-LOC109055925	LOC109055925	helicase-like transcription factor, transcript variant X2	-0.211347	1.68598	-0.850333	-0.624296
gene-LOC109056082	LOC109056082	sterol regulatory element-binding protein 1-like, transcript variant X2	-0.0127336	-1.38475	1.44232	-0.0448392
gene-LOC109056082	LOC109056082	sterol regulatory element-binding protein 1-like, transcript variant X1	-0.0127336	-1.38475	1.44232	-0.0448392
gene-LOC109056447	LOC109056447	sorting nexin-13	0.85191	-1.68171	0.189295	0.640509
gene-LOC109056683	LOC109056683	helicase, POLQ like	1.11088	-0.628392	-1.303	0.820513
gene-LOC109056689	LOC109056689	NACHT, LRR and PYD domains-containing protein 3-like, transcript variant X1	1.30757	-1.42007	-0.309353	0.421852
gene-LOC109056689	LOC109056689	NACHT, LRR and PYD domains-containing protein 3-like, transcript variant X2	1.30757	-1.42007	-0.309353	0.421852
gene-LOC109057221	LOC109057221	plexin-B2-like	1.11287	-1.59096	-0.00188864	0.479972
gene-LOC109057723	LOC109057723	hatching enzyme 1.2	0.797632	1.12974	-0.624508	-1.30287
gene-LOC109057750	LOC109057750	AT-rich interactive domain-containing protein 4B-like	0.449388	-1.5508	-0.0764065	1.17781
gene-LOC109057814	LOC109057814	FYVE and coiled-coil domain-containing protein 1-like, transcript variant X1	1.21043	-1.52149	-0.137339	0.448396
gene-LOC109057814	LOC109057814	FYVE and coiled-coil domain-containing protein 1-like, transcript variant X2	1.21043	-1.52149	-0.137339	0.448396
gene-LOC109057965	LOC109057965	F-box only protein 4-like, transcript variant X3	0.473409	1.32642	-1.34534	-0.454487
gene-LOC109057965	LOC109057965	F-box only protein 4-like, transcript variant X2	0.473409	1.32642	-1.34534	-0.454487
gene-LOC109057965	LOC109057965	F-box only protein 4-like, transcript variant X1	0.473409	1.32642	-1.34534	-0.454487
gene-LOC109058117	LOC109058117	uncharacterized LOC109058117	0.576701	-1.6803	0.894612	0.208988
gene-LOC109058479	LOC109058479	protein patched homolog 1-like	1.29308	-1.49148	-0.105446	0.30384
gene-LOC109059196	LOC109059196	rap1 GTPase-activating protein 2-like, transcript variant X2	0.438621	-1.59161	1.12862	0.0243653
gene-LOC109059196	LOC109059196	rap1 GTPase-activating protein 2-like, transcript variant X3	0.438621	-1.59161	1.12862	0.0243653
gene-LOC109059196	LOC109059196	rap1 GTPase-activating protein 2-like, transcript variant X1	0.438621	-1.59161	1.12862	0.0243653
gene-LOC109059196	LOC109059196	rap1 GTPase-activating protein 2-like, transcript variant X4	0.438621	-1.59161	1.12862	0.0243653
gene-LOC109059412	LOC109059412	uncharacterized LOC109059412	1.36346	-1.43952	-0.143438	0.219508
gene-LOC109059429	LOC109059429	mast cell protease 1A-like	-0.0788096	1.55875	-1.22421	-0.255729
gene-LOC109059452	LOC109059452	uncharacterized LOC109059452, transcript variant X2	-0.707977	1.72611	-0.53162	-0.486512
gene-LOC109059452	LOC109059452	uncharacterized LOC109059452, transcript variant X1	-0.707977	1.72611	-0.53162	-0.486512
gene-LOC109059725	LOC109059725	solute carrier family 38 member 9, transcript variant X2	0.897685	-0.358754	-1.47782	0.938888
gene-LOC109059725	LOC109059725	solute carrier family 38 member 9, transcript variant X1	0.897685	-0.358754	-1.47782	0.938888
gene-LOC109059837	LOC109059837	uncharacterized LOC109059837	-0.484589	1.71479	-0.430738	-0.799462
gene-LOC109059965	LOC109059965	natterin-3-like	-0.487638	1.72828	-0.673452	-0.567193
gene-LOC109060801	LOC109060801	phospholipid-transporting ATPase ID-like	0.372081	-1.63214	1.07937	0.180686
gene-LOC109061011	LOC109061011	uncharacterized LOC109061011, transcript variant X2	-0.0482904	1.59605	-0.418565	-1.1292
gene-LOC109061011	LOC109061011	uncharacterized LOC109061011, transcript variant X1	-0.0482904	1.59605	-0.418565	-1.1292
gene-LOC109061377	LOC109061377	CREB-binding protein-like	0.689381	-1.42164	-0.41987	1.15213
gene-LOC109061430	LOC109061430	sprouty-related, EVH1 domain-containing protein 2-like, transcript variant X1	-1.05562	1.63032	-0.110468	-0.464237
gene-LOC109061430	LOC109061430	sprouty-related, EVH1 domain-containing protein 2-like, transcript variant X2	-1.05562	1.63032	-0.110468	-0.464237
gene-LOC109061681	LOC109061681	CD36 molecule (thrombospondin receptor)	0.383523	-0.871325	1.46348	-0.975675
gene-LOC109061816	LOC109061816	hatching enzyme 1.2-like	0.00263879	1.5269	-1.26419	-0.26535
gene-LOC109062740	LOC109062740	HMG box transcription factor BBX-like	1.15074	-1.57185	-0.0307209	0.451827
gene-LOC109062776	LOC109062776	uncharacterized LOC109062776	-0.164073	-1.48276	1.28083	0.366004
gene-LOC109063672	LOC109063672	mucin-2-like, transcript variant X1	0.528197	-1.72314	0.735007	0.459941
gene-LOC109063672	LOC109063672	mucin-2-like, transcript variant X2	0.528197	-1.72314	0.735007	0.459941
gene-LOC109063706	LOC109063706	cell surface glycoprotein 1-like	-0.428788	1.72501	-0.634442	-0.661783
gene-LOC109063764	LOC109063764	uncharacterized LOC109063764	0.807898	-1.7054	0.583242	0.314255
gene-LOC109063788	LOC109063788	E3 ubiquitin-protein ligase TRIM62-like, transcript variant X2	0.940972	-1.60074	-0.0791106	0.738879
gene-LOC109063788	LOC109063788	E3 ubiquitin-protein ligase TRIM62-like, transcript variant X1	0.940972	-1.60074	-0.0791106	0.738879
gene-LOC109064207	LOC109064207	uncharacterized LOC109064207	-0.438949	1.726	-0.643525	-0.643525
gene-LOC109064574	LOC109064574	E3 ubiquitin/ISG15 ligase TRIM25-like, transcript variant X2	1.34891	-0.740902	0.546493	-1.1545
gene-LOC109064574	LOC109064574	E3 ubiquitin/ISG15 ligase TRIM25-like, transcript variant X1	1.34891	-0.740902	0.546493	-1.1545
gene-LOC109065197	LOC109065197	coronin-1B-like	-0.081384	1.65611	-0.713826	-0.860896
gene-LOC109065207	LOC109065207	C-C motif chemokine 19-like	0.458658	1.41183	-1.08852	-0.78197
gene-LOC109065241	LOC109065241	huntingtin-interacting protein 1-like	0.646359	-1.556	1.06612	-0.156477
gene-LOC109065282	LOC109065282	A disintegrin and metalloproteinase with thrombospondin motifs 1-like	-0.612059	-0.115767	1.65757	-0.929748
gene-LOC109065302	LOC109065302	DNA (cytosine-5)-methyltransferase 3A-like, transcript variant X1	0.615567	-1.731	0.594026	0.521404
gene-LOC109065302	LOC109065302	DNA (cytosine-5)-methyltransferase 3A-like, transcript variant X2	0.615567	-1.731	0.594026	0.521404
gene-LOC109065302	LOC109065302	DNA (cytosine-5)-methyltransferase 3A-like, transcript variant X4	0.615567	-1.731	0.594026	0.521404
gene-LOC109065302	LOC109065302	DNA (cytosine-5)-methyltransferase 3A-like, transcript variant X3	0.615567	-1.731	0.594026	0.521404
gene-LOC109065686	LOC109065686		-0.206866	1.68069	-0.889207	-0.584622
gene-LOC109065990	LOC109065990	sodium/potassium-transporting ATPase subunit alpha-3-like	1.26881	-1.49565	-0.138988	0.365831
gene-LOC109066174	LOC109066174	serine/threonine-protein kinase tousled-like 1-B	0.758377	-1.71689	0.573598	0.38491
gene-LOC109066210	LOC109066210	dual specificity mitogen-activated protein kinase kinase 7-like, transcript variant X2	1.18463	-1.58488	0.151544	0.248708
gene-LOC109066210	LOC109066210	dual specificity mitogen-activated protein kinase kinase 7-like, transcript variant X1	1.18463	-1.58488	0.151544	0.248708
gene-LOC109066314	LOC109066314	receptor tyrosine-protein kinase erbB-2-like	0.713147	-1.70797	0.298158	0.696668
gene-LOC109066457	LOC109066457	uncharacterized LOC109066457	-0.431787	1.71294	-0.469244	-0.811911
gene-LOC109066480	LOC109066480	translation machinery-associated protein 7	0.127611	1.53137	-0.4672	-1.19178
gene-LOC109066648	LOC109066648		-0.363965	1.69934	-0.877657	-0.457715
gene-LOC109066847	LOC109066847	SID1 transmembrane family member 2-like, transcript variant X3	0.917032	-1.68491	0.271452	0.496427
gene-LOC109066847	LOC109066847	SID1 transmembrane family member 2-like, transcript variant X6	0.917032	-1.68491	0.271452	0.496427
gene-LOC109066847	LOC109066847	SID1 transmembrane family member 2-like, transcript variant X1	0.917032	-1.68491	0.271452	0.496427
gene-LOC109066847	LOC109066847	SID1 transmembrane family member 2-like, transcript variant X2	0.917032	-1.68491	0.271452	0.496427
gene-LOC109066847	LOC109066847	SID1 transmembrane family member 2-like, transcript variant X4	0.917032	-1.68491	0.271452	0.496427
gene-LOC109066847	LOC109066847	SID1 transmembrane family member 2-like, transcript variant X5	0.917032	-1.68491	0.271452	0.496427
gene-LOC109067614	LOC109067614	integrin alpha-L-like, transcript variant X1	0.166717	1.48453	-1.27567	-0.375572
gene-LOC109067614	LOC109067614	integrin alpha-L-like, transcript variant X3	0.166717	1.48453	-1.27567	-0.375572
gene-LOC109067614	LOC109067614	integrin alpha-L-like, transcript variant X2	0.166717	1.48453	-1.27567	-0.375572
gene-LOC109067615	LOC109067615	V-type proton ATPase subunit F	0.714598	0.879703	-1.64703	0.0527241
gene-LOC109068567	LOC109068567	proline-rich protein 18-like	0.687997	-1.67449	0.836865	0.149632
gene-LOC109069863	LOC109069863	bMERB domain-containing protein 1-like	-0.57735	1.73205	-0.57735	-0.57735
gene-LOC109070110	LOC109070110	chloride intracellular channel protein 4	0.530285	1.09226	-1.58891	-0.0336279
gene-LOC109070651	LOC109070651		-0.0309054	1.64234	-0.846902	-0.764535
gene-LOC109070651	LOC109070651	LOC109070651	-0.0309054	1.64234	-0.846902	-0.764535
gene-LOC109070682	LOC109070682	tubby-related protein 4-like, transcript variant X2	1.50571	-1.24713	-0.39768	0.139107
gene-LOC109070682	LOC109070682	tubby-related protein 4-like, transcript variant X1	1.50571	-1.24713	-0.39768	0.139107
gene-LOC109070682	LOC109070682	tubby-related protein 4-like, transcript variant X3	1.50571	-1.24713	-0.39768	0.139107
gene-LOC109070682	LOC109070682	tubby-related protein 4-like, transcript variant X4	1.50571	-1.24713	-0.39768	0.139107
gene-LOC109070682	LOC109070682	tubby-related protein 4-like, transcript variant X6	1.50571	-1.24713	-0.39768	0.139107
gene-LOC109070682	LOC109070682	tubby-related protein 4-like, transcript variant X5	1.50571	-1.24713	-0.39768	0.139107
gene-LOC109071022	LOC109071022	signal transducer and activator of transcription 5B-like, transcript variant X2	0.826479	-1.67821	0.163371	0.688363
gene-LOC109071022	LOC109071022	signal transducer and activator of transcription 5B-like, transcript variant X1	0.826479	-1.67821	0.163371	0.688363
gene-LOC109071023	LOC109071023	kinesin-like protein KIF19	0.6292	-1.6838	0.853524	0.201073
gene-LOC109071197	LOC109071197	microtubule-associated protein 4-like	0.998156	-1.66084	0.217914	0.444767
gene-LOC109071337	LOC109071337	inosine-5'-monophosphate dehydrogenase 1b, transcript variant X3	1.12778	-1.61516	0.26131	0.226069
gene-LOC109071337	LOC109071337	inosine-5'-monophosphate dehydrogenase 1b, transcript variant X1	1.12778	-1.61516	0.26131	0.226069
gene-LOC109071337	LOC109071337	inosine-5'-monophosphate dehydrogenase 1b, transcript variant X2	1.12778	-1.61516	0.26131	0.226069
gene-LOC109071981	LOC109071981	protein Shroom2-like, transcript variant X5	0.921729	-0.656751	-1.29093	1.02596
gene-LOC109071981	LOC109071981	protein Shroom2-like, transcript variant X4	0.921729	-0.656751	-1.29093	1.02596
gene-LOC109071981	LOC109071981	protein Shroom2-like, transcript variant X2	0.921729	-0.656751	-1.29093	1.02596
gene-LOC109071981	LOC109071981	protein Shroom2-like, transcript variant X8	0.921729	-0.656751	-1.29093	1.02596
gene-LOC109071981	LOC109071981	protein Shroom2-like, transcript variant X1	0.921729	-0.656751	-1.29093	1.02596
gene-LOC109071981	LOC109071981	protein Shroom2-like, transcript variant X7	0.921729	-0.656751	-1.29093	1.02596
gene-LOC109071981	LOC109071981	protein Shroom2-like, transcript variant X6	0.921729	-0.656751	-1.29093	1.02596
gene-LOC109071981	LOC109071981	protein Shroom2-like, transcript variant X3	0.921729	-0.656751	-1.29093	1.02596
gene-LOC109072359	LOC109072359	ral guanine nucleotide dissociation stimulator-like, transcript variant X2	0.941219	-1.58512	-0.122005	0.765907
gene-LOC109072359	LOC109072359	ral guanine nucleotide dissociation stimulator-like, transcript variant X1	0.941219	-1.58512	-0.122005	0.765907
gene-LOC109072359	LOC109072359	ral guanine nucleotide dissociation stimulator-like, transcript variant X4	0.941219	-1.58512	-0.122005	0.765907
gene-LOC109072359	LOC109072359	ral guanine nucleotide dissociation stimulator-like, transcript variant X3	0.941219	-1.58512	-0.122005	0.765907
gene-LOC109072362	LOC109072362	leukocyte cell-derived chemotaxin-2, transcript variant X3	0.754058	1.20996	-1.12115	-0.842868
gene-LOC109072362	LOC109072362	leukocyte cell-derived chemotaxin-2, transcript variant X2	0.754058	1.20996	-1.12115	-0.842868
gene-LOC109072362	LOC109072362	leukocyte cell-derived chemotaxin-2, transcript variant X1	0.754058	1.20996	-1.12115	-0.842868
gene-LOC109073027	LOC109073027	ictacalcin-like	0.361697	1.47119	-1.02837	-0.804516
gene-LOC109073120	LOC109073120		0.864907	-1.63877	0.0216093	0.752257
gene-LOC109073613	LOC109073613	segment polarity protein dishevelled homolog DVL-2-like	1.04808	-1.64943	0.307819	0.293528
gene-LOC109074138	LOC109074138		0.557221	-1.67241	0.189691	0.925502
gene-LOC109074348	LOC109074348	actin-related protein 2-B	1.07745	-1.6014	-0.000101211	0.524043
gene-LOC109074382	LOC109074382	phospholipid phosphatase 1	0.846092	-1.65665	0.0803679	0.730191
gene-LOC109074662	LOC109074662	casein kinase I, transcript variant X1	0.917381	-1.68547	0.277639	0.490446
gene-LOC109074662	LOC109074662	casein kinase I, transcript variant X4	0.917381	-1.68547	0.277639	0.490446
gene-LOC109074662	LOC109074662	casein kinase I, transcript variant X3	0.917381	-1.68547	0.277639	0.490446
gene-LOC109074662	LOC109074662	casein kinase I, transcript variant X2	0.917381	-1.68547	0.277639	0.490446
gene-LOC109074662	LOC109074662	casein kinase I, transcript variant X5	0.917381	-1.68547	0.277639	0.490446
gene-LOC109074915	LOC109074915	protein NLRC3-like	0.980006	-1.5573	-0.18451	0.761807
gene-LOC109074949	LOC109074949	ATP-dependent RNA helicase DDX19A-like	1.16179	-1.59754	0.257842	0.177907
gene-LOC109074961	LOC109074961	calumenin-like, transcript variant X2	0.335758	1.49007	-0.904151	-0.921673
gene-LOC109074961	LOC109074961	calumenin-like, transcript variant X1	0.335758	1.49007	-0.904151	-0.921673
gene-LOC109074961	LOC109074961	calumenin-like, transcript variant X3	0.335758	1.49007	-0.904151	-0.921673
gene-LOC109075428	LOC109075428		-0.308275	1.6892	-0.911909	-0.469019
gene-LOC109075571	LOC109075571	E3 ubiquitin-protein ligase RNF169	0.621025	-1.60678	-0.0299567	1.01572
gene-LOC109076039	LOC109076039	uncharacterized LOC109076039	-0.57735	1.73205	-0.57735	-0.57735
gene-LOC109076470	LOC109076470	protein EFR3 homolog B-like, transcript variant X1	0.737907	-1.67856	0.157648	0.783001
gene-LOC109076470	LOC109076470	protein EFR3 homolog B-like, transcript variant X2	0.737907	-1.67856	0.157648	0.783001
gene-LOC109076602	LOC109076602	NACHT, LRR and PYD domains-containing protein 12-like	1.289	-1.51908	0.161963	0.0681124
gene-LOC109076703	LOC109076703	sodium- and chloride-dependent creatine transporter 1-like, transcript variant X2	0.252487	-1.53019	0.0149511	1.26275
gene-LOC109076703	LOC109076703	sodium- and chloride-dependent creatine transporter 1-like, transcript variant X1	0.252487	-1.53019	0.0149511	1.26275
gene-LOC109076848	LOC109076848		0.890101	-1.69593	0.344254	0.461571
gene-LOC109076997	LOC109076997	palmitoyltransferase ZDHHC17	0.897202	-1.66635	0.137064	0.632081
gene-LOC109077292	LOC109077292	NLR family CARD domain-containing protein 3-like	0.898705	-1.69105	0.299246	0.493096
gene-LOC109077330	LOC109077330	G-protein coupled bile acid receptor 1-like	1.27753	-1.36503	-0.456635	0.544142
gene-LOC109078172	LOC109078172	hepatocyte growth factor-regulated tyrosine kinase substrate-like, transcript variant X1	0.639576	-1.51283	-0.241967	1.11522
gene-LOC109078172	LOC109078172	hepatocyte growth factor-regulated tyrosine kinase substrate-like, transcript variant X2	0.639576	-1.51283	-0.241967	1.11522
gene-LOC109078172	LOC109078172	hepatocyte growth factor-regulated tyrosine kinase substrate-like, transcript variant X4	0.639576	-1.51283	-0.241967	1.11522
gene-LOC109078172	LOC109078172	hepatocyte growth factor-regulated tyrosine kinase substrate-like, transcript variant X3	0.639576	-1.51283	-0.241967	1.11522
gene-LOC109078493	LOC109078493	CD166 antigen homolog A-like, transcript variant X4	0.807652	-1.69691	0.253819	0.635436
gene-LOC109078493	LOC109078493	CD166 antigen homolog A-like, transcript variant X2	0.807652	-1.69691	0.253819	0.635436
gene-LOC109078493	LOC109078493	CD166 antigen homolog A-like, transcript variant X1	0.807652	-1.69691	0.253819	0.635436
gene-LOC109078493	LOC109078493	CD166 antigen homolog A-like, transcript variant X3	0.807652	-1.69691	0.253819	0.635436
gene-LOC109078755	LOC109078755	protein NLRC3-like	1.19624	-1.45767	0.583507	-0.322072
gene-LOC109078966	LOC109078966		0.877518	-1.68593	0.229814	0.5786
gene-LOC109078968	LOC109078968	PH domain leucine-rich repeat-containing protein phosphatase 2-like	-0.0811809	-1.56089	1.14416	0.497911
gene-LOC109079307	LOC109079307	protein NLRC3-like, transcript variant X1	0.770601	-1.66274	0.0971305	0.795008
gene-LOC109079307	LOC109079307	protein NLRC3-like, transcript variant X2	0.770601	-1.66274	0.0971305	0.795008
gene-LOC109079963	LOC109079963		0.92092	-1.67948	0.23172	0.52684
gene-LOC109080565	LOC109080565	mitotic deacetylase-associated SANT domain protein-like, transcript variant X3	1.09558	-1.62283	0.147127	0.380116
gene-LOC109080565	LOC109080565	mitotic deacetylase-associated SANT domain protein-like, transcript variant X4	1.09558	-1.62283	0.147127	0.380116
gene-LOC109080565	LOC109080565	mitotic deacetylase-associated SANT domain protein-like, transcript variant X1	1.09558	-1.62283	0.147127	0.380116
gene-LOC109080565	LOC109080565	mitotic deacetylase-associated SANT domain protein-like, transcript variant X2	1.09558	-1.62283	0.147127	0.380116
gene-LOC109080767	LOC109080767	nuclear receptor corepressor 1-like	0.771399	-1.63115	-0.00295622	0.862711
gene-LOC109080788	LOC109080788	vitamin D3 receptor B	0.466553	-1.71296	0.43435	0.812058
gene-LOC109081184	LOC109081184	sterol regulatory element-binding protein cleavage-activating protein-like, transcript variant X1	0.200091	-1.53636	1.2626	0.0736693
gene-LOC109081184	LOC109081184	sterol regulatory element-binding protein cleavage-activating protein-like, transcript variant X2	0.200091	-1.53636	1.2626	0.0736693
gene-LOC109081629	LOC109081629	SREBF chaperone	0.380117	-1.65346	1.03092	0.242423
gene-LOC109081867	LOC109081867	small kinetochore-associated protein-like, transcript variant X4	0.287654	1.3771	-1.39591	-0.26885
gene-LOC109081867	LOC109081867	small kinetochore-associated protein-like, transcript variant X1	0.287654	1.3771	-1.39591	-0.26885
gene-LOC109081867	LOC109081867	small kinetochore-associated protein-like, transcript variant X2	0.287654	1.3771	-1.39591	-0.26885
gene-LOC109081867	LOC109081867	small kinetochore-associated protein-like, transcript variant X3	0.287654	1.3771	-1.39591	-0.26885
gene-LOC109082244	LOC109082244		-0.343072	1.658	-1.02408	-0.290847
gene-LOC109082496	LOC109082496	HMG box transcription factor BBX-like, transcript variant X4	0.846357	-1.57441	-0.155524	0.883581
gene-LOC109082496	LOC109082496	HMG box transcription factor BBX-like, transcript variant X3	0.846357	-1.57441	-0.155524	0.883581
gene-LOC109082496	LOC109082496	HMG box transcription factor BBX-like, transcript variant X1	0.846357	-1.57441	-0.155524	0.883581
gene-LOC109082496	LOC109082496	HMG box transcription factor BBX-like, transcript variant X2	0.846357	-1.57441	-0.155524	0.883581
gene-LOC109082496	LOC109082496	HMG box transcription factor BBX-like, transcript variant X6	0.846357	-1.57441	-0.155524	0.883581
gene-LOC109082496	LOC109082496	HMG box transcription factor BBX-like, transcript variant X5	0.846357	-1.57441	-0.155524	0.883581
gene-LOC109082496	LOC109082496	HMG box transcription factor BBX-like, transcript variant X8	0.846357	-1.57441	-0.155524	0.883581
gene-LOC109082496	LOC109082496	HMG box transcription factor BBX-like, transcript variant X7	0.846357	-1.57441	-0.155524	0.883581
gene-LOC109083327	LOC109083327	uncharacterized LOC109083327	0.841303	0.93553	-1.53588	-0.240949
gene-LOC109083365	LOC109083365	FXYD domain-containing ion transport regulator 7-like, transcript variant X2	-0.202427	1.6692	-0.513064	-0.953708
gene-LOC109083365	LOC109083365	FXYD domain-containing ion transport regulator 7-like, transcript variant X1	-0.202427	1.6692	-0.513064	-0.953708
gene-LOC109083687	LOC109083687		0.883073	-1.66974	0.145615	0.641052
gene-LOC109084591	LOC109084591	E3 ubiquitin-protein ligase RNF128-like	0.59148	-1.65431	0.948914	0.113915
gene-LOC109084754	LOC109084754	regulator of telomere elongation helicase 1-like, transcript variant X1	-0.388847	1.62756	-0.154244	-1.08447
gene-LOC109084754	LOC109084754	regulator of telomere elongation helicase 1-like, transcript variant X2	-0.388847	1.62756	-0.154244	-1.08447
gene-LOC109084760	LOC109084760	regulator of telomere elongation helicase 1-like, transcript variant X3	-0.492232	1.72939	-0.59011	-0.647052
gene-LOC109084760	LOC109084760	regulator of telomere elongation helicase 1-like, transcript variant X2	-0.492232	1.72939	-0.59011	-0.647052
gene-LOC109084760	LOC109084760	regulator of telomere elongation helicase 1-like, transcript variant X1	-0.492232	1.72939	-0.59011	-0.647052
gene-LOC109084833	LOC109084833	protein-glutamine gamma-glutamyltransferase K-like	-0.441423	1.72621	-0.642394	-0.642394
gene-LOC109085265	LOC109085265	zinc finger protein 462-like	-0.135339	-1.32389	1.49261	-0.0333805
gene-LOC109085771	LOC109085771		1.0598	-1.60392	-0.00744947	0.551571
gene-LOC109085847	LOC109085847	LON peptidase N-terminal domain and RING finger protein 2-like, transcript variant X1	0.891019	-1.57769	-0.14719	0.833859
gene-LOC109085847	LOC109085847	LON peptidase N-terminal domain and RING finger protein 2-like, transcript variant X2	0.891019	-1.57769	-0.14719	0.833859
gene-LOC109085975	LOC109085975	sex comb on midleg-like protein 2	0.960248	-1.63908	0.0557491	0.623083
gene-LOC109086135	LOC109086135	uncharacterized LOC109086135	1.06877	-1.41176	-0.463265	0.806259
gene-LOC109086423	LOC109086423	myelin-associated glycoprotein-like, transcript variant X3	0.522273	-1.72497	0.482015	0.72068
gene-LOC109086423	LOC109086423	myelin-associated glycoprotein-like, transcript variant X1	0.522273	-1.72497	0.482015	0.72068
gene-LOC109086423	LOC109086423	myelin-associated glycoprotein-like, transcript variant X4	0.522273	-1.72497	0.482015	0.72068
gene-LOC109086423	LOC109086423	myelin-associated glycoprotein-like, transcript variant X2	0.522273	-1.72497	0.482015	0.72068
gene-LOC109087591	LOC109087591	leucine-rich repeat serine/threonine-protein kinase 1-like	0.997161	-1.66309	0.428017	0.237912
gene-LOC109087835	LOC109087835	uncharacterized LOC109087835	0.326539	1.4611	-1.17731	-0.61033
gene-LOC109088112	LOC109088112	mothers against decapentaplegic homolog 4	0.549155	-1.73167	0.574484	0.608034
gene-LOC109088208	LOC109088208	constitutive coactivator of PPAR-gamma-like protein 2	0.0823664	-1.59906	0.380158	1.13653
gene-LOC109088529	LOC109088529	SPRY domain-containing SOCS box protein 4-like, transcript variant X5	0.599507	1.33141	-1.00863	-0.922285
gene-LOC109088529	LOC109088529	SPRY domain-containing SOCS box protein 4-like, transcript variant X8	0.599507	1.33141	-1.00863	-0.922285
gene-LOC109088529	LOC109088529	SPRY domain-containing SOCS box protein 4-like, transcript variant X6	0.599507	1.33141	-1.00863	-0.922285
gene-LOC109088529	LOC109088529	SPRY domain-containing SOCS box protein 4-like, transcript variant X4	0.599507	1.33141	-1.00863	-0.922285
gene-LOC109088529	LOC109088529	SPRY domain-containing SOCS box protein 4-like, transcript variant X7	0.599507	1.33141	-1.00863	-0.922285
gene-LOC109088529	LOC109088529	SPRY domain-containing SOCS box protein 4-like, transcript variant X2	0.599507	1.33141	-1.00863	-0.922285
gene-LOC109088529	LOC109088529	SPRY domain-containing SOCS box protein 4-like, transcript variant X3	0.599507	1.33141	-1.00863	-0.922285
gene-LOC109088529	LOC109088529	SPRY domain-containing SOCS box protein 4-like, transcript variant X1	0.599507	1.33141	-1.00863	-0.922285
gene-LOC109088608	LOC109088608	lysozyme C-like	-0.173908	1.59	-0.239531	-1.17656
gene-LOC109088840	LOC109088840	LIM/homeobox protein Lhx4-like, transcript variant X1	-0.434051	1.72557	-0.645759	-0.645759
gene-LOC109088840	LOC109088840	LIM/homeobox protein Lhx4-like, transcript variant X2	-0.434051	1.72557	-0.645759	-0.645759
gene-LOC109089039	LOC109089039		0.584304	-1.67761	0.89776	0.195546
gene-LOC109089219	LOC109089219		0.428369	-1.69094	0.348299	0.914275
gene-LOC109090848	LOC109090848	non-muscle caldesmon-like, transcript variant X2	-0.202412	1.67924	-0.582381	-0.894443
gene-LOC109090848	LOC109090848	non-muscle caldesmon-like, transcript variant X1	-0.202412	1.67924	-0.582381	-0.894443
gene-LOC109090952	LOC109090952	lysozyme C	0.175056	1.47291	-0.353879	-1.29409
gene-LOC109091230	LOC109091230		1.04989	-0.403877	-1.44683	0.800817
gene-LOC109091243	LOC109091243	digestive cysteine proteinase 1-like	0.910436	-0.391142	-1.46033	0.941036
gene-LOC109091467	LOC109091467	BRCA1-associated protein-like	0.767698	-1.70421	0.652365	0.284144
gene-LOC109091756	LOC109091756	hatching enzyme 1.2-like	0.0498043	1.5814	-0.527256	-1.10395
gene-LOC109092084	LOC109092084	uncharacterized LOC109092084, transcript variant X1	-0.69642	1.68112	-0.811731	-0.172972
gene-LOC109092084	LOC109092084	uncharacterized LOC109092084, transcript variant X2	-0.69642	1.68112	-0.811731	-0.172972
gene-LOC109092095	LOC109092095	R3H domain-containing protein 2-like	0.533701	-1.71482	0.786821	0.394298
gene-LOC109092128	LOC109092128	transmembrane protein 45B-like	-0.0640453	1.3838	-1.43774	0.117984
gene-LOC109092167	LOC109092167	urokinase-type plasminogen activator-like	0.965201	1.02896	-1.10025	-0.893906
gene-LOC109092228	LOC109092228	low-density lipoprotein receptor-related protein 4, transcript variant X2	0.349113	-1.70298	0.852307	0.501558
gene-LOC109092228	LOC109092228	low-density lipoprotein receptor-related protein 4, transcript variant X3	0.349113	-1.70298	0.852307	0.501558
gene-LOC109092228	LOC109092228	low-density lipoprotein receptor-related protein 4, transcript variant X1	0.349113	-1.70298	0.852307	0.501558
gene-LOC109092670	LOC109092670	probable E3 ubiquitin-protein ligase HERC1	0.409505	-1.72319	0.659678	0.654011
gene-LOC109092703	LOC109092703	NLR family CARD domain-containing protein 3-like	1.4367	-1.3298	0.230982	-0.337883
gene-LOC109092976	LOC109092976	histone deacetylase 4-like	0.89011	-1.69641	0.452273	0.354029
gene-LOC109093001	LOC109093001	endosialin-like	0.882518	1.10805	-1.07337	-0.917206
gene-LOC109094108	LOC109094108	transcription elongation factor A N-terminal and central domain-containing protein	1.06102	-1.2939	-0.649375	0.882259
gene-LOC109094574	LOC109094574	ubiquitin-conjugating enzyme E2 D4	1.13056	-1.55345	-0.119609	0.542504
gene-LOC109094638	LOC109094638	1-phosphatidylinositol 4,5-bisphosphate phosphodiesterase eta-2-like, transcript variant X4	0.364804	-1.6023	0.102088	1.1354
gene-LOC109094638	LOC109094638	1-phosphatidylinositol 4,5-bisphosphate phosphodiesterase eta-2-like, transcript variant X5	0.364804	-1.6023	0.102088	1.1354
gene-LOC109094638	LOC109094638	1-phosphatidylinositol 4,5-bisphosphate phosphodiesterase eta-2-like, transcript variant X6	0.364804	-1.6023	0.102088	1.1354
gene-LOC109094638	LOC109094638	1-phosphatidylinositol 4,5-bisphosphate phosphodiesterase eta-2-like, transcript variant X3	0.364804	-1.6023	0.102088	1.1354
gene-LOC109094638	LOC109094638	1-phosphatidylinositol 4,5-bisphosphate phosphodiesterase eta-2-like, transcript variant X7	0.364804	-1.6023	0.102088	1.1354
gene-LOC109094638	LOC109094638	1-phosphatidylinositol 4,5-bisphosphate phosphodiesterase eta-2-like, transcript variant X2	0.364804	-1.6023	0.102088	1.1354
gene-LOC109094638	LOC109094638	1-phosphatidylinositol 4,5-bisphosphate phosphodiesterase eta-2-like, transcript variant X1	0.364804	-1.6023	0.102088	1.1354
gene-LOC109095244	LOC109095244	selenoprotein Pa-like	0.681963	-1.72653	0.457276	0.587293
gene-LOC109095373	LOC109095373	AN1-type zinc finger protein 5-like, transcript variant X2	1.21294	-1.56173	0.054083	0.294711
gene-LOC109095373	LOC109095373	AN1-type zinc finger protein 5-like, transcript variant X1	1.21294	-1.56173	0.054083	0.294711
gene-LOC109095689	LOC109095689	von Willebrand factor A domain-containing protein 8	0.538806	-1.57661	1.10433	-0.0665273
gene-LOC109095903	LOC109095903	A-kinase anchor protein 11-like, transcript variant X3	0.94861	-1.51542	-0.283612	0.85042
gene-LOC109095903	LOC109095903	A-kinase anchor protein 11-like, transcript variant X2	0.94861	-1.51542	-0.283612	0.85042
gene-LOC109095903	LOC109095903	A-kinase anchor protein 11-like, transcript variant X1	0.94861	-1.51542	-0.283612	0.85042
gene-LOC109096341	LOC109096341	serine/threonine-protein kinase LATS2-like, transcript variant X2	0.911491	-1.64829	0.067664	0.669136
gene-LOC109096341	LOC109096341	serine/threonine-protein kinase LATS2-like, transcript variant X1	0.911491	-1.64829	0.067664	0.669136
gene-LOC109096410	LOC109096410	spectrin beta chain, non-erythrocytic 5-like	1.19679	-1.5673	0.331239	0.0392685
gene-LOC109096549	LOC109096549	inositol hexakisphosphate and diphosphoinositol-pentakisphosphate kinase 1-like	1.0803	-1.634	0.207234	0.346464
gene-LOC109097285	LOC109097285	transportin-2	0.788808	-1.70095	0.270931	0.64121
gene-LOC109097312	LOC109097312	amine oxidase [flavin-containing] A-like	0.201942	-1.39229	1.4052	-0.214854
gene-LOC109097552	LOC109097552	protein ITPRID2-like, transcript variant X1	0.783055	-1.6461	0.821878	0.0411686
gene-LOC109097552	LOC109097552	protein ITPRID2-like, transcript variant X2	0.783055	-1.6461	0.821878	0.0411686
gene-LOC109097552	LOC109097552	protein ITPRID2-like, transcript variant X3	0.783055	-1.6461	0.821878	0.0411686
gene-LOC109097552	LOC109097552	protein ITPRID2-like, transcript variant X4	0.783055	-1.6461	0.821878	0.0411686
gene-LOC109097552	LOC109097552	protein ITPRID2-like, transcript variant X5	0.783055	-1.6461	0.821878	0.0411686
gene-LOC109097569	LOC109097569	ephrin type-A receptor 5-like, transcript variant X2	0.033426	-1.21396	1.5464	-0.365866
gene-LOC109097569	LOC109097569	ephrin type-A receptor 5-like, transcript variant X1	0.033426	-1.21396	1.5464	-0.365866
gene-LOC109098238	LOC109098238	PHD finger protein 21A-like, transcript variant X2	0.981038	-1.62013	0.642431	-0.00333413
gene-LOC109098238	LOC109098238	PHD finger protein 21A-like, transcript variant X9	0.981038	-1.62013	0.642431	-0.00333413
gene-LOC109098238	LOC109098238	PHD finger protein 21A-like, transcript variant X6	0.981038	-1.62013	0.642431	-0.00333413
gene-LOC109098238	LOC109098238	PHD finger protein 21A-like, transcript variant X5	0.981038	-1.62013	0.642431	-0.00333413
gene-LOC109098238	LOC109098238	PHD finger protein 21A-like, transcript variant X1	0.981038	-1.62013	0.642431	-0.00333413
gene-LOC109098238	LOC109098238	PHD finger protein 21A-like, transcript variant X8	0.981038	-1.62013	0.642431	-0.00333413
gene-LOC109098238	LOC109098238	PHD finger protein 21A-like, transcript variant X3	0.981038	-1.62013	0.642431	-0.00333413
gene-LOC109098238	LOC109098238	PHD finger protein 21A-like, transcript variant X7	0.981038	-1.62013	0.642431	-0.00333413
gene-LOC109098238	LOC109098238	PHD finger protein 21A-like, transcript variant X4	0.981038	-1.62013	0.642431	-0.00333413
gene-LOC109098307	LOC109098307	ubiquitin carboxyl-terminal hydrolase CYLD-like	0.0185192	1.61935	-0.953167	-0.684707
gene-LOC109098363	LOC109098363	protein DENND6A-like	0.946191	-1.56104	-0.181882	0.796735
gene-LOC109098509	LOC109098509	zinc transporter ZIP3, transcript variant X1	0.83889	-1.65376	0.0688167	0.746055
gene-LOC109098509	LOC109098509	zinc transporter ZIP3, transcript variant X2	0.83889	-1.65376	0.0688167	0.746055
gene-LOC109098557	LOC109098557	B-cell CLL/lymphoma 9-like protein, transcript variant X1	1.1084	-1.6243	0.25795	0.25795
gene-LOC109098557	LOC109098557	B-cell CLL/lymphoma 9-like protein, transcript variant X3	1.1084	-1.6243	0.25795	0.25795
gene-LOC109098557	LOC109098557	B-cell CLL/lymphoma 9-like protein, transcript variant X2	1.1084	-1.6243	0.25795	0.25795
gene-LOC109098557	LOC109098557	B-cell CLL/lymphoma 9-like protein, transcript variant X4	1.1084	-1.6243	0.25795	0.25795
gene-LOC109098823	LOC109098823	carboxypeptidase O	-0.595134	-0.225587	1.68671	-0.865988
gene-LOC109099039	LOC109099039	5-aminolevulinate synthase, nonspecific, mitochondrial-like, transcript variant X2	-0.167253	1.68046	-0.716697	-0.79651
gene-LOC109099039	LOC109099039	5-aminolevulinate synthase, nonspecific, mitochondrial-like, transcript variant X1	-0.167253	1.68046	-0.716697	-0.79651
gene-LOC109099039	LOC109099039	5-aminolevulinate synthase, nonspecific, mitochondrial-like, transcript variant X3	-0.167253	1.68046	-0.716697	-0.79651
gene-LOC109099237	LOC109099237	collagen alpha-5(IV) chain-like	0.103873	1.56876	-1.09064	-0.581991
gene-LOC109099648	LOC109099648	trypsin-3-like, transcript variant X1	0.785251	1.1724	-1.19405	-0.763604
gene-LOC109099648	LOC109099648	trypsin-3-like, transcript variant X2	0.785251	1.1724	-1.19405	-0.763604
gene-LOC109099724	LOC109099724	uncharacterized LOC109099724	1.18884	-1.41347	-0.418512	0.64314
gene-LOC109099751	LOC109099751	interleukin-8-like, transcript variant X2	-0.136656	1.66755	-0.645427	-0.885461
gene-LOC109099751	LOC109099751	interleukin-8-like, transcript variant X1	-0.136656	1.66755	-0.645427	-0.885461
gene-LOC109099802	LOC109099802	uncharacterized LOC109099802	-0.061114	1.65109	-0.850471	-0.739505
gene-LOC109100108	LOC109100108	MAGUK p55 subfamily member 3-like, transcript variant X4	-0.188976	1.6785	-0.881868	-0.607654
gene-LOC109100108	LOC109100108	MAGUK p55 subfamily member 3-like, transcript variant X3	-0.188976	1.6785	-0.881868	-0.607654
gene-LOC109100108	LOC109100108	MAGUK p55 subfamily member 3-like, transcript variant X5	-0.188976	1.6785	-0.881868	-0.607654
gene-LOC109100108	LOC109100108	MAGUK p55 subfamily member 3-like, transcript variant X2	-0.188976	1.6785	-0.881868	-0.607654
gene-LOC109100108	LOC109100108	MAGUK p55 subfamily member 3-like, transcript variant X1	-0.188976	1.6785	-0.881868	-0.607654
gene-LOC109100108	LOC109100108	MAGUK p55 subfamily member 3-like, transcript variant X6	-0.188976	1.6785	-0.881868	-0.607654
gene-LOC109100396	LOC109100396		0.906702	-1.42459	-0.45322	0.971103
gene-LOC109100888	LOC109100888	nicotinamide riboside kinase 2-like, transcript variant X1	0.431117	1.37507	-1.2853	-0.520894
gene-LOC109100888	LOC109100888	nicotinamide riboside kinase 2-like, transcript variant X2	0.431117	1.37507	-1.2853	-0.520894
gene-LOC109101288	LOC109101288	zinc finger protein 704-like, transcript variant X1	0.718443	-1.68999	0.764911	0.206632
gene-LOC109101288	LOC109101288	zinc finger protein 704-like, transcript variant X2	0.718443	-1.68999	0.764911	0.206632
gene-LOC109101955	LOC109101955	F-box/LRR-repeat protein 3-like	0.340137	-1.69029	0.434502	0.915655
gene-LOC109102100	LOC109102100	receptor tyrosine-protein kinase erbB-2-like	0.674711	-1.72096	0.389437	0.656812
gene-LOC109102136	LOC109102136	glypican-4-like	1.17586	-1.58759	0.127935	0.283792
gene-LOC109102158	LOC109102158	sestrin-3-like	1.12784	-1.57196	-0.0592769	0.503393
gene-LOC109102461	LOC109102461	mannosyl-oligosaccharide 1,2-alpha-mannosidase IA-like	0.772642	-1.63539	0.00925288	0.853491
gene-LOC109102508	LOC109102508	histone-lysine N-methyltransferase 2A-like, transcript variant X1	0.922716	-1.68186	0.25347	0.505672
gene-LOC109102508	LOC109102508	histone-lysine N-methyltransferase 2A-like, transcript variant X2	0.922716	-1.68186	0.25347	0.505672
gene-LOC109102773	LOC109102773	elongation of very long chain fatty acids protein 5-like	-0.544515	1.61882	-0.0342224	-1.04008
gene-LOC109103207	LOC109103207	ubiquitin conjugation factor E4 A-like	1.05396	-1.62233	0.0654624	0.502915
gene-LOC109103625	LOC109103625	homeodomain-interacting protein kinase 3-like	0.825408	-1.56194	-0.183013	0.919542
gene-LOC109103802	LOC109103802	proto-oncogene c-Fos-like	0.723032	-1.45294	-0.376599	1.10651
gene-LOC109103986	LOC109103986	fasciculation and elongation protein zeta-2-like, transcript variant X1	0.755961	-1.69401	0.71282	0.225233
gene-LOC109103986	LOC109103986	fasciculation and elongation protein zeta-2-like, transcript variant X2	0.755961	-1.69401	0.71282	0.225233
gene-LOC109105142	LOC109105142		1.00184	-1.60176	-0.054117	0.654035
gene-LOC109105302	LOC109105302	nesprin-2-like	1.13533	-1.43714	-0.396866	0.698681
gene-LOC109105673	LOC109105673	metal-regulatory transcription factor 1	0.899334	-1.69379	0.455027	0.339433
gene-LOC109105704	LOC109105704	uncharacterized LOC109105704	-0.0628048	1.63147	-0.556285	-1.01238
gene-LOC109106740	LOC109106740		0.739362	-1.64504	0.0423204	0.86336
gene-LOC109106811	LOC109106811	cdc42 effector protein 3-like, transcript variant X1	0.645172	-1.67597	0.166383	0.864411
gene-LOC109106811	LOC109106811	cdc42 effector protein 3-like, transcript variant X2	0.645172	-1.67597	0.166383	0.864411
gene-LOC109106811	LOC109106811	cdc42 effector protein 3-like, transcript variant X3	0.645172	-1.67597	0.166383	0.864411
gene-LOC109106940	LOC109106940	E3 ubiquitin-protein ligase Itchy-like, transcript variant X5	0.93177	-1.62863	0.00449499	0.692361
gene-LOC109106940	LOC109106940	E3 ubiquitin-protein ligase Itchy-like, transcript variant X3	0.93177	-1.62863	0.00449499	0.692361
gene-LOC109106940	LOC109106940	E3 ubiquitin-protein ligase Itchy-like, transcript variant X1	0.93177	-1.62863	0.00449499	0.692361
gene-LOC109106940	LOC109106940	E3 ubiquitin-protein ligase Itchy-like, transcript variant X2	0.93177	-1.62863	0.00449499	0.692361
gene-LOC109106940	LOC109106940	E3 ubiquitin-protein ligase Itchy-like, transcript variant X4	0.93177	-1.62863	0.00449499	0.692361
gene-LOC109107276	LOC109107276	protein FAM83F-like	0.692527	-0.588128	-1.31098	1.20658
gene-LOC109108005	LOC109108005	uncharacterized LOC109108005, transcript variant X2	0.523646	1.03364	-1.62859	0.0713054
gene-LOC109108005	LOC109108005	uncharacterized LOC109108005, transcript variant X1	0.523646	1.03364	-1.62859	0.0713054
gene-LOC109108053	LOC109108053	ADP-dependent glucokinase-like	0.417132	-1.72188	0.722822	0.581931
gene-LOC109108183	LOC109108183	E3 ubiquitin-protein ligase pellino homolog 1	0.838943	-1.687	0.636883	0.211171
gene-LOC109108447	LOC109108447	ribosomal protein S6 kinase 2 alpha-like	1.01377	-1.66182	0.306332	0.341717
gene-LOC109108957	LOC109108957	uncharacterized LOC109108957	-0.683208	1.59292	0.0846022	-0.994317
gene-LOC109108988	LOC109108988	monocarboxylate transporter 2-like, transcript variant X1	-0.312056	1.68819	-0.458089	-0.918041
gene-LOC109108988	LOC109108988	monocarboxylate transporter 2-like, transcript variant X2	-0.312056	1.68819	-0.458089	-0.918041
gene-LOC109109211	LOC109109211	thromboxane-A synthase-like, transcript variant X2	0.775149	-1.6229	0.874436	-0.0266892
gene-LOC109109211	LOC109109211	thromboxane-A synthase-like, transcript variant X5	0.775149	-1.6229	0.874436	-0.0266892
gene-LOC109109211	LOC109109211	thromboxane-A synthase-like, transcript variant X4	0.775149	-1.6229	0.874436	-0.0266892
gene-LOC109109211	LOC109109211	thromboxane-A synthase-like, transcript variant X1	0.775149	-1.6229	0.874436	-0.0266892
gene-LOC109109211	LOC109109211	thromboxane-A synthase-like, transcript variant X3	0.775149	-1.6229	0.874436	-0.0266892
gene-LOC109109215	LOC109109215	homeodomain-interacting protein kinase 2-like, transcript variant X3	-0.00769659	-1.62982	0.856855	0.78066
gene-LOC109109215	LOC109109215	homeodomain-interacting protein kinase 2-like, transcript variant X4	-0.00769659	-1.62982	0.856855	0.78066
gene-LOC109109215	LOC109109215	homeodomain-interacting protein kinase 2-like, transcript variant X5	-0.00769659	-1.62982	0.856855	0.78066
gene-LOC109109215	LOC109109215	homeodomain-interacting protein kinase 2-like, transcript variant X1	-0.00769659	-1.62982	0.856855	0.78066
gene-LOC109109215	LOC109109215	homeodomain-interacting protein kinase 2-like, transcript variant X2	-0.00769659	-1.62982	0.856855	0.78066
gene-LOC109109305	LOC109109305	14-3-3 protein epsilon-like	0.912421	-1.6901	0.323072	0.454609
gene-LOC109109596	LOC109109596	liprin-beta-2-like, transcript variant X3	0.467626	-1.719	0.478387	0.772988
gene-LOC109109596	LOC109109596	liprin-beta-2-like, transcript variant X8	0.467626	-1.719	0.478387	0.772988
gene-LOC109109596	LOC109109596	liprin-beta-2-like, transcript variant X4	0.467626	-1.719	0.478387	0.772988
gene-LOC109109596	LOC109109596	liprin-beta-2-like, transcript variant X9	0.467626	-1.719	0.478387	0.772988
gene-LOC109109596	LOC109109596	liprin-beta-2-like, transcript variant X1	0.467626	-1.719	0.478387	0.772988
gene-LOC109109596	LOC109109596	liprin-beta-2-like, transcript variant X2	0.467626	-1.719	0.478387	0.772988
gene-LOC109109596	LOC109109596	liprin-beta-2-like, transcript variant X6	0.467626	-1.719	0.478387	0.772988
gene-LOC109109596	LOC109109596	liprin-beta-2-like, transcript variant X5	0.467626	-1.719	0.478387	0.772988
gene-LOC109109596	LOC109109596	liprin-beta-2-like, transcript variant X7	0.467626	-1.719	0.478387	0.772988
gene-LOC109109872	LOC109109872	BCAS3 microtubule associated cell migration factor-like	0.6148	-1.29876	-0.580341	1.2643
gene-LOC109110035	LOC109110035	repulsive guidance molecule A-like	-0.466717	1.6435	-1.02923	-0.14755
gene-LOC109110420	LOC109110420	glycerophosphodiester phosphodiesterase domain-containing protein 5-like	0.715643	-1.61788	-0.0301784	0.932418
gene-LOC109110500	LOC109110500	acidic mammalian chitinase-like	0.486374	-0.895471	1.40411	-0.995012
gene-LOC109111425	LOC109111425	uncharacterized LOC109111425, transcript variant X1	0.234316	1.49152	-1.20294	-0.522894
gene-LOC109111425	LOC109111425	uncharacterized LOC109111425, transcript variant X2	0.234316	1.49152	-1.20294	-0.522894
gene-LOC109111465	LOC109111465	class I histocompatibility antigen, F10 alpha chain-like	1.10681	-1.48789	0.684782	-0.303695
gene-LOC109111952	LOC109111952	histone-lysine N-methyltransferase ASH1L-like	0.956457	-1.60314	-0.0678303	0.714514
gene-LOC109112099	LOC109112099	importin-13-like, transcript variant X1	0.635622	-1.7285	0.471971	0.620905
gene-LOC109112099	LOC109112099	importin-13-like, transcript variant X2	0.635622	-1.7285	0.471971	0.620905
gene-LOC109112129	LOC109112129	caveolae-associated protein 1-like	-0.410259	1.72044	-0.572966	-0.737215
gene-LOC109112199	LOC109112199	zinc finger matrin-type protein 4-like	-0.561755	1.73197	-0.585109	-0.585109
gene-LOC109112381	LOC109112381	dystonin-like	0.541273	-1.67209	0.19678	0.934036
gene-LOC109112582	LOC109112582	protein furry homolog-like	0.834581	-1.50383	-0.304911	0.974162
gene-LOC109112644	LOC109112644	hippocalcin-like protein 1	0.818219	-1.7062	0.331849	0.55613
gene-LOC109112937	LOC109112937	heme-binding protein 2-like, transcript variant X1	0.157769	1.19591	-1.57925	0.225571
gene-LOC109112937	LOC109112937	heme-binding protein 2-like, transcript variant X3	0.157769	1.19591	-1.57925	0.225571
gene-LOC109112937	LOC109112937	heme-binding protein 2-like, transcript variant X2	0.157769	1.19591	-1.57925	0.225571
gene-LOC109113023	LOC109113023	RNA pseudouridylate synthase domain-containing protein 1-like	0.0622961	1.51953	-1.25786	-0.323967
gene-LOC109113633	LOC109113633		0.716951	-1.70819	0.299698	0.691546
gene-LOC122133923	LOC122133923		0.969749	-1.67353	0.276938	0.426842
gene-LOC122133948	LOC122133948	neurogenic locus notch homolog protein 1-like	0.413494	-1.72349	0.671633	0.638364
gene-LOC122134179	LOC122134179	putative nuclease HARBI1	-0.627289	1.72866	-0.474082	-0.627289
gene-LOC122134398	LOC122134398		0.215646	-1.62056	1.115	0.289916
gene-LOC122134577	LOC122134577	CAD protein-like	0.608914	-1.57219	1.07049	-0.107208
gene-LOC122134581	LOC122134581		0.351064	-1.3969	1.35314	-0.3073
gene-LOC122134857	LOC122134857	uncharacterized LOC122134857, transcript variant X1	-0.0342046	1.63723	-0.672138	-0.930885
gene-LOC122134857	LOC122134857	uncharacterized LOC122134857, transcript variant X2	-0.0342046	1.63723	-0.672138	-0.930885
gene-LOC122135047	LOC122135047	dynein light chain Tctex-type protein 2B-like	-0.459091	1.71546	-0.459091	-0.797281
gene-LOC122135089	LOC122135089	succinate dehydrogenase [ubiquinone] iron-sulfur subunit, mitochondrial-like	0.155579	1.44043	-0.237945	-1.35806
gene-LOC122135901	LOC122135901	uncharacterized LOC122135901, transcript variant X2	-0.409573	1.72319	-0.662492	-0.651126
gene-LOC122135901	LOC122135901	uncharacterized LOC122135901, transcript variant X1	-0.409573	1.72319	-0.662492	-0.651126
gene-LOC122136353	LOC122136353		0.928252	-1.57039	-0.161668	0.803803
gene-LOC122136530	LOC122136530	TBC1 domain family member 10A-like	1.00364	-1.61316	-0.0151159	0.624639
gene-LOC122136567	LOC122136567	uncharacterized LOC122136567	1.17012	-1.53692	0.50077	-0.133971
gene-LOC122136788	LOC122136788	histone-lysine N-methyltransferase SETD1A-like	0.947766	-1.67335	0.224249	0.501338
gene-LOC122136818	LOC122136818	uncharacterized LOC122136818	0.876788	-1.70006	0.444485	0.378785
gene-LOC122136848	LOC122136848	uncharacterized LOC122136848	-0.57735	1.73205	-0.57735	-0.57735
gene-LOC122137424	LOC122137424	bromodomain and WD repeat-containing protein 3-like	0.615512	-1.63861	0.96582	0.0572822
gene-LOC122137595	LOC122137595		0.660145	-1.72241	0.402126	0.660145
gene-LOC122137720	LOC122137720	serine hydroxymethyltransferase, mitochondrial-like	0.0393065	-1.25968	1.52315	-0.302781
gene-LOC122137892	LOC122137892		-0.302632	-1.46299	0.559252	1.20637
gene-LOC122138011	LOC122138011		0.79966	-1.71122	0.364171	0.547392
gene-LOC122138161	LOC122138161		-0.700511	-1.25691	0.895872	1.06155
gene-LOC122138220	LOC122138220	uncharacterized LOC122138220	0.553027	-1.73118	0.549229	0.62892
gene-LOC122138398	LOC122138398	interferon alpha/beta receptor 1a-like	0.698278	-1.72328	0.419226	0.605776
gene-LOC122138420	LOC122138420	uncharacterized LOC122138420	-0.58571	1.72974	-0.644654	-0.499374
gene-LOC122138560	LOC122138560	uncharacterized LOC122138560	1.1031	0.81612	-1.33069	-0.588529
gene-LOC122140145	LOC122140145	uncharacterized LOC122140145	-0.0290811	1.63807	-0.70086	-0.908125
gene-LOC122140361	LOC122140361	normal mucosa of esophagus-specific gene 1 protein-like	0.383856	1.21884	-1.53714	-0.0655583
gene-LOC122140365	LOC122140365	normal mucosa of esophagus-specific gene 1 protein-like	0.310479	1.25661	-1.52404	-0.0430514
gene-LOC122140477	LOC122140477	uncharacterized LOC122140477	-0.618146	1.73144	-0.568852	-0.544443
gene-LOC122140715	LOC122140715	uncharacterized LOC122140715, transcript variant X1	-0.57735	1.73205	-0.57735	-0.57735
gene-LOC122140715	LOC122140715	uncharacterized LOC122140715, transcript variant X2	-0.57735	1.73205	-0.57735	-0.57735
gene-LOC122140737	LOC122140737	uncharacterized LOC122140737	1.30946	-1.50536	0.097952	0.097952
gene-LOC122140818	LOC122140818	uncharacterized LOC122140818	-0.956418	1.64475	-0.611726	-0.0766022
gene-LOC122141655	LOC122141655		-0.571259	1.73202	-0.573847	-0.586915
gene-LOC122141655	LOC122141655	LOC122141655	-0.571259	1.73202	-0.573847	-0.586915
gene-LOC122141797	LOC122141797	uncharacterized LOC122141797	-0.597361	1.72563	-0.44403	-0.684242
gene-LOC122141876	LOC122141876	uncharacterized LOC122141876	-0.0777051	1.64767	-0.937843	-0.632126
gene-LOC122141894	LOC122141894	F-actin-monooxygenase mical1-like	0.561245	-1.72773	0.682296	0.484186
gene-LOC122142035	LOC122142035		0.673576	-1.71308	0.708638	0.330869
gene-LOC122142177	LOC122142177	uncharacterized LOC122142177	-0.160177	1.63928	-0.428705	-1.05039
gene-LOC122143715	LOC122143715	immunoglobulin lambda constant 7-like	0.440378	1.42204	-0.77381	-1.08861
gene-LOC122143814	LOC122143814	DENN domain-containing protein 4C-like	0.978399	-1.56235	-0.172407	0.756357
gene-LOC122143843	LOC122143843	uncharacterized LOC122143843	0.517826	1.34503	-1.23774	-0.62511
gene-LOC122143903	LOC122143903	uncharacterized LOC122143903	0.0430541	1.36181	0.0580941	-1.46296
gene-LOC122144085	LOC122144085	ubiquitin carboxyl-terminal hydrolase 15-like	0.326496	-1.63912	0.240862	1.07176
gene-LOC122144337	LOC122144337	Ig lambda-3 chain C region-like	0.707191	1.25231	-0.902976	-1.05652
gene-LOC122144357	LOC122144357	uncharacterized LOC122144357	0.720694	1.15199	-1.38358	-0.489109
gene-LOC122144535	LOC122144535		0.7778	1.19197	-1.11569	-0.854084
gene-LOC122145596	LOC122145596	uncharacterized LOC122145596	0.153195	1.56942	-0.98329	-0.739324
gene-LOC122145776	LOC122145776	pheromone-regulated protein PRM7-like	0.539521	-1.72539	0.712978	0.472888
gene-LOC122146392	LOC122146392	placenta-specific gene 8 protein-like	-0.263428	1.64339	-0.317349	-1.06262
gene-LOC122146411	LOC122146411	BCL2/adenovirus E1B 19 kDa protein-interacting protein 3-like	0.641863	-1.67917	0.17924	0.858066
gene-LOC122147071	LOC122147071		0.77139	-1.62355	-0.0244377	0.876602
gene-LOC122147450	LOC122147450	uncharacterized LOC122147450	-0.463668	1.72705	-0.677874	-0.585503
gene-LOC122147622	LOC122147622		1.03138	-1.48706	-0.329431	0.785108
gene-LOC122147642	LOC122147642	pannexin-1-like	1.02646	-1.63388	0.0888431	0.518579
gene-LOC122147670	LOC122147670		0.396423	0.999183	-1.66492	0.269312
gene-LOC122147720	LOC122147720	lymphocyte antigen 6D-like	-0.0909807	1.66079	-0.810752	-0.75906
gene-LOC122148127	LOC122148127	bis(5'-adenosyl)-triphosphatase enpp4-like	1.06686	-1.64137	0.32388	0.250635
gene-LOC122148238	LOC122148238		0.555724	-1.58929	-0.0449926	1.07856
gene-LOC122148254	LOC122148254		0.810589	-1.5414	-0.226205	0.957013
gene-LOC122148540	LOC122148540		-0.380401	1.71233	-0.800488	-0.531443
gene-LOC122148549	LOC122148549	uncharacterized LOC122148549	-0.57735	1.73205	-0.57735	-0.57735
gene-LOC122148737	LOC122148737	uncharacterized LOC122148737	-0.497691	1.7299	-0.633117	-0.599092
gene-LOC122148765	LOC122148765	uncharacterized LOC122148765	0.646096	-1.72609	0.639924	0.440071
gene-LOC122148779	LOC122148779	protein eva-1 homolog B-like	-0.132593	1.63288	-0.441381	-1.05891
gene-LOC122148809	LOC122148809	uncharacterized LOC122148809	-0.716784	1.70291	-0.716784	-0.269341
gene-LOC122148815	LOC122148815	immunoglobulin kappa constant-like	0.190683	1.45776	-0.334373	-1.31407
gene-LOC122149083	LOC122149083	uncharacterized LOC122149083	-0.245872	1.69538	-0.639099	-0.810414
gene-acp7	acp7	acid phosphatase 7, tartrate resistant (putative)	0.813924	-0.512356	-1.38155	1.07998
gene-acvr1l	acvr1l	activin A receptor, type 1 like	0.856085	-1.66734	0.124526	0.686728
gene-aldh3a1	aldh3a1	aldehyde dehydrogenase 3 family, member A1	0.971208	-1.56545	-0.166312	0.760558
gene-atg2a	atg2a	autophagy related 2A	1.21961	-1.54302	-0.0374697	0.360877
gene-ccl25b	ccl25b	chemokine (C-C motif) ligand 25b	0.880369	1.04869	-0.600817	-1.32824
gene-ccnd2b	ccnd2b	cyclin D2, b	-0.0127533	1.57237	-0.38529	-1.17433
gene-crata	crata	carnitine O-acetyltransferase a	0.822929	-1.65409	0.0681928	0.762969
gene-cul4b	cul4b	cullin 4B	0.953458	-1.67567	0.255585	0.466624
gene-cygb1	cygb1	cytoglobin 1	0.374809	1.32914	-1.41818	-0.285765
gene-diaph2	diaph2	diaphanous-related formin 2	0.956054	-1.60792	-0.0536058	0.70547
gene-dot1l	dot1l	DOT1-like histone H3K79 methyltransferase	0.896931	-1.63558	0.0174755	0.721172
gene-dusp10	dusp10	dual specificity phosphatase 10	0.477006	-1.7273	0.685444	0.564852
gene-eea1	eea1	early endosome antigen 1, transcript variant X2	0.844608	-1.70718	0.422119	0.440451
gene-eea1	eea1	early endosome antigen 1, transcript variant X1	0.844608	-1.70718	0.422119	0.440451
gene-ell	ell	elongation factor RNA polymerase II	1.06773	-1.64065	0.331765	0.241151
gene-eva1bb	eva1bb	eva-1 homolog Bb (C. elegans)	0.328658	1.4666	-1.15219	-0.64307
gene-extl3	extl3	exostosin-like glycosyltransferase 3	0.841084	-1.70284	0.534771	0.326989
gene-farp1	farp1	FERM, RhoGEF (ARHGEF) and pleckstrin domain protein 1 (chondrocyte-derived)	0.351349	-1.13951	1.45885	-0.670694
gene-grk6	grk6	G protein-coupled receptor kinase 6	1.36574	-1.45293	0.143468	-0.0562711
gene-hbae5	hbae5	hemoglobin, alpha embryonic 5	-0.275929	1.70411	-0.714093	-0.714093
gene-hephl1a	hephl1a	hephaestin-like 1a	1.26105	-1.45529	0.466595	-0.272353
gene-hpse	hpse	heparanase	1.09506	-0.472559	-1.40299	0.78049
gene-hsd17b8	hsd17b8	hydroxysteroid (17-beta) dehydrogenase 8	0.466201	1.19854	-1.52536	-0.139378
gene-ipo13b	ipo13b	importin 13b, transcript variant X2	0.510628	-1.72244	0.467714	0.744102
gene-ipo13b	ipo13b	importin 13b, transcript variant X1	0.510628	-1.72244	0.467714	0.744102
gene-jade2	jade2	jade family PHD finger 2, transcript variant X1	0.326544	-1.69491	0.478743	0.889628
gene-jade2	jade2	jade family PHD finger 2, transcript variant X3	0.326544	-1.69491	0.478743	0.889628
gene-jade2	jade2	jade family PHD finger 2, transcript variant X2	0.326544	-1.69491	0.478743	0.889628
gene-ksr1a	ksr1a	kinase suppressor of ras 1a, transcript variant X1	-0.264473	1.69227	-0.86713	-0.56067
gene-ksr1a	ksr1a	kinase suppressor of ras 1a, transcript variant X2	-0.264473	1.69227	-0.86713	-0.56067
gene-lamb2l	lamb2l	laminin, beta 2-like	0.56615	-1.38908	-0.428576	1.2515
gene-mazb	mazb	MYC-associated zinc finger protein b (purine-binding transcription factor)	0.639553	-1.71045	0.321057	0.749839
gene-mbnl2	mbnl2	muscleblind-like splicing regulator 2, transcript variant X10	0.38209	-1.5443	-0.0488832	1.21109
gene-mbnl2	mbnl2	muscleblind-like splicing regulator 2, transcript variant X3	0.38209	-1.5443	-0.0488832	1.21109
gene-mbnl2	mbnl2	muscleblind-like splicing regulator 2, transcript variant X9	0.38209	-1.5443	-0.0488832	1.21109
gene-mbnl2	mbnl2	muscleblind-like splicing regulator 2, transcript variant X16	0.38209	-1.5443	-0.0488832	1.21109
gene-mbnl2	mbnl2	muscleblind-like splicing regulator 2, transcript variant X15	0.38209	-1.5443	-0.0488832	1.21109
gene-mbnl2	mbnl2	muscleblind-like splicing regulator 2, transcript variant X4	0.38209	-1.5443	-0.0488832	1.21109
gene-mbnl2	mbnl2	muscleblind-like splicing regulator 2, transcript variant X7	0.38209	-1.5443	-0.0488832	1.21109
gene-mbnl2	mbnl2	muscleblind-like splicing regulator 2, transcript variant X6	0.38209	-1.5443	-0.0488832	1.21109
gene-mbnl2	mbnl2	muscleblind-like splicing regulator 2, transcript variant X2	0.38209	-1.5443	-0.0488832	1.21109
gene-mbnl2	mbnl2	muscleblind-like splicing regulator 2, transcript variant X8	0.38209	-1.5443	-0.0488832	1.21109
gene-mbnl2	mbnl2	muscleblind-like splicing regulator 2, transcript variant X13	0.38209	-1.5443	-0.0488832	1.21109
gene-mbnl2	mbnl2	muscleblind-like splicing regulator 2, transcript variant X1	0.38209	-1.5443	-0.0488832	1.21109
gene-mbnl2	mbnl2	muscleblind-like splicing regulator 2, transcript variant X5	0.38209	-1.5443	-0.0488832	1.21109
gene-mbnl2	mbnl2	muscleblind-like splicing regulator 2, transcript variant X17	0.38209	-1.5443	-0.0488832	1.21109
gene-mbnl2	mbnl2	muscleblind-like splicing regulator 2, transcript variant X18	0.38209	-1.5443	-0.0488832	1.21109
gene-mbnl2	mbnl2	muscleblind-like splicing regulator 2, transcript variant X14	0.38209	-1.5443	-0.0488832	1.21109
gene-mbnl2	mbnl2	muscleblind-like splicing regulator 2, transcript variant X12	0.38209	-1.5443	-0.0488832	1.21109
gene-mbnl2	mbnl2	muscleblind-like splicing regulator 2, transcript variant X11	0.38209	-1.5443	-0.0488832	1.21109
gene-meox2a	meox2a	mesenchyme homeobox 2a	0.595063	1.33017	-1.07047	-0.854771
gene-mybl1	mybl1	v-myb avian myeloblastosis viral oncogene homolog-like 1, transcript variant X1	0.235009	1.47162	-1.25506	-0.451576
gene-mybl1	mybl1	v-myb avian myeloblastosis viral oncogene homolog-like 1, transcript variant X2	0.235009	1.47162	-1.25506	-0.451576
gene-mybl1	mybl1	v-myb avian myeloblastosis viral oncogene homolog-like 1, transcript variant X3	0.235009	1.47162	-1.25506	-0.451576
gene-myo1g	myo1g	myosin IG	1.1698	-1.59385	0.186368	0.237677
gene-nfixb	nfixb	nuclear factor I/Xb, transcript variant X9	0.155054	-1.30216	1.47422	-0.327119
gene-nfixb	nfixb	nuclear factor I/Xb, transcript variant X11	0.155054	-1.30216	1.47422	-0.327119
gene-nfixb	nfixb	nuclear factor I/Xb, transcript variant X8	0.155054	-1.30216	1.47422	-0.327119
gene-nfixb	nfixb	nuclear factor I/Xb, transcript variant X21	0.155054	-1.30216	1.47422	-0.327119
gene-nfixb	nfixb	nuclear factor I/Xb, transcript variant X14	0.155054	-1.30216	1.47422	-0.327119
gene-nfixb	nfixb	nuclear factor I/Xb, transcript variant X17	0.155054	-1.30216	1.47422	-0.327119
gene-nfixb	nfixb	nuclear factor I/Xb, transcript variant X5	0.155054	-1.30216	1.47422	-0.327119
gene-nfixb	nfixb	nuclear factor I/Xb, transcript variant X2	0.155054	-1.30216	1.47422	-0.327119
gene-nfixb	nfixb	nuclear factor I/Xb, transcript variant X10	0.155054	-1.30216	1.47422	-0.327119
gene-nfixb	nfixb	nuclear factor I/Xb, transcript variant X18	0.155054	-1.30216	1.47422	-0.327119
gene-nfixb	nfixb	nuclear factor I/Xb, transcript variant X1	0.155054	-1.30216	1.47422	-0.327119
gene-nfixb	nfixb	nuclear factor I/Xb, transcript variant X4	0.155054	-1.30216	1.47422	-0.327119
gene-nfixb	nfixb	nuclear factor I/Xb, transcript variant X12	0.155054	-1.30216	1.47422	-0.327119
gene-nfixb	nfixb	nuclear factor I/Xb, transcript variant X15	0.155054	-1.30216	1.47422	-0.327119
gene-nfixb	nfixb	nuclear factor I/Xb, transcript variant X7	0.155054	-1.30216	1.47422	-0.327119
gene-nfixb	nfixb	nuclear factor I/Xb, transcript variant X20	0.155054	-1.30216	1.47422	-0.327119
gene-nfixb	nfixb	nuclear factor I/Xb, transcript variant X3	0.155054	-1.30216	1.47422	-0.327119
gene-nfixb	nfixb	nuclear factor I/Xb, transcript variant X16	0.155054	-1.30216	1.47422	-0.327119
gene-nfixb	nfixb	nuclear factor I/Xb, transcript variant X13	0.155054	-1.30216	1.47422	-0.327119
gene-nfixb	nfixb	nuclear factor I/Xb, transcript variant X19	0.155054	-1.30216	1.47422	-0.327119
gene-nfixb	nfixb	nuclear factor I/Xb, transcript variant X6	0.155054	-1.30216	1.47422	-0.327119
gene-nrip1b	nrip1b	nuclear receptor interacting protein 1b	1.0351	-1.61787	0.0256306	0.557137
gene-ogna	ogna	osteoglycin, paralog a	-0.151215	1.67712	-0.772791	-0.753118
gene-phyh	phyh	phytanoyl-CoA 2-hydroxylase, transcript variant X1	0.297067	-1.57045	1.20002	0.0733652
gene-phyh	phyh	phytanoyl-CoA 2-hydroxylase, transcript variant X2	0.297067	-1.57045	1.20002	0.0733652
gene-prodha	prodha	proline dehydrogenase (oxidase) 1a	0.59624	1.32781	-1.08537	-0.838682
gene-prorsd1	prorsd1	prolyl-tRNA synthetase domain containing 1	0.464618	-1.7225	0.742909	0.514976
gene-prrc2c	prrc2c	proline-rich coiled-coil 2C	1.0264	-1.63687	0.104216	0.506253
gene-ptdss1a	ptdss1a	phosphatidylserine synthase 1a	1.07577	-1.60774	0.024719	0.507252
gene-ptger3	ptger3	prostaglandin E receptor 3 (subtype EP3)	-0.47339	1.67392	-0.956125	-0.244401
gene-rasa2	rasa2	RAS p21 protein activator 2	0.893279	-1.67561	0.180992	0.601343
gene-sdf2l1	sdf2l1	stromal cell-derived factor 2-like 1	-0.270992	1.56556	-1.21192	-0.0826525
gene-sfxn1	sfxn1	sideroflexin 1	0.913015	-1.67082	0.169579	0.588225
gene-si:ch1073-13h15.3	si:ch1073-13h15.3	inactive all-trans-retinol 13,14-reductase	0.366355	-0.802093	1.46837	-1.03263
gene-si:ch211-113d22.2	si:ch211-113d22.2	urokinase plasminogen activator surface receptor	-0.453774	1.72721	-0.63672	-0.63672
gene-si:ch211-11n16.2	si:ch211-11n16.2	zinc finger FYVE domain-containing protein 1	0.873392	-1.70121	0.428726	0.399089
gene-si:ch211-153b23.5	si:ch211-153b23.5	uncharacterized protein LOC321177 homolog, transcript variant X2	0.418748	1.15489	-1.57825	0.00461285
gene-si:ch211-153b23.5	si:ch211-153b23.5	uncharacterized protein LOC321177 homolog, transcript variant X1	0.418748	1.15489	-1.57825	0.00461285
gene-si:ch211-180a12.2	si:ch211-180a12.2	uncharacterized si:ch211-180a12.2	0.839626	-1.67954	0.666361	0.173558
gene-si:ch211-203d1.3	si:ch211-203d1.3	protein phosphatase Slingshot homolog, transcript variant X3	0.556619	-1.63617	1.00367	0.0758862
gene-si:ch211-203d1.3	si:ch211-203d1.3	protein phosphatase Slingshot homolog, transcript variant X1	0.556619	-1.63617	1.00367	0.0758862
gene-si:ch211-203d1.3	si:ch211-203d1.3	protein phosphatase Slingshot homolog, transcript variant X4	0.556619	-1.63617	1.00367	0.0758862
gene-si:ch211-203d1.3	si:ch211-203d1.3	protein phosphatase Slingshot homolog, transcript variant X2	0.556619	-1.63617	1.00367	0.0758862
gene-si:dkey-32e23.4	si:dkey-32e23.4	dynamin-1-like protein, transcript variant X2	0.724823	-1.6878	0.196621	0.766356
gene-si:dkey-32e23.4	si:dkey-32e23.4	dynamin-1-like protein, transcript variant X1	0.724823	-1.6878	0.196621	0.766356
gene-si:dkey-32e23.4	si:dkey-32e23.4	dynamin-1-like protein, transcript variant X5	0.724823	-1.6878	0.196621	0.766356
gene-si:dkey-32e23.4	si:dkey-32e23.4	dynamin-1-like protein, transcript variant X3	0.724823	-1.6878	0.196621	0.766356
gene-si:dkey-32e23.4	si:dkey-32e23.4	dynamin-1-like protein, transcript variant X4	0.724823	-1.6878	0.196621	0.766356
gene-slc35a1	slc35a1	solute carrier family 35 member A1, transcript variant X2	0.997554	-1.6385	0.0808882	0.560057
gene-slc35a1	slc35a1	solute carrier family 35 member A1, transcript variant X1	0.997554	-1.6385	0.0808882	0.560057
gene-slc35a1	slc35a1	solute carrier family 35 member A1, transcript variant X3	0.997554	-1.6385	0.0808882	0.560057
gene-slc35f2l	slc35f2l	info solute carrier family 35 member F2, like	-0.285843	-0.907571	1.68815	-0.494734
gene-syde2	syde2	synapse defective 1, Rho GTPase, homolog 2 (C. elegans), transcript variant X2	0.49501	-1.63487	1.03498	0.104876
gene-syde2	syde2	synapse defective 1, Rho GTPase, homolog 2 (C. elegans), transcript variant X3	0.49501	-1.63487	1.03498	0.104876
gene-syde2	syde2	synapse defective 1, Rho GTPase, homolog 2 (C. elegans), transcript variant X1	0.49501	-1.63487	1.03498	0.104876
gene-syde2	syde2	synapse defective 1, Rho GTPase, homolog 2 (C. elegans), transcript variant X4	0.49501	-1.63487	1.03498	0.104876
gene-tanc1b	tanc1b	tetratricopeptide repeat, ankyrin repeat and coiled-coil containing 1b	0.554484	-1.6459	0.105286	0.986134
gene-tmem120b	tmem120b	transmembrane protein 120B	1.03751	-1.56813	-0.137026	0.667647
gene-tmem87b	tmem87b	transmembrane protein 87B	0.792891	-1.71397	0.529217	0.391863
gene-tmem98	tmem98	transmembrane protein 98	0.738763	-1.68947	0.747389	0.203315
gene-tnrc6c1	tnrc6c1	trinucleotide repeat containing adaptor 6C1, transcript variant X1	0.78817	-1.6667	0.767128	0.111403
gene-tnrc6c1	tnrc6c1	trinucleotide repeat containing adaptor 6C1, transcript variant X6	0.78817	-1.6667	0.767128	0.111403
gene-tnrc6c1	tnrc6c1	trinucleotide repeat containing adaptor 6C1, transcript variant X9	0.78817	-1.6667	0.767128	0.111403
gene-tnrc6c1	tnrc6c1	trinucleotide repeat containing adaptor 6C1, transcript variant X5	0.78817	-1.6667	0.767128	0.111403
gene-tnrc6c1	tnrc6c1	trinucleotide repeat containing adaptor 6C1, transcript variant X2	0.78817	-1.6667	0.767128	0.111403
gene-tnrc6c1	tnrc6c1	trinucleotide repeat containing adaptor 6C1, transcript variant X4	0.78817	-1.6667	0.767128	0.111403
gene-tnrc6c1	tnrc6c1	trinucleotide repeat containing adaptor 6C1, transcript variant X8	0.78817	-1.6667	0.767128	0.111403
gene-tnrc6c1	tnrc6c1	trinucleotide repeat containing adaptor 6C1, transcript variant X3	0.78817	-1.6667	0.767128	0.111403
gene-tnrc6c1	tnrc6c1	trinucleotide repeat containing adaptor 6C1, transcript variant X7	0.78817	-1.6667	0.767128	0.111403
gene-tnrc6c1	tnrc6c1	trinucleotide repeat containing adaptor 6C1, transcript variant X10	0.78817	-1.6667	0.767128	0.111403
gene-uck1	uck1	uridine-cytidine kinase 1	1.05514	-1.6437	0.217664	0.370893
gene-zbtb7a	zbtb7a	zinc finger and BTB domain containing 7a, transcript variant X4	0.453581	-1.64633	0.164788	1.02796
gene-zbtb7a	zbtb7a	zinc finger and BTB domain containing 7a, transcript variant X3	0.453581	-1.64633	0.164788	1.02796
gene-zbtb7a	zbtb7a	zinc finger and BTB domain containing 7a, transcript variant X2	0.453581	-1.64633	0.164788	1.02796
gene-zbtb7a	zbtb7a	zinc finger and BTB domain containing 7a, transcript variant X1	0.453581	-1.64633	0.164788	1.02796
gene-zgc:194627	zgc:194627	uncharacterized protein LOC799208 homolog	-0.0860479	1.65879	-0.832362	-0.740384
